# Supplementary material for: Dietary Lysine Supplementation Above Requirement Improves Carcass Traits and Enhances Pork Flavor Profiles in Finishing Pigs Under Commercial Conditions
Source: Foods. 2025 Sep 20;14(18):3262. doi: 10.3390/foods14183262 (PMC12469675; doi:10.3390/foods14183262)
Supplement: Supplementary file 1 [file foods-14-03262-s001.zip › Table S1.xlsx]

## Sheet: Identified VOCs-2957
name	Class	Class_HMDB	Class_KEGG_Level1	Class_KEGG_Level2	1st Dimension Time (s)	2nd Dimension Time (s)	CAS	Formula	KEGG	OdorCharacter	flavor_profile	Retention Index	Lib_RI	RI_sd	Indentify_Level	Lys100-1	Lys100-2	Lys100-3	Lys100-4	Lys100-5	Lys100-6	Lys100-7	Lys100-8	Lys145-1	Lys145-2	Lys145-3	Lys145-4	Lys145-5	Lys145-6	Lys145-7
(Z)6,(Z)9-Pentadecadien-1-ol	Alcohols				2393.85	2.86	77899-11-7	C15H28O				2415	2422	7	Level1	0	0	0	0	0	0	0	0	0.000252	0	0	0	0	0	0
1-Butanol, 2-ethyl-	Alcohols				905.942	1.652	97-95-0	C6H14O				1311.5	1310	1.5	Level1	0	0	0	0	0	0.00114444	0	0	0	0	0	0	0	0	0
1-Butanol, 2,3-dimethyl-	Alcohols				889.943	1.64933	19550-30-2	C6H14O				1301.27	1291	10.2667	Level1	0	0.0480793	0	0	0	0	0.0288826	0	0	0	0	0	0	0	0
1-Butanol, 3-methyl-	Alcohols	Organooxygen compounds			738.328	1.58519	123-51-3	C5H12O	C07328	sweet, malty, rancid,rubber,	oil, alcoholic, burnt, whiskey, malt, banana, fusel, fruity	1214.01	1209	5.0125	Level1	0.00564969	0.000593724	0.00959195	0.0229238	0.015102	0.0195534	0.0147173	0.108024	0.0776295	0.0396977	0.0571451	0.0232357	0.0150188	0.0890895	0.0501049
1-Decanol	Alcohols	Fatty Acyls			1595.9	1.86286	112-30-1	C10H22O	C01633		orange, rose, fat, waxy, fatty, floral, sweet, clean, watery	1769.6	1760	9.6	Level1	0.000406408	0.000410553	0.000462128	0.000302227	0.000343536	0	0.00109291	0.000771756	0.000231688	0.000340161	0	0.000616346	0.000280599	0.000273353	0.000358969
1-Decanol, 2-methyl-	Alcohols				1643.89	1.952	18675-24-6	C11H24O				1804.5	1803	1.5	Level1	0	0	0	0	0	0.000179883	0	0	0	0	0	0	0	0	0
1-Dodecanol	Alcohols	Fatty Acyls			1859.88	1.98553	112-53-8	C12H26O	C02277		coconut, wax, fat, waxy, fatty, earthy, honey, soapy	1971.4	1969	2.4	Level1	0	0.00134299	0.00101426	0.00110154	0.000494962	0.00120369	0.00132631	0.000564758	0.0017514	0.00189776	0.00219219	0.00332516	0.000995931	0.00180728	0.000864404
1-Heptanol	Alcohols	Fatty Acyls			1145.93	1.69592	111-70-6	C7H16O		Grassy	leafy, coconut, herbal, peony, strawberry, chemical, musty, sweet, woody, violet, green	1463	1453	10	Level1	0.00503454	0.00360113	0.00126888	0.0122702	0.00515477	0.00383503	0	0.00239906	0.00306582	0.00945026	0.059025	0	0.0064745	0.00370472	0
1-Hexadecanol	Alcohols	Fatty Acyls			2333.85	2.39573	36653-82-4	C16H34O	C00823		wax, floral, waxy, flower	2365	2382	17	Level1	0.000927269	0.00159356	0.000889652	0.000686641	0.000637464	0	0.0013797	0.00177764	0.00100528	0.000677346	0.00125936	0.00186668	0.000928124	0.000916083	0.000691251
1-Hexanol	Alcohols	Fatty Acyls			977.937	1.64607	111-27-3	C6H14O		green grass, plastic	oil, alcoholic, ethereal, resin, fusel, sweet, fruity, flower, green	1357.7	1355	2.7	Level1	0.0240918	0.0196639	0.0118972	0.017439	0.0256692	0	0.0135162	0.0337508	0.0137618	0.0251056	0.0787524	0.0281978	0.030882	0.0186029	0.0515402
1-Hexanol, 3-methyl-	Alcohols				1061.93	4.971	13231-81-7	C7H16O				1411.1	1413	1.9	Level1	0	0	0	0	0	0	0.000377644	0	0	0	0	0	0	0	0
1-Hexanol, 4-methyl-	Alcohols				1103.93	1.68756	818-49-5	C7H16O			sweat	1437	1439	2	Level1	0	0.000204538	0.00234125	0.00236163	0.00268948	0.00260809	0.00204484	0.00209274	0	0	0	0	0	0	0
1-Nonanol	Alcohols	Fatty Acyls			1451.91	1.80719	143-08-8	C9H20O	C14696		fatty, dusty, rose, fat, floral, green, clean, wet, orange, fresh, bitter, oily	1666.7	1660	6.7	Level1	0.00136131	0.000874683	0.000465526	0.000509644	0.000810953	0.00230028	0.00349069	0.00361078	0.000276186	0.00103623	0.0203022	0.00132319	0.000222167	0.000651893	0.00303939
1-Octanol	Alcohols	Fatty Acyls			1301.92	1.75044	111-87-5	C8H18O	C00756	penetrating	burnt, orange, rose, waxy, chemical, metal, aldehydic, mushroom, green	1564	1557	7	Level1	0.0134526	0.00954266	0.0101392	0.0065848	0.0103811	0.0153224	0.00795009	0.00848925	0.0101066	0.0192731	0.0532523	0.0124703	0.0154563	0.00893856	0.0238642
1-Octanol, 3,7-dimethyl-	Alcohols				1466.91	1.91	106-21-8	C10H22O				1677.05	1666	11.05	Level1	0	0	0.00348194	0	0.00384234	0	0	0	0	0	0	0	0	0	0
1-Octen-3-ol	Alcohols				1136.33	1.72987	3391-86-4	C8H16O	C14272	Mushroom	raw, fishy, oily, earthy, fungal, chicken, mushroom, green	1457.08	1450	7.08	Level1	0.105134	0.0897981	0.0542632	0.0676846	0.10077	0.0896037	0.0626046	0.0652088	0.0787225	0.108048	0	0.114203	0.10321	0.0867406	0.155412
1-Pentanol	Alcohols	Organooxygen compounds			809.948	1.58787	71-41-0	C5H12O			oil, balsamic, vanilla, fusel, sweet, balsam	1255.2	1250	5.2	Level1	0.0227484	0.0190457	0.00619595	0.00917767	0.0146087	0.00925263	0.00966918	0.00787125	0.0114063	0.0230582	0.0479224	0.0198433	0.0281483	0.0117813	0.0693068
1-Pentanol, 2-methyl-	Alcohols				894.943	1.65117	105-30-6	C6H14O				1304.45	1293	11.45	Level1	0	0	0.010562	0.0203782	0.098631	0.153578	0	0.333099	0	0	0	0	0	0	0
1-Pentanol, 2,3-dimethyl-	Alcohols				1031.93	1.7108	10143-23-4	C7H16O				1392.3	1388	4.3	Level1	0	0	0.00040573	0.000484926	0.000541906	0	0.000405753	0.000428611	0	0	0	0	0	0	0
1-Pentanol, 4-methyl-	Alcohols				917.941	1.63	626-89-1	C6H14O				1319.2	1315	4.2	Level1	0	0	0	0.000185443	0.000958528	0	0.000263264	0	0	0	0	0	0	0	0
1-Penten-3-ol	Alcohols	Organooxygen compounds			661.594	1.55364	616-25-1	C5H10O			butter, pungent, tropical, horseradish, green, vegetable, bitter, fruity	1168.85	1158	10.8545	Level1	0	0.00345831	0.000954012	0.000993043	0	0.00261986	0.00154851	0	0.0025629	0.00436545	0.0121352	0	0.00443851	0	0.010127
1-Propanol	Alcohols	Organooxygen compounds			464.97	1.5015	71-23-8	C3H8O	C05979	Fruity, Floral, Grassy	alcoholic, fermented, alcohol, musty, fusel, pungent, peanut	1043.75	1036	7.75	Level1	0	0	0	0	0	0	0	0.0043847	0	0	0	0	0	0	0
1-Propanol, 2-methyl-	Alcohols	Organooxygen compounds			555.195	1.537	78-83-1	C4H10O	C14710	sweet,fusel,musty, alcohol, rubber, latex	solvent, ether, wine, bitter	1105.49	1092	13.4923	Level1	0	0.000277644	9.13719e-05	0.000912082	0.00396559	0.0104244	0	0.00105068	0.00776381	0.00113008	0	0	0.000280421	0.00685421	0.0125675
1-Tetradecanol	Alcohols	Fatty Acyls			2105.87	2.102	112-72-1	C14H30O				2175	2165	10	Level1	0	0	0	0	0.000597898	0	0	0	0	0	0	0	0	0	0
1-Undecanol	Alcohols	Fatty Acyls			1727.89	1.92711	112-42-5	C11H24O			citrus, clean clothes, rose, waxy, fresh, mandarin, floral, soapy	1868.2	1852	16.2	Level1	0.000119613	0.000291379	0.000352189	0	0	0.000488142	0.000423692	0.000283116	0	0	0.000768936	0	0	0.000219323	0.000268716
1,4-Butanediol	Alcohols				1799.88	1.362	110-63-4	C4H10O2				1923.8	1911	12.8	Level1	0	0	0	0	0	0	0.000931804	0	0	0	0	0	0	0	0
2-Butanol	Alcohols	Organooxygen compounds			443.972	1.56433	78-92-2	C4H10O		sweet, malty alcohol	oily, sweet, wine, apricot	1029.2	1025	4.2	Level1	0	0	0	0	0.00566689	0	0.0102807	0	0	0	0	0	0.00777383	0	0
2-Buten-1-ol	Alcohols	Organooxygen compounds			737.953	1.4714	6117-91-5	C4H8O				1213.8	1216	2.2	Level1	0	0.000905191	0	0.00224198	0.00180443	0.00172544	0	0	0	0	0	0	0	0	0
2-Buten-1-ol, (E)-	Alcohols				736.753	1.472	504-61-0	C4H8O				1213.1	1215	1.9	Level1	0	0	0	0	0	0	0	0	0.000971922	0.00119416	0.00196305	0.00213219	0	0	0
2-Decanol	Alcohols				1337.16	2.05125	1120-06-5	C10H22O				1587.5	1601	13.5	Level1	0	0	0.000322004	0.00043233	0.000783633	0.000857047	0.000639975	0	0.000228022	0	0	0	0	0	0
2-Decen-1-ol, (E)-	Alcohols				1667.89	1.768	18409-18-2	C10H20O				1822.7	1819	3.7	Level1	0	0	0	0	0	0	0	0	0	0	0.00178854	0	0	0	0
2-Heptanol, 4-methyl-	Alcohols	Fatty Acyls			989.937	1.83562	56298-90-9	C8H18O				1365.4	1372	6.6	Level1	0.000635114	0.000605305	0.00155405	0.00185077	0.00278982	0.00264184	0.00542484	0.00198408	0.000570583	0	0	0.000360128	0	0.000448553	0.000364537
2-Heptanol, 5-methyl-	Alcohols				1035.93	1.84133	54630-50-1	C8H18O				1394.88	1395	4.61667	Level1	0	0	0	0	0.000199753	0.000176593	0.00014332	0	0	0	0	0	0	0	0
2-Heptanol, 6-methyl-	Alcohols				1013.94	1.83075	4730-22-7	C8H18O				1380.8	1372	8.8	Level1	0	0	0	0	0.000178095	0.000171749	0	0	0	0	0.000551012	0	0	0	0
2-Hepten-1-ol, (E)-	Alcohols				1235.92	1.626	33467-76-4	C7H14O				1520	1517	3	Level1	0	0	0	0	0	0	0	0	0	0	0	0	0	0	0.000166304
2-Hexen-1-ol, (E)-	Alcohols	Fatty Acyls			1067.93	1.646	928-95-0	C6H12O		Fruity,Fresh,Green		1414.8	1406	8.8	Level1	0	0	0	0	0	0	0	0	0	0	0	0.000309804	0.000316954	0.000208919	0.000342849
2-Hexen-1-ol, (Z)-	Alcohols				1067.93	1.575	928-94-9	C6H12O				1414.8	1415	0.2	Level1	0	0	0	0	0	0	0	0	0	0	0.000561085	0	0	0	0
2-Methyl-1-undecanol	Alcohols				1751.89	2.14133	10522-26-6	C12H26O				1886.4	1875	11.4	Level1	0	0	0.000484154	0	0	0.000631131	0	0	0	0	0	0	0	0	0
2-Nonanol	Alcohols	Fatty Acyls			1241.92	1.90371	628-99-9	C9H20O		Rose	citrus, orange, waxy, cucumber, creamy, fruity, cheese, green	1524	1521	3	Level1	0	0	0	0	0	0	0.000236203	0	0	0	0.000739049	0	0	0	0
2-Nonen-1-ol	Alcohols	Fatty Acyls			1487.9	2.474	22104-79-6	C9H18O				1691.7	1692	0.3	Level1	0	0	0	0	0	0	0.000221809	0	0	0	0	0	0	0	0
2-Octanol, 2,6-dimethyl-	Alcohols				1109.93	2.0886	18479-57-7	C10H22O				1440.7	1432	8.7	Level1	0	0	0	0	8.85067e-05	0.000101871	0	0	0	0	0	0	0	0	0
2-Octen-1-ol, (E)-	Alcohols	Fatty Acyls			1385.91	1.666	18409-17-1	C8H16O			citrus, soap, green, plastic	1620.8	1613	7.8	Level1	0.00928073	0.00768192	0	0	0	0	0	0	0	0	0	0	0	0	0
2-Pentanol	Alcohols	Organooxygen compounds			596.762	1.6248	6032-29-7	C5H12O			oil, fermented, mild, fusel, green	1130.24	1119	11.24	Level1	0	0.000880642	0.00163587	0.00170981	0	0.0014548	0.00147567	0.0021604	0.00139312	0.00185694	0.00263243	0.00165361	0.00182285	0.00215161	0.00134069
2-Pentanol, 2-methyl-	Alcohols				564.393	1.72957	590-36-3	C6H14O				1110.96	1099	11.9571	Level1	0.00100883	0.0011037	0.00181175	0.00220422	0.00261491	0.00163538	0.00153972	0.00122592	0.00266579	0.00243083	0.00251351	0	0	0.00238225	0.00136254
2-Pentanol, 4-methyl-	Alcohols				667.557	1.6862	108-11-2	C6H14O				1172.36	1168	4.36	Level1	0	0.000248895	0.00110628	0.00120048	0.00134794	0.000982463	0.00114065	0.00142645	0.00100507	0.000754867	0.000854705	0.000872842	0.000637865	0.000878268	0.000430664
2-Penten-1-ol, (E)-	Alcohols	Organooxygen compounds			911.942	1.5268	1576-96-1	C5H10O			mushroom, green	1315.4	1313	2.4	Level1	0	0	0	0	0	0	0	0	0	0	0	0	0	0	0.000151181
2-Penten-1-ol, (Z)-	Alcohols				916.442	1.52575	1576-95-0	C5H10O			rubber, ethereal, green, fruity, plastic	1318.28	1318	2.875	Level1	0.000367304	0	0	0	0	0.000142871	0	0	0	0	0.00067482	0	0	0.000167955	0
2-Propanol, 1-(2-methoxypropoxy)-	Alcohols				1259.92	1.67033	13429-07-7	C7H16O3				1536	1532	4	Level1	0.000302004	0	0.000171999	0	0	0	0	0	0	0	0	0.000209096	0	0	0
2-Propanol, 1-methoxy-	Alcohols	Fatty Acyls			620.96	1.57963	107-98-2	C4H10O2		etherish, ammonia		1144.66	1133	11.6625	Level1	0.155076	0.0345616	0.022757	0.000341111	0.0698194	0.0238883	0.0583829	0.101388	0.0955276	0.067602	0.0723771	0.0341554	0.0680387	0.0757493	0.0482416
2-Propanol, 2-methyl-	Alcohols	Organooxygen compounds			294.838	1.53221	75-65-0	C4H10O		sweet alcohol	camphor	906.043	900	6.04286	Level1	0	0	0	0	0.00708722	0	0	0	0	0	0	0	0	0	0
2,3-Butanediol	Alcohols	Organooxygen compounds			1277.92	1.396	513-85-9	C4H10O2		Fruity, Onion	onion, fruit, creamy, fruity, buttery	1548	1543	5	Level1	0	0	0	0	0	0	0	0	0.00224887	0	0	0	0	0	0
2,3-Butanediol, [R-(R*,R*)]-	Alcohols	Organooxygen compounds			1271.92	1.418	24347-58-8	C4H10O2	C03044			1544	1556	12	Level1	0	0	0	0	0	0	0	0.0930653	0	0	0	0	0	0	0
2,3-Butanediol, [S-(R*,R*)]-	Alcohols				1277.92	1.4035	19132-06-0	C4H10O2	C03046			1548	1565	17	Level1	0	0	0	0	0.00817752	0	0	0	0	0	0.110182	0	0	0	0
3-Buten-1-ol, 3-methyl-	Alcohols	Organooxygen compounds			815.148	1.5378	763-32-6	C5H10O			sweet, fruity	1258.15	1248	10.1467	Level1	0.00799992	0	0	0.00114722	0	0	0	0.0018983	0	0	0	0.00201645	0	0	0
3-Nonen-1-ol, (Z)-	Alcohols	Fatty Acyls			1487.9	1.74613	10340-23-5	C9H18O			waxy, fresh, tropical, mushroom, melon rind, green	1691.7	1682	9.7	Level1	0.000408312	0.000776671	0.000779213	0.000231318	0	0.000483244	0.000216301	0.00137377	0.000139896	0.000706173	0.00339695	0.00067752	0.000420494	0.000450365	0.000559224
3-Pentanol	Alcohols				575.963	1.6424	584-02-1	C5H12O			herbal, oily, fruit, sweet, nutty	1117.9	1110	7.9	Level1	0	0.000348114	0	0	0	0.000456695	0	0	0.00033018	0	0	0	0.00049712	0	0.000787403
3,6-Nonadien-1-ol, (E,Z)-	Alcohols	Fatty Acyls			1583.9	1.66	56805-23-3	C9H16O				1760.9	1747	13.9	Level1	0	0	0	0	0	0	0	0	0	0	0.000127642	0	0	0	0
4-Heptanol	Alcohols				863.945	1.8118	589-55-9	C7H16O				1286.2	1281	5.2	Level1	0	0	0	0	0	0	0	0	0	0	0.000110208	0	0	0	0
4-Heptanol, 2,6-dimethyl-	Alcohols	Organooxygen compounds			1204.28	2.306	108-82-7	C9H20O			fermented, mild, ethereal, fresh, yeasty	1499.37	1493	12.7182	Level1	0	0.000456828	0	0.000279868	0	0	0	0.000571711	0.000346037	0.00593979	0.000353668	0.00023572	0	0.000317925	0.000208177
4-Penten-2-ol	Alcohols				617.96	1.63033	625-31-0	C5H10O				1142.9	1159	16.1	Level1	0	0	0	0	0	0	0	0	0.0157447	0	0.0113985	0	0.0274625	0	0
5-Hepten-2-ol, 6-methyl-	Alcohols				1157.93	1.7365	1569-60-4	C8H16O	C07288		oily, coriander, sweet, green	1470.4	1465	5.4	Level1	0	0	0	0	0	0	0	0.000296929	0	0	0.00042625	0	0	0	0
Cyclopentanol, 3-methyl-	Alcohols				959.939	1.631	18729-48-1	C6H12O				1346.2	1342	4.2	Level1	0	0	0	0	0	0	0	0	0	0.000266923	0	0	0	0	0.000484502
Ethanol	Alcohols	Organooxygen compounds			328.854	1.60506	64-17-5	C2H6O	C00469	Disolvent, Ethanol	alcoholic, ethereal, medical, sweet, strong	935.837	932	4.0875	Level1	0.687563	0.528028	0.0902532	0.473293	1.26079	0.211106	0.526622	0.226518	0.596765	0.635602	0.24058	0.650503	0.445794	0.379375	1.00365
Glycerin	Alcohols	Organooxygen compounds	Carbohydrates	Monosaccharides	2270.85	1.31275	56-81-5	C3H8O3	C00116			2312.5	2303	9.5	Level1	0	0	0	0	0	0	0	0.000456278	0	0	0	0	0	0.00054213	0
Isopropyl Alcohol	Alcohols	Organooxygen compounds			320.98	1.5385	67-63-0	C3H8O	C01845	sharp, rubbingalcohol	woody, bitter, musty, alcohol	928.938	926	2.9375	Level1	0	0.00284758	0	0	0	0.00664763	0	0	0.0441296	0.00235254	0	0.00382168	0.0021262	0.0215242	0.00387274
n-Pentadecanol	Alcohols	Fatty Acyls			2219.86	2.1635	629-76-5	C15H32O				2270	2275	5	Level1	0.000418529	0	0	0	0.000403962	0	0.00070533	0.000399779	0	0	0	0.000923673	0	0	0.000613253
n-Tridecan-1-ol	Alcohols				1985.87	2.042	112-70-9	C13H28O	C14509			2075	2074	1	Level1	0.000544973	0	0	0	0.000473825	0	0	0.000486455	0	0.000990166	0.00146625	0	0	0	0.00077664
Prenol	Alcohols	Organooxygen compounds			929.94	1.52786	556-82-1	C5H10O	C01390		lavender, fruity, herb, green	1326.9	1320	6.9	Level1	0.00662187	0.00467187	0.00476526	0.00552165	0.00212986	0.00175893	0.00306142	0	0.00864412	0.00265219	0.00569528	0	0.00281365	0.00195737	0.00280833
2-Decenal, (E)-	Aldehydes				1445.91	2.1025	3913-81-3	C10H18O			orange, coriander, rose, tallow, waxy, oily, fatty, earthy, floral, aldehydic, mushroom, green	1662.5	1644	18.5	Level1	0	0	0.00160524	0.00148598	0	0	0	0	0	0	0	0	0	0	0
2-Dodecenal, (E)-	Aldehydes				1739.89	2.211	20407-84-5	C12H22O		Green, Fatty, Sweet	citrus, orange, fat, herbal, waxy, mandarin, sweet, fruity, aldehydic, metallic, green	1877.3	1867	10.3	Level1	0	0	0	0	0	0	0.000264386	0	0	0	0	0	0	0	0
2-Heptenal, (E)-	Aldehydes				930.44	1.92317	18829-55-5	C7H12O			soap, vegetable, fat, fresh, fatty, pungent, almond, green	1327.25	1323	13.8333	Level1	0.0133866	0.00778114	0	0	0.0110179	0.0092142	0	0.000275356	0.00825702	0.0010562	0.0140659	0.000638795	0	0.000646626	0.0291694
2-Heptenal, (Z)-	Aldehydes				935.017	1.92215	57266-86-1	C7H12O				1330.19	1322	14.6538	Level1	0	0	0.00300097	0.00448195	0	0	0.00329763	0.00221082	0	0.0141722	0	0.0100217	0.0141298	0.00822075	0
2-Hexenal	Aldehydes				767.951	1.832	505-57-7	C6H10O				1231	1213	18	Level1	0	0	0	0	0	0	0	0	0.000523804	0	0.00149255	0	0	0	0
2-Hexenal, (E)-	Aldehydes	Organooxygen compounds			767.951	1.8335	6728-26-3	C6H10O	C08497	Apple-Like,Planty Green,Stinkbug		1231	1216	15	Level1	0.00172647	0.00104474	0.000575903	0.000775479	0.00147238	0.000838047	0.000544014	0.00047115	0	0.00175948	0	0.0013271	0.00173492	0.000779913	0.00327264
2-Hexenal, 2-ethyl-	Aldehydes				965.938	2.07455	645-62-5	C8H14O				1350	1333	17	Level1	0	0	0.000674628	0.000230784	0	0	0	0.00134112	0	0.000473093	0.00178573	0.000490768	0.000343322	0.00198849	0.000745083
2-Nonenal, (E)-	Aldehydes				1283.92	2.04881	18829-56-6	C9H16O		Fatty, Cucumber	waxy, green, fatty, paper, melon, cucumber	1552	1534	18	Level1	0.00311541	0.00137228	0.000648803	0.000843362	0.00161698	0.00291903	0.000894587	0.000602631	0.00192874	0.00379702	0.00935528	0.00313251	0.00311233	0.00198653	0.00827859
2-Octenal, (E)-	Aldehydes	Organooxygen compounds			1121.93	1.98237	2548-87-0	C8H14O		Nuts, Green, Fatty	nut, fat, herbal, fresh, green, fatty, banana, waxy, leaf, cucumber	1448.1	1429	19.1	Level1	0.0152793	0.00745928	0.00424713	0.00574484	0.010721	0.0107001	0.00514388	0.00358038	0.00916995	0.0175499	0.017059	0.0153352	0.0166802	0.0103408	0.0323628
2-Propenoic acid, 2-methyl-, 1-methylethyl ester	Aldehydes				479.969	2.149	4655-34-9	C7H12O2				1054.2	1041	13.2	Level1	0	0	0	0	0.000261052	0	0	0	0	0	0	0	0	0	0
2-Thiophenecarboxaldehyde	Aldehydes	Organooxygen compounds			1499.9	1.52467	98-03-3	C5H4OS		Almond, Cherry	sulfur, sulfurous	1700	1684	16	Level1	0	0	0	0	0	0	0	0	0.000764945	0	0.000922158	0	0	0	0
2-Undecenal	Aldehydes	Organooxygen compounds			1595.9	2.15694	2463-77-6	C11H20O			citrus, soap, orange peel, fat, fresh, sweet, fruity, green	1769.6	1751	18.6	Level1	0.00254749	0.00155554	0.00277845	0.00126434	0.0017133	0.00281643	0.0017833	0.00099777	0.00210524	0.00353861	0.00858006	0.00290163	0.00331513	0.00242186	0.00649896
2,4-Decadienal, (E,E)-	Aldehydes	Organooxygen compounds			1673.89	1.917	25152-84-5	C10H16O		Dusty, Waxy, Oily, Soapy		1827.3	1811	16.3	Level1	0	0	0	0	0.0050486	0.00652514	0	0	0	0	0.00740257	0	0.000652989	0.00503541	0.0134561
2,4-Nonadienal, (E,E)-	Aldehydes				1472.91	1.86525	5910-87-2	C9H14O				1681.28	1699	17.725	Level1	0.000100003	0.000244126	0.00027673	0	0.000370755	0	0.000243389	0	0.000340839	0	0	0.000423792	0	0	0
2,4-Octadienal, (E,E)-	Aldehydes	Organooxygen compounds			1367.91	1.79179	30361-28-5	C8H12O				1608.3	1603	5.3	Level1	0.000639831	0.000419549	0.000284544	0.000339941	0.000521948	0.000527243	0.000339707	0	0.000379807	0.000808633	0	0.000686797	0.000698409	0.000443835	0.00132985
2,4-Undecadienal, (E,E)-	Aldehydes				1817.88	1.94767	30361-29-6	C11H18O				1938.1	1945	6.9	Level1	0	0	0	0	0	0	0	0	0	0	0.000571132	0	0.000320956	0	0.000488009
3-Thiophenecarboxaldehyde	Aldehydes				1499.9	1.52433	498-62-4	C5H4OS				1700	1685	15	Level1	0.000736761	0	0	0	0	0	0	0	0	0.000727599	0	0	0	0	0
4-Heptenal, (Z)-	Aldehydes	Organooxygen compounds			793.75	1.9282	6728-31-0	C7H12O			cream, biscuit, milky, oily, fatty, creamy, dairy, green	1245.87	1239	6.87	Level1	0.000876863	0	0	0.000591973	0	0.00109083	0	0	0.000393528	0.00150223	0.00173167	0.000663355	0.00129266	0.00161759	0.00122071
5-Ethyl-2-furaldehyde	Aldehydes				1439.91	1.62775	23074-10-4	C7H8O2				1658.3	1645	13.3	Level1	5.00802e-05	0	0	0	4.4059e-05	0	0	0	0	0	0.000117497	0	0	0	0.000121972
5-Heptenal, 2,6-dimethyl-	Aldehydes				995.936	2.20525	106-72-9	C9H16O			lemon, peach, cantaloupe, clean, ozone, vegetable, fatty, earthy, woody, melon, nutty, wine_like, meaty, spicy, citrus, fruit, herbaceous, green, cucumber, fresh air, floral, watermelon, sweet, fruity, grapefruit	1369.2	1357	12.2	Level1	0	7.86094e-05	9.00813e-05	0	0	9.81463e-05	7.70439e-05	0	0	0	8.68975e-05	0.000101384	0	8.3756e-05	0
6-Nonenal, (Z)-	Aldehydes	Organooxygen compounds			1151.93	2.06433	2277-19-2	C9H16O			cantaloupe, waxy, green, melon, cucumber	1466.7	1453	13.7	Level1	0.000187913	0.000169893	0	0	0	0	0	0	0	0	0	0	0	0	0
9-Octadecenal	Aldehydes	Fatty Acyls			2341.85	2.913	5090-41-5	C18H34O			fatty	2371.67	2367	7.33333	Level1	0.00179363	0	0	0	0	0	0	0	0	0	0	0.000687064	0	0	0
Butanal, 2-methyl-	Aldehydes				311.98	1.80233	96-17-3	C5H10O	C02223	Cocoa, Almond	musty, coffee, cocoa, nutty, almond	921.1	914	7.1	Level1	0	0	0.000915327	0	0.00191078	0	0.00251105	0	0	0	0.00159348	0	0.00182762	0.00686688	0
Butanal, 3-methyl-	Aldehydes	Organooxygen compounds			317.98	1.76469	590-86-3	C5H10O	C07329	Floral, Fruity	peach, sour, chocolate, ethereal, malt, fatty, aldehydic	926.3	918	8.3	Level1	0.021362	0.0080913	0.0106466	0.0183194	0.0161342	0.0180543	0.0482287	0.0162126	0.0698797	0.020115	0.00318015	0.0666932	0.0158199	0.0328949	0.0333654
cis-4-Decenal	Aldehydes				1299.52	2.14	21662-09-9	C10H18O			tangerine, citrus, orange, must, fresh, mandarin, fatty, aldehydic, cardamom, watery, green	1562.4	1544	18.4	Level1	0	0	0	0	0	0	0	0	0	0	0	0	0	0	0.00231542
Decanal	Aldehydes	Organooxygen compounds			1223.92	2.3675	112-31-2	C10H20O	C12307		citrus, soap, orange peel, tallow, waxy, floral, sweet, aldehydic	1512	1498	14	Level1	0	0	0	0	0	0.0022265	0.0101091	0	0	0	0	0	0	0	0
Dodecanal	Aldehydes	Organooxygen compounds			1535.9	2.48163	112-54-9	C12H24O	C02278		citrus, fat, waxy, floral, lily, aldehydic, soapy, green	1726.1	1711	15.1	Level1	0.00109161	0.001188	0.00135415	0.000355366	0.00110949	0.00273745	0.00192205	0.000431632	0.000822131	0.00174516	0.00255868	0.00352171	0.00100483	0.00195823	0.00241583
Heptanal	Aldehydes	Organooxygen compounds			707.955	2.10325	111-71-7	C7H14O	C14390	Citrus, Fatty, Rancid	citrus, ozone, fat, herbal, fresh, wine-lee, rancid, fatty, aldehydic, green	1196.4	1185	11.4	Level1	0.00725484	0.000357491	0	0	0.0015687	0.000255638	0	0	0	0.00481655	0.0233794	0	0.0019585	0	0.0101332
Hexanal	Aldehydes	Organooxygen compounds			535.466	1.938	66-25-1	C6H12O		Green Grass, Fruity	leafy, grass, sweaty, tallow, fat, fresh, fatty, fruity, aldehydic, green	1092.72	1083	9.725	Level1	0	0.0747132	0	0	0.128345	0.0938879	0	0	0.0907342	0.0800395	0.0158308	0	0.105623	0	0.0702335
Hexanal, 2,2-dimethyl-	Aldehydes				1145.93	1.719	996-12-3	C8H16O				1463	1452	11	Level1	0	0	0	0	0	0	0	0	0	0	0	0.00241058	0	0	0
Methional	Aldehydes	Organooxygen compounds			1157.93	1.59581	3268-49-3	C4H8OS		Cooked Potato	potato, vegetable, tomato, fishy, musty, earthy, creamy, peanut, cooked potato, beef	1470.4	1454	16.4	Level1	0.0105041	0.0108299	0.00967901	0.00696113	0.00615695	0.00846948	0.0128277	0.00405971	0.00934823	0.0124535	0.00358179	0.0105196	0.0120587	0.00880187	0.00709995
Nonanal	Aldehydes				1053.75	2.30964	124-19-6	C9H18O		Aldehyde, Citrus, Orange Peel	citrus, lime, orange peel, rose, fat, green, fishy, waxy, fresh, fatty, peely, aldehydic, orris, grapefruit	1406.05	1391	15.0545	Level1	0	0	0	0	0	0	0	0	0	0	0.00239294	0	0	0	0
Octanal	Aldehydes	Organooxygen compounds			885.318	2.20838	124-13-0	C8H16O	C01545	Lemon, Citrus, Green Grass	lemon, citrus, soap, orange peel, fat, waxy, fatty, aldehydic, green	1298.51	1289	9.5125	Level1	0.00020893	0	0	0	0	0.00281461	0	0	0	0.00764474	0.042669	0	0.0018203	0	0.0146365
Octanal, 7-methoxy-3,7-dimethyl-	Aldehydes				1691.89	2.9	3613-30-7	C11H22O2				1840.9	1839	1.9	Level1	0	0	0	0	0	0	0	0	0	0	0	0	0	0	0.000467211
Pentanal	Aldehydes	Organooxygen compounds			389.975	1.81113	110-62-3	C5H10O		sickening, rancid,decayed	bready, fermented, berry, malt, pungent, fruity, nutty, almond	989.5	979	10.5	Level1	0.0207782	0.00590255	0	0	0.0223277	0.00735935	0	0	0	0.026105	0.0165976	0.00729838	0.0332852	0.00241521	0.0583815
Propanal	Aldehydes	Organooxygen compounds			215.129	1.51114	123-38-6	C3H6O	C00479	fruity		798.814	798	2.61429	Level1	6.9465e-05	0	0	0	0.000318332	9.3229e-05	0	5.96033e-05	0	0	0.001447	0	0	0	0.000905664
Propanal, 2-methyl-	Aldehydes	Organooxygen compounds			232.271	1.60593	78-84-2	C4H8O	C22919	pungent	malt, fresh, floral, pungent, aldehydic, green	822.629	819	6.25714	Level1	0	0	0	0	0	0	0	0	0	0	0	0.075974	0	0	0
Tetradecanal	Aldehydes	Fatty Acyls			1817.88	2.58613	124-25-4	C14H28O			citrus peel, incense, amber, wax, waxy, fatty, musk, flower, dry	1938.1	1933	5.1	Level1	0.00355	0.00356622	0.00387584	0.00235514	0.00354122	0.00810953	0.00582323	0.00224146	0.00377149	0.00572377	0.00550143	0.0112289	0.00483732	0.00617553	0.00713722
Tridecanal	Aldehydes	Fatty Acyls			1679.89	2.53494	10486-19-8	C13H26O			grapefruit peel, citrus, must, fresh, waxy, sweet, clean, aldehydic, soapy, flower, petal	1831.8	1823	8.8	Level1	0.00143563	0.00130117	0.00139099	0.000467223	0.00107314	0.00316039	0.00214605	0.000816656	0.000999098	0.00235579	0.00308432	0.00413033	0.00150478	0.0020357	0.00220058
Undecanal	Aldehydes	Organooxygen compounds			1385.91	2.42044	112-44-7	C11H22O			oil, laundry, citrus, waxy, fresh, floral, fatty, sweet, pungent, aldehydic, soapy, green	1620.8	1604	16.8	Level1	0	0	0	0	0	0.000203356	0.000796721	0	0	0	0.000790385	0	0	0	0
1H-Indene, 1-ethylidene-	Benzenoids				1739.89	1.862	2471-83-2	C11H10				1877.3	1867	10.3	Level1	0	0	0	0	0	0.000675577	0	0	0	0	0	0	0	0	0.000437776
1H-Indene, 1-methylene-	Benzenoids				1606.19	1.78214	2471-84-3	C10H8				1777.04	1763	14.0429	Level1	0	0	0.0454861	0	0	0	0	0	0	0	0	0	0	0	0
Aniline	Benzenoids	Benzene and substituted derivatives			1595.9	1.45925	62-53-3	C6H7N	C00292	pungent, oily,empyreumatic		1769.6	1757	12.6	Level1	0	0	0	0	0.00077818	0.00104152	0	0.00220783	0	0	0	0	0	0	0
Benzaldehyde, 2-methyl-	Benzenoids	Benzene and substituted derivatives			1421.91	1.69114	529-20-4	C8H8O	C07214		cherry	1645.8	1632	13.8	Level1	0	0	0	0	0.000316704	0.000788455	0	0	0.000453303	0	0.000724952	0	0	0.000448287	0.000627602
Benzaldehyde, 4-ethyl-	Benzenoids	Benzene and substituted derivatives			1541.9	1.75607	4748-78-1	C9H10O			sweet, almond, bitter	1730.4	1721	9.4	Level1	0.000843612	0.000470402	0	6.46687e-05	0.000577109	0.000608229	2.07818e-05	0.000291291	0.000248348	0.00121753	0.0125465	0.000757839	0.000754074	0.000562632	0.00215996
Benzene, (1,1-dimethylpropyl)-	Benzenoids				967.938	2.605	2049-95-8	C11H16				1351.27	1340	11.2667	Level1	0	0	0.000195304	0	0	0.00028071	0	0	0	0.000129199	0	0	0	0	0
Benzene, 1-chloro-3-methyl-	Benzenoids				911.942	2.019	108-41-8	C7H7Cl				1315.4	1296	19.4	Level1	0.000143414	0	0	0	0	0	0	0	0	0	0	0	0	0	0
Benzene, 1-ethenyl-3-methyl-	Benzenoids				1001.94	2.00767	100-80-1	C9H10				1373.1	1386	12.9	Level1	0.000309399	0	0	0	0.000229551	0	0	0.000273635	0	0	0	0	0	0	0
Benzene, 1-ethenyl-4-methyl-	Benzenoids				1001.94	2.006	622-97-9	C9H10				1373.1	1385	11.9	Level1	0	0	0	0	0	0.000143151	0	0	0	0	0	0	0	0	0.000168787
Benzene, 1-ethyl-2-methyl-	Benzenoids				839.946	2.257	611-14-3	C9H12	C14572			1272.4	1258	14.4	Level1	0	0	0	0	0	0	0	0	0	0	0	0	0	0	0.00120173
Benzene, 1-ethyl-2,4-dimethyl-	Benzenoids				944.939	2.395	874-41-9	C10H14				1336.55	1348	11.45	Level1	0	0	0	0	0	0	0.000329102	0	0	0	0	0	0	0.000311846	0
Benzene, 1-ethyl-3-methyl-	Benzenoids				774.45	2.31842	620-14-4	C9H12	C14522			1234.78	1225	9.775	Level1	0.00220744	0	0	0	0.00212963	0.00162941	0.00125693	0.00212452	0	0.00203541	0.00218471	0.00264889	0.00204913	0.00159819	0.00300751
Benzene, 1-ethyl-4-methyl-	Benzenoids				773.95	2.32225	622-96-8	C9H12				1234.5	1226	8.5	Level1	0	0.000255587	0.000646085	0.00135692	0	0	0	0	0.000955777	0	0	0	0	0	0
Benzene, 1-methyl-2-propyl-	Benzenoids	Benzene and substituted derivatives			913.942	2.47733	1074-17-5	C10H14				1316.67	1322	5.33333	Level1	0	0	0	0.0119895	0	0.010789	0	0	0	0	0	0	0.00124109	0	0
Benzene, 1-methyl-3-(1-methylethenyl)-	Benzenoids				1127.93	2.13025	1124-20-5	C10H12				1451.9	1440	11.9	Level1	0	0	0	0	0	0	0.000553903	0	0	0.000515671	0.000671583	0	0.000455415	0	0
Benzene, 1-methyl-4-butyl	Benzenoids				1004.94	2.5955	1595-05-7	C11H16				1375	1375	1.9	Level1	0	0	0	0	0	0.000132721	0	0.000217203	0	0	0	0	0	0	0
Benzene, 1-methyl-4-propyl-	Benzenoids				911.942	2.495	1074-55-1	C10H14				1315.4	1296	19.4	Level1	0.015209	0	0.00693273	0	0	0	0.00776512	0.0161606	0	0	0	0	0	0	0
Benzene, 1,2,3-trimethyl-	Benzenoids				973.138	2.1838	526-73-8	C9H12	C14518			1354.58	1340	14.58	Level1	0	0.00103754	0.0016473	0	0	0	0	0	0.00315212	0	0	0	0	0	0
Benzene, 1,2,3,4-tetramethyl-	Benzenoids				1115.93	2.292	488-23-3	C10H14				1444.4	1462	17.6	Level1	0	0	0	0	0	0	0	0	0	0	0	0	0.00225226	0	0
Benzene, 1,2,4-trichloro-	Benzenoids				1451.91	1.929	120-82-1	C6H3Cl3	C06594	aromatic		1666.7	1656	10.7	Level1	0	0	0	0	0	0	0	0	0	0	0	0	0	0	7.72762e-05
Benzene, 1,3-bis(1,1-dimethylethyl)-	Benzenoids				1109.93	3.15856	1014-60-4	C14H22				1440.7	1427	13.7	Level1	0.3468	0.155497	0.192656	0.21822	0.253617	0.243129	0.190101	0.284864	0.312597	0.262391	0.32359	0.335747	0.265891	0.245726	0.341455
Benzene, 1,3-dichloro-	Benzenoids				1097.93	1.924	541-73-1	C6H4Cl2	C19397			1433.3	1442	8.7	Level1	7.06339e-05	0	0	0	0	0	0	0	0	0	0	0	0	0	0
Benzene, 1,3-diethyl-	Benzenoids				905.942	2.459	141-93-5	C10H14				1311.5	1298	13.5	Level1	0	0	0	0	9.99592e-05	0.000136568	0	0	0	0	0	0	0	0	0
Benzene, 1,3-dimethyl-	Benzenoids				626.36	2.1738	108-38-3	C8H10	C07208		plastic	1147.86	1143	4.9	Level1	0.121037	0	0.0560453	0	0	0.0953138	0	0	0	0	0	0.150783	0	0.0873479	0
Benzene, 2-ethyl-1,4-dimethyl-	Benzenoids				946.439	2.39337	1758-88-9	C10H14				1337.53	1341	3.475	Level1	0	0.000318695	0	0	0.000472676	0.00042837	0	0.000628382	0.000322885	0	0.000416068	0.000499984	0	0	0
Benzene, chloro-	Benzenoids	Benzene and substituted derivatives			761.576	1.86525	108-90-7	C6H5Cl	C06990	almond-like, shoepolish		1227.38	1233	5.61875	Level1	0	0	0	0	0	0	0	0	4.73395e-05	0.000114428	6.01717e-05	6.02536e-05	0	2.45696e-06	0.000414255
Benzene, pentamethyl-	Benzenoids				1451.91	2.24112	700-12-9	C11H16				1666.7	1656	10.7	Level1	0	0	0	0	0	0	0	8.17091e-06	0	0	0	0	0	0	0
Benzene, propyl-	Benzenoids				747.552	2.34627	103-65-1	C9H12				1219.3	1212	7.3	Level1	0.00468025	0.00199434	0.00236301	0.00545772	0.00706423	0.00420851	0.00333798	0.00697949	0	0	0	0	0	0	0
Benzene, tert-butyl-	Benzenoids				796.449	2.44694	98-06-6	C10H14				1247.42	1238	9.425	Level1	0.00036001	0.000215804	0.000220572	0.000306457	0.000486586	0.000392374	0.000302606	0.000488277	0.00304392	0.00317017	0.00300746	0.00331572	0.00266994	0.00243127	0.00330405
Benzenemethanol, a-ethyl-	Benzenoids	Benzene and substituted derivatives			1757.89	1.5545	93-54-9	C9H12O			floral, sweet, balsam	1890.9	1908	17.1	Level1	0	0	0	0	0.000112995	0	0	0	0	0	0	0	0	0	0
Bicyclo[4.2.0]octa-1,3,5-triene	Benzenoids				832.447	1.90356	694-87-1	C8H8				1268.12	1269	0.875	Level1	0.0258683	0	0	0.0129878	0.00437053	0	0	0.0044304	0.00360869	0.00150723	0	0.0130406	0.00746999	4.35814e-06	0
Ethylbenzene	Benzenoids	Benzene and substituted derivatives			604.461	2.17638	100-41-4	C8H10	C07111			1134.8	1129	5.8	Level1	0.0564164	0.0334039	0.0449204	0.0512098	0.0714913	0.0400308	0.0430667	0.0501126	0.0503268	0.0494544	0.0418212	0.0828049	0.0527939	0.0422056	0.0808275
Indan, 1-methyl-	Benzenoids				1059.93	2.29933	767-58-8	C10H12				1409.87	1408	7.2	Level1	9.36334e-05	0	0	0.000139775	0	0	0	0.000190404	0	0	0	0	0	0	0
Indane	Benzenoids				1001.94	2.007	496-11-7	C9H10				1373.1	1368	5.1	Level1	0	0	0	0	0	0	0	0	0	0.000225764	0.000301295	0.000298238	0	0.00018387	0
Mesitylene	Benzenoids	Benzene and substituted derivatives			809.348	2.2676	108-67-8	C9H12	C14508			1254.85	1251	3.85	Level1	0	0.00382536	0	0.0075743	0.0103398	0.00774434	0	0	0	0.00289448	0	0.00347854	0.00271628	0.00248887	0.00443571
o-Xylene	Benzenoids				695.956	2.07189	95-47-6	C8H10	C07212		geranium	1189.18	1187	18.3778	Level1	0.00165523	0	0.000499063	0.000342692	0	0	0.00136093	0.00129781	0	0	0	0.00237645	0	0.000246271	0.000118496
p-Cresol	Benzenoids	Phenols			2003.87	1.37643	106-44-5	C7H8O	C01468		smoke, animal, narcissus, phenol, mimosa, medicine, medicinal, phenolic	2090	2080	10	Level1	0.00780114	0.00800872	0	0.00798328	0	0.00921761	0.0082241	0.00986767	0.00618197	0.00420828	0.0122265	0.0152565	0.00544861	0.00511543	0.0163943
p-Xylene	Benzenoids				622.835	2.18456	106-42-3	C8H10	C06756			1145.78	1139	6.78125	Level1	0.0289481	0.00602776	0.068703	0.0185541	0.160613	0.00260141	0.105159	0.117823	0.135202	0.0197704	0.0145744	0.0488514	0.0827802	0.0182584	0.0323961
Phenol, 2-(1,1-dimethylethyl)-5-methyl-	Benzenoids				2171.86	1.51643	88-60-8	C11H16O				2230	2229	1	Level1	9.90399e-05	0	9.1135e-05	0	0	7.50367e-05	6.6603e-05	9.53819e-05	0	0	0	0.000204014	0	8.55153e-05	0
Phenol, 3-methyl-	Benzenoids	Phenols			2009.87	1.376	108-39-4	C7H8O	C01467	Smoky,Petroleum-Like	medical, leather, woody, fecal, phenolic, medicinal, plastic	2095	2090	5	Level1	0	0	0	0	0.00471538	0	0	0	0	0	0	0	0	0	0
Phenylethyne	Benzenoids				1007.94	1.66914	536-74-3	C8H6				1376.9	1366	10.9	Level1	9.38816e-05	0	0	7.34662e-05	0	0	0	7.2019e-05	0	0	0	7.40877e-05	0	0	0
Styrene	Benzenoids	Benzene and substituted derivatives			845.946	1.884	100-42-5	C8H8	C07083	sharp, sweet	balsamic, gasoline, floral, sweet, balsam, plastic	1275.9	1261	14.9	Level1	0	0	0	0	0	0	0.000286154	0.000573188	0	0	0	0.00103107	0	0	0
Acetic acid	Carboxylic_Acids	Carboxylic acids and derivatives	Organic acids	Carboxylic acids	1151.93	1.3316	64-19-7	C2H4O2	C00033	pungent,vinegar	sour, pungent, sharp, vinegar	1466.7	1449	17.7	Level1	0	0	0	0	0	0	0	0.111809	0	0.0102771	0.255208	0	0	0	0
Propanamide	Carboxylic_Acids				1637.9	1.35	79-05-0	C3H7NO				1800	1807	7	Level1	0	0	0	0.0019075	0	0	0	0	0	0	0	0	0	0	0
Propanoic acid, 2-methyl-	Carboxylic_Acids	Carboxylic acids and derivatives			1331.91	1.35756	79-31-2	C4H8O2	C02632		rancid, butter, strawberry, cheese	1584	1570	14	Level1	0	0	0	0	0	0	0	0.0154387	0	0	0.0364396	0	0	0	0
(E)-9-Octadecenoic acid ethyl ester	Esters				2471.84	3.87412	6114-18-7	C20H38O2			tallow, milky, waxy, fatty, oily, dairy	2480	2476	4	Level1	0.00988049	0.00592563	0.0281237	0.0101494	0.00512472	0.0156137	0.0131078	0.0176137	0.00607873	0.00683515	0.0166155	0.0271045	0.00737191	0.00816225	0.00903054
1-Butanol, 3-methyl-, acetate	Esters	Carboxylic acids and derivatives			599.962	2.193	123-92-2	C7H14O2	C12296	Banana-Like	bitter, solvent, banana, fruity, sweet	1132.1	1123	9.1	Level1	0	0	0	0	0	0	0	0.00237403	0	0	0	0	0	0	0
2-Butenoic acid, ethyl ester, (E)-	Esters	Fatty Acyls			677.457	1.90992	623-70-1	C6H10O2				1178.3	1160	18.3	Level1	0.00171056	0.000580527	0.000938443	0.00228802	0.000505411	0.00178527	0	0	0.000543257	0.000752903	0	0.0015736	0.000910973	0.000634131	0
2-Ethylhexyl acrylate	Esters				1202.92	2.519	103-11-7	C11H20O2	C19420			1498.15	1495	3.15	Level1	0	0	0	0	0	0	0	0	5.29681e-05	0	0	0	0	0	0
2-Hexenoic acid, ethyl ester	Esters	Fatty Acyls			977.937	2.1674	1552-67-6	C8H14O2			vegetable, sweet, rum, fruity, juicy, green	1357.7	1340	17.7	Level1	0.000861104	0	0	0	0	0	0.00038168	0.00036129	0	0	0	0.00108088	0	0	0
2-Octenoic acid, ethyl ester	Esters				1308.67	2.309	2351-90-8	C10H18O2				1568.5	1557	11.5	Level1	0	0	0.000154688	0.000503598	0	0	0.000270754	0.000885561	0	0	0	0.0018837	0.000593856	0.000157337	0.00292149
2-Propenoic acid, 6-methylheptyl ester	Esters				1199.92	2.532	54774-91-3	C11H20O2				1496.3	1479	17.3	Level1	0	0	0	0	0	0	0	0.000202109	0	0	0	0	0	0	0
2-Propenoic acid, ethyl ester	Esters	Carboxylic acids and derivatives			412.974	1.76942	140-88-5	C5H8O2	C19238	sweet,ester,plastic, alcohol, sharp,ammoniacal		1007.62	992	15.6167	Level1	0.000464612	0	0.000775833	0.000903236	0.000781346	0	0.000890227	0.00126858	0	0.000683525	0.00614535	0.000896719	0.000510515	0.000311799	0
3-Hexenoic acid, ethyl ester, (Z)-	Esters	Fatty Acyls			905.942	2.127	64187-83-3	C8H14O2			apple, pineapple, fresh, sweet, fruity, metallic, pear, green	1311.5	1292	19.5	Level1	0.00109854	0	0	0	0	0	0	0.000486986	0	0	0	0	0	0	0
4-Decenoic acid, ethyl ester, (Z)-	Esters				1475.91	2.48367	7367-84-2	C12H22O2				1683.3	1699	15.7	Level1	0	0	0.000377865	0	0.000297486	0.000516197	0	0	0	0	0	0	0	0	0
9-Octadecenoic acid, ethyl ester	Esters				2483.84	3.91875	6512-99-8	C20H38O2				2490	2473	17	Level1	0	0	0	0	0	0	0	0	0.000751826	0.000889675	0	0	0.000966452	0	0.0011379
Acetic acid, heptyl ester	Esters	Carboxylic acids and derivatives			1025.93	2.379	112-06-1	C9H18O2			apricot, fresh, ripe, fruit, woody, rum, pear, green	1388.5	1377	11.5	Level1	0	0	0	0	0	0	0	0	0	0	0.000963887	0	0	0	0
Acetic acid, pentyl ester	Esters	Carboxylic acids and derivatives			689.956	2.1725	628-63-7	C7H14O2		banana, etherous	ethereal, fruity, banana	1185.7	1176	9.7	Level1	0	0	0	0	0.000146413	0	0	0	0	0	0.00295368	0	0	0	0
Benzenepropanoic acid, ethyl ester	Esters	Fatty Acyls			1775.89	1.84582	2021-28-5	C11H14O2		Floral, Rosy-Flavor, Fruity	rose, rum, fruity, honey, hyacinth, flower	1904.8	1893	11.8	Level1	0.000354666	0	0	0.000211896	0	0	0.000190499	0	0.000300289	0.000355673	8.82509e-05	0.000592053	0.000523615	8.92271e-05	0.000454425
Butanedioic acid, diethyl ester	Esters	Fatty Acyls			1487.9	1.75681	123-25-1	C8H14O4		Fruity, Sweet	peach, chocolate, apple, apricot, mild, wine, grape, musty, fruit, fruity, cranberry, pear, ylang, cooked	1691.7	1681	10.7	Level1	0.00300982	0.00337484	0.00333045	0.00149927	0.00147433	0.000532302	0.0043328	0.00649606	0.000386954	0.00260053	0.00869111	0.00161137	0.00101062	0.000798675	0.00103224
Butanethioic acid, S-methyl ester	Esters	Fatty Acyls			695.955	2.107	2432-51-1	C5H10OS		Cheesy, Cabbage-Flavor	cabbage, putrid, garlic, sulfury, animal, cheese	1189.3	1198	8.7	Level1	0	0	0.000212249	0	0	0	0	0	0	0	0	0	0	0	0
Butanoic acid, 2-methyl-, ethyl ester	Esters	Fatty Acyls			491.969	2.27444	7452-79-1	C7H14O2		Fruity	apple, sharp, sweet, plum, fruity, green	1062.5	1052	10.5	Level1	0.00755282	0.00433977	0.00293035	0.00664014	0.0018156	0.0102692	0.00615705	0.0200895	0.00383559	0.0146559	0.0271422	0.00212138	0.00534553	0.0084791	0.0162277
Butanoic acid, 3-methyl-, ethyl ester	Esters	Fatty Acyls			515.967	2.192	108-64-5	C7H14O2	C12290	Fruity, Apple-Flavor	apple, pineapple, tutti frutti, fruit, sweet, fruity	1079.2	1068	11.2	Level1	0.000501124	0.000218394	0.000119383	0.000445055	0.000177491	0.000674989	0.000427424	0.0013787	0.000398912	0.00156774	0.00200745	0.000135618	0.000739059	0.000633199	0.00133326
Butanoic acid, ethyl ester	Esters	Fatty Acyls			467.97	2.08531	105-54-4	C6H12O2		Fruity	apple, pineapple, banana, fruit, fruity, juicy, cognac	1045.8	1036	9.8	Level1	0.041476	0.0161582	0.0217565	0.0249052	0.00939172	0.0249543	0.0229071	0.0201824	0.0311317	0.0296056	0.0308797	0.030257	0.0458343	0.0180803	0.0527286
Decanoic acid, ethyl ester	Esters	Fatty Acyls			1432.41	2.71275	110-38-3	C12H24O2		Brandy	apple, brandy, waxy, grape, oily, sweet, fruity, pear	1653.15	1639	14.15	Level1	0.202856	0.0694267	0.0805717	0.13419	0.0823426	0.142762	0.0830752	0.181646	0.108225	0.119483	0.225656	0.320178	0.114612	0.145488	0.249494
Decanoic acid, methyl ester	Esters	Fatty Acyls			1368.77	2.524	110-42-9	C11H22O2			oily, floral, wine, fruity	1608.9	1593	15.9	Level1	0.000606512	0	0	0.000238704	0	0	0	0.000147171	0	0	0	0.000237207	9.38713e-05	0.000107722	0
Diethyl carbonate	Esters				580.463	1.8315	105-58-8	C5H10O3				1120.53	1102	18.525	Level1	0	0.000183134	0	0	0	0	0	0	0	0	0	0.000319531	0	0	0
Diethyl Phthalate	Esters				2339.85	1.75206	84-66-2	C12H14O4	C14175		bitter	2370	2365	5	Level1	0.0105295	1.16683e-05	0.000229329	0	0.0270431	0.00206226	0.000137865	0.0137532	0.000422573	0	2.24906e-05	0	0	0	0.000538128
Dimethyl phthalate	Esters				2261.86	1.5802	131-11-3	C10H10O4	C11233			2305	2303	2	Level1	0.00648416	0	0	0	0.0182537	0	0	0.00933803	0	0	0	0	0	0	0
Dodecanoic acid, ethyl ester	Esters	Fatty Acyls			1709.89	2.828	106-33-2	C14H28O2		Sweet, Waxy, Floral	waxy, floral, sweet, clean, leaf, soapy	1854.5	1843	11.5	Level1	0.0550936	0.0321483	0.0719316	0.029107	0.0274247	0.0749202	0.037272	0.0688878	0.0343532	0.0280868	0.0981058	0.203356	0.0245404	0.0665877	0.057664
Ethyl 9-decenoate	Esters				1505.9	2.42313	67233-91-4	C12H22O2				1704.3	1694	10.3	Level1	0.00469207	0.00153944	0.00102997	0.00267036	0.00170674	0.00334504	0.00169961	0.00413696	0.00192538	0.00282569	0.00462104	0.00464615	0.00233843	0.00241229	0.0054219
Ethyl 9-hexadecenoate	Esters				2237.86	2.80256	54546-22-4	C18H34O2				2285	2283	2	Level1	0.0118027	0.00818624	0.0149297	0.00787587	0.00457848	0.0215697	0.0155684	0.0131782	0.0076221	0.00762784	0.0149294	0.0253132	0.00722148	0.0115078	0.00877656
Ethyl Acetate	Esters	Carboxylic acids and derivatives			288.732	1.674	141-78-6	C4H8O2	C00849	fruity, sweet,fingernail polish,etherous	pineapple, ethereal, sweet, anise, fruity, balsam, weedy, green	900.663	888	12.6625	Level1	0.158605	0.0395179	0.183684	0.237051	0.0573088	0.161965	0.271532	0.163341	0.0782363	0.208724	0.236572	0.0879976	0.119432	0.0511703	0.0589392
Ethyl formate	Esters	Carboxylic acids and derivatives			240.446	1.52962	109-94-4	C3H6O2		aromatic	alcohol, rose, pungent, cognac, green, ethereal, bitter	833.946	824	9.94615	Level1	0	0.0070761	0.00932823	0.00835383	0.0061178	0.00797228	0.00410263	0	0.00775691	0.00777446	0	0.011117	0.00905623	0.00940674	0.00966248
Ethyl tiglate	Esters	Fatty Acyls			797.949	2.07713	5837-78-5	C7H12O2	C08487		caramel, berry, tutti frutti, floral, sweet, fruity, tropical, raspberry	1248.3	1234	14.3	Level1	0.00168402	0.000496122	0.000919594	0.00232773	0.00136292	0.00286898	0.00209594	0.00479074	0	0.000479057	0.0394342	0.000370022	0.000271939	0.000971404	0.000986453
Ethyl trans-4-decenoate	Esters	Fatty Acyls			1474.06	2.48892	76649-16-6	C12H22O2			cognac, fruity, waxy, green	1682.04	1683	1.37692	Level1	0.00158675	0.000470065	0	0.000542342	0	0	0.000842265	0.00305896	0.0004588	0.000756041	0.00268808	0.000869551	0.000916823	0.000582406	0.000652266
Ethyl tridecanoate	Esters				1841.88	2.8747	28267-29-0	C15H30O2				1957.1	1947	10.1	Level1	0.000263802	0	0.000296934	0.000111143	0	0.000200788	0.000250452	0.000315742	0	0.000116839	0.000420581	0.000612028	0	0.000172363	0
Formic acid, heptyl ester	Esters	Carboxylic acids and derivatives			947.939	2.173	112-23-2	C8H16O2			apple, herbal, waxy, floral, cucumber, plum, green	1338.5	1357	18.5	Level1	0	0	0	0	0	0	0	0	0	0	0.000976165	0	0	0	0
Formic acid, hexyl ester	Esters	Carboxylic acids and derivatives			977.937	1.647	629-33-4	C7H14O2			unripe plum, apple, sweet, banana	1357.7	1352	5.7	Level1	0	0	0	0	0	0.0190145	0	0	0	0	0	0	0	0	0
Heptadecanoic acid, ethyl ester	Esters				2315.85	3.369	14010-23-2	C19H38O2				2350	2349	1	Level1	0	0	0.00133195	0	0	0.000738661	0	0	0	0	0	0.00127448	0	0	0
Heptanoic acid, ethyl ester	Esters	Fatty Acyls			958.439	2.50806	106-30-9	C9H18O2		Fruity	pineapple, wine, fruit, plum, fruity, melon, rum, cognac	1345.22	1331	14.225	Level1	0.0130634	0.00289939	0.00375545	0.00583596	0.00348269	0.00455202	0.00336429	0.00398304	0.00681571	0.00809471	0.00882412	0.00772889	0.0111558	0.00400118	0.0253752
Hexadecanoic acid, ethyl ester	Esters	Fatty Acyls			2201.86	3.03187	628-97-7	C18H36O2		Wax	mild, wax, milky, waxy, creamy, fruity, balsam	2255	2251	4	Level1	0.0818846	0.0473256	0.163825	0.0623044	0.0383454	0.103081	0.10643	0.126276	0.0507975	0.0463779	0.106947	0	0.0536048	0.0731186	0.066422
Hexadecanoic acid, methyl ester	Esters	Fatty Acyls			2165.86	2.83286	112-39-0	C17H34O2	C16995		oily, fatty, waxy	2225	2209	16	Level1	0	0	0.000412291	0.000320935	0	0	0.000282159	0.000368787	0	0	0	0.000447776	0	0	0.000154373
Hexanethioic acid, S-methyl ester	Esters	Fatty Acyls			1073.93	1.94733	2432-77-1	C7H14OS			ethereal, tropical, fruity, green	1418.5	1412	6.5	Level1	0	0	0	0	0	0	0.000480042	0	0	0	0	0	0	0	0
Hexanoic acid, ethyl ester	Esters	Fatty Acyls			790.349	2.39993	123-66-0	C8H16O2		Fruity, Green Apple	pineapple, apple peel, waxy, banana, fruit, sweet, fruity, green	1243.89	1233	10.8933	Level1	0.0581682	0.0118165	0	0.0295008	0.0148911	0.0296002	0.0246671	0.0278611	0.0403628	0.0243206	0.0313936	0.0479702	0.0391062	0.0111043	0.10987
Isopropyl myristate	Esters	Fatty Acyls			1949.88	3.182	110-27-0	C17H34O2			oily, fatty, faint, cinnamon	2045	2027	18	Level1	0	0	1.23236e-06	0	0	1.83568e-06	7.79492e-05	0	0	0	0	8.02996e-05	0	0	0
n-Butyl methacrylate	Esters				779.95	2.322	97-88-1	C8H14O2				1237.9	1220	17.9	Level1	0	0	0	0	0.0002837	0	0	0	0	0	0	0	0	0	0
Nonanoic acid, ethyl ester	Esters	Fatty Acyls			1277.92	2.66481	123-29-5	C11H22O2		Floral, Fruity	rose, wine, waxy, rum, fruity, tropical, natural	1548	1532	16	Level1	0.098122	0.0275062	0.0342929	0.0490059	0.0350239	0.043631	0.0250197	0.0544295	0.0667415	0.0638973	0.0854412	0.0808427	0.0878493	0.0427298	0.140217
Nonanoic acid, methyl ester	Esters	Fatty Acyls			1211.92	2.467	1731-84-6	C10H20O2			coconut, wine, waxy, sweet, fruity, tropical, pear	1504	1493	11	Level1	0.000220068	0	0	0	0	0	0	0	0	0	0	0	0	0	0
Octadecanoic acid, ethyl ester	Esters	Fatty Acyls			2441.84	4.0575	111-61-5	C20H40O2			waxy, mild	2455	2451	4	Level1	0.00254114	0.00176526	0.0105515	0.00335724	0.00176042	0.0039281	0.00453421	0.00661704	0.00197591	0	0.0049175	0.00962659	0.00243605	0.00225531	0.00240335
Octanoic acid, 2-methyl-, ethyl ester	Esters				1019.93	2.928	30982-02-6	C11H22O2				1384.6	1402	17.4	Level1	0	0	0	0	0	0	0	0	0	0	0	0	0	0	0.000114135
Octanoic acid, methyl ester	Esters	Fatty Acyls			1049.93	2.39188	111-11-5	C9H18O2		Fruity, Citrus-Like	orange, vegetable, herbal, waxy, sweet, aldehydic, green	1403.7	1385	18.7	Level1	0.000730838	0	0	0.000234314	0	0	0	0.000168844	0	0	0	0.000263343	0	0.00016016	0
Pentadecanoic acid, ethyl ester	Esters				2087.87	2.97006	41114-00-5	C17H34O2				2160	2148	12	Level1	0.00122118	0.000741632	0.00420547	0.000832834	0.000537087	0.00273705	0.00215328	0.00219877	0.00127167	0.000726467	0.00153877	0.00424654	0.000817404	0.00128894	0.00113825
Pentanoic acid, 2-hydroxy-4-methyl-, ethyl ester	Esters				1295.92	1.73556	10348-47-7	C8H16O3		Blackberry		1560	1547	13	Level1	0.00171186	0.00233853	0.00138783	0.00151167	0.00199207	0.00139778	0.00274621	0.00300467	0.00125608	0.0039463	0.00342138	0.00125177	0.00155635	0.00111909	0.00224672
Pentanoic acid, 3-methyl-, ethyl ester	Esters	Fatty Acyls			695.955	2.435	5870-68-8	C8H16O2			fruity, pineapple	1189.3	1182	7.3	Level1	0	0	0	0	0	0	0	0	6.77955e-05	0	0	0	0	6.20142e-05	0.000138164
Pentanoic acid, 4-methyl-, ethyl ester	Esters	Fatty Acyls			715.079	2.41938	25415-67-2	C8H16O2		Fruity	fruit, fruity	1200.64	1190	10.6375	Level1	0	0.000155239	0.000184438	0.000307275	0.000294123	0.000282168	0	0.000252186	0	0	0.000269356	0	0.000199359	0.000210896	0.000457925
Pentanoic acid, ethyl ester	Esters	Fatty Acyls			621.71	2.27331	539-82-2	C7H14O2		Fruity, Apple-Flavor	yeast, apple, pineapple, fruit, sweet, fruity, tropical, green	1145.09	1134	11.0875	Level1	0.00268357	0.000719031	0.00103503	0.00147147	0.000458119	0.00110324	0.000903668	0.00096741	0.00175079	0.00106272	0.00166329	0.0020596	0.00281075	0.000974905	0.00508095
Propanoic acid, 2-hydroxy-, ethyl ester	Esters	Carboxylic acids and derivatives			977.937	1.57275	97-64-3	C5H10O3		Fruity, Slightly Fattyflavor	butterscotch, butter, tart, sharp, fruit, fruity, buttery	1357.7	1347	10.7	Level1	0.273517	0.190436	0.136402	0.0844122	0	0	0	0	0	0.0656035	0	0.147488	0	0.0562369	0.0994039
Propanoic acid, 2-hydroxy-, ethyl ester, (L)-	Esters				977.937	1.5459	687-47-8	C5H10O3				1357.69	1349	8.69	Level1	0.0763903	0	0	0	0.0741367	0.0790095	0.149362	0.163004	0	0	0	0.0396622	0.137517	0	0.103188
Propanoic acid, 2-hydroxy-, methyl ester, ((+/-))-	Esters				947.939	1.452	547-64-8	C4H8O3				1338.5	1321	17.5	Level1	0	0	0	0.00075646	0	0	0	0	0	0	0	0	0	0	0
Propanoic acid, 2-methyl-, ethyl ester	Esters	Carboxylic acids and derivatives			371.976	2.07538	97-62-1	C6H12O2		Fruity, Strawberry	rubber, alcoholic, ethereal, strawberry, sweet, fusel, fruity, rummy	973.7	961	12.7	Level1	0.00253762	0.00156366	0.00097109	0.00276666	0.00183899	0.00343919	0.00195457	0.0153177	0.00129161	0.00466153	0.0323594	0.00141919	0.00193288	0.00347802	0.00842447
Propanoic acid, 2,2-dimethyl-, ethyl ester	Esters				359.977	2.27462	3938-95-2	C7H14O2				963.2	949	14.2	Level1	0.000803115	0.000940547	0.000325567	0.000742216	0.000951242	0.000576801	0.000448912	0.000536929	0.000606543	0.000490943	0.00067416	0.00081651	0.000975839	0.000763393	0.0030713
Propanoic acid, ethyl ester	Esters	Carboxylic acids and derivatives			365.977	1.87594	105-37-3	C5H10O2		Ruity, Banana-Flavor	pineapple, grape, fruit, sweet, rum, fruity, juicy	968.4	953	15.4	Level1	0.00818834	0.00495816	0.00810652	0.010969	0.00639408	0.00644124	0.00874598	0.0440649	0.00573135	0.00802242	0.041732	0.00788141	0.00911952	0.00644904	0.0144276
Propanoic acid, hexyl ester	Esters	Carboxylic acids and derivatives			965.938	2.53	2445-76-3	C9H18O2			musty, fruit, fruity, melon, pear, rotting, green	1350	1349	1	Level1	0	0	0	0	0	0	0	0	0	0	0.000256719	0	0	0	0
Tetradecanoic acid, ethyl ester	Esters	Fatty Acyls			1967.87	2.92188	124-06-1	C16H32O2		Sweet, Waxy	ether, waxy, sweet, soapy, orris, violet	2060	2050	10	Level1	0.0454728	0.0255601	0.0507304	0.0252807	0.0158503	0.0438154	0.042531	0.0431294	0.0270901	0.0263592	0.0635839	0.0806474	0.0219858	0.0398798	0.0405377
Undecanoic acid, ethyl ester	Esters	Fatty Acyls			1576.03	2.76313	627-90-7	C13H26O2			coconut, waxy, fatty, soapy, cognac	1755.16	1739	16.1562	Level1	0.00106174	0.000335898	0.000666762	0.000503514	0.000263976	0.000740817	0.000551354	0.000905966	0.00064486	0.000529974	0.00105977	0.00233308	0.000576479	0.000662673	0.00126197
1-Propanol, 3-(methylthio)-	Ethers	Thioethers			1535.9	1.4714	505-10-2	C4H10OS		Cabbage, Cooked Potato, Garlic	sulfurous, potato, onion, vegetable, sweet, soup	1726.1	1719	7.1	Level1	0	0	0	0.000270619	9.79739e-05	0.000196428	0	0.000246962	0.000611549	0	0.000273607	0	0	0.000559433	0.000248529
3-Hexene, 1-methoxy-, (Z)-	Ethers				389.975	3.136	70220-06-3	C7H14O				989.5	980	9.5	Level1	0	0	0	0	0	0	0	0.00154576	0	0	0	0	0	0	0
Dimethyl sulfide	Ethers	Thioethers			191.988	1.55931	75-18-3	C2H6S	C00580	disagreeable,asparagus, putrid	sulfur, sulfurous, cabbage, onion, gasoline, vegetable, sulfury, sweet corn, tomato, radish, wild, green	766.7	753	13.7	Level1	0.00054818	0	0.00021079	0	0	0.000387928	0.000153511	0.000633525	0.000173238	0	0.000518486	0.000518468	0.000168879	0	0.00381328
Ethane, 1,1-diethoxy-	Ethers	Organooxygen compounds			287.982	2.09033	105-57-7	C6H14O2		Fruity		900	892	8	Level1	0.00168858	0.00132994	0	0.00145388	0.00170222	0	0.00204141	0.00261292	0	0	0.0023832	0.00181361	0.00112744	0.00156301	0.00164625
Ethanol, 2-(2-butoxyethoxy)-	Ethers				1649.89	1.64727	112-34-5	C8H18O3				1809.1	1796	13.1	Level1	0.00137301	0	0.000489934	0.000386657	0.000293973	0.000584422	0.000474768	0.000313936	0.000452005	0.000986468	0.00131328	0.000954895	0.00118823	0.000346722	0.000923609
Ethanol, 2,2'-oxybis-	Ethers				1865.88	1.35786	111-46-6	C4H10O3	C14689			1976.2	1972	4.2	Level1	0	0.000322957	0	0	0	0	0	0	0	0	0	0	0	0	0
Ethylene glycol monoisobutyl ether	Ethers				1013.94	1.535	4439-24-1	C6H14O2				1380.8	1400	19.2	Level1	0	0	0.000376769	0	0	0	0	0	0	0	0	0	0	0	0
Methane, diethoxy-	Ethers				257.983	1.88631	462-95-3	C5H12O2				858.3	859	0.7	Level1	0.000134869	9.876e-05	0.000109643	0.000103756	0.00011083	9.52052e-05	7.45747e-05	8.66579e-05	0.000112729	9.4186e-05	8.28266e-05	0.00011192	0.00011409	0.000118786	0.000127429
n-Butyl ether	Ethers				366.834	3.137	142-96-1	C8H18O				969.157	971	2.61429	Level1	0	0	0	0	0	0	0	0	0	0	0.000125597	0.00070396	0	0	0
Octane, 1,1'-oxybis-	Ethers				1577.9	4.237	629-82-3	C16H34O				1756.5	1761	4.5	Level1	0	0	0.000172478	0	0	0	0	0	0	0	0	0	0	0	0
Propane, 2-methoxy-	Ethers				989.937	1.536	598-53-8	C4H10O				1365.4	1366	0.6	Level1	0	0	0	0	0	0	0	0	0	0	0	0	0	0.0002161	0
1,3-Propanediamine	Heterocyclic_Compounds	Organonitrogen compounds			929.94	1.522	109-76-2	C3H10N2	C00986			1326.9	1330	3.1	Level1	0	0	0	0	0	0	0	0	0	0.000592279	0	0	0	0	0
2-Propanamine, 2-methyl-	Heterocyclic_Compounds				161.99	1.51	75-64-9	C4H11N				725	716	9	Level1	0	0	0	0	0	0	0	0	0	0.00327861	0	0	0	0	0
3-Butenenitrile	Heterocyclic_Compounds	Organonitrogen compounds			665.957	2.764	109-75-1	C4H5N				1171.4	1186	14.6	Level1	0	0.000266589	0	0	0	0	0	0	0	0	0	0	0	0	0
Hexanenitrile	Heterocyclic_Compounds				905.942	1.7345	628-73-9	C6H11N				1311.5	1303	8.5	Level1	0	0.000142322	0	0	0.00016363	0	0	0	0	0.000243443	0.000492738	0	0	0	0.000314878
(3E,5Z)-1,3,5-Undecatriene	Hydrocarbons				1049.93	2.76625	51447-08-6	C11H18				1403.7	1387	16.7	Level1	0	0	0	0	0	0	0	0	0	0	0.000229484	0	0	0	0.000217517
(3Z,5E)-1,3,5-Undecatriene	Hydrocarbons				1066.43	2.75725	19883-27-3	C11H18			pepper, resin, fresh, galbanum, greasy, green	1413.88	1408	8.025	Level1	0.000150837	0	0	0	0.000105799	0	0	0	0	0	0	0	0	0	0
1-Decene	Hydrocarbons				467.97	4.10507	872-05-9	C10H20		pleasant		1045.8	1050	4.2	Level1	0	0	0	0	3.99894e-05	0	0	0	0	0	0	0	0	0	0
1-Dodecene	Hydrocarbons				782.95	4.80408	112-41-4	C12H24				1239.66	1243	3.34167	Level1	0.00159476	0	0	0.00209056	0.000942105	0.00254703	0	0.00222362	0	0	0	0	0	0	0
1-Heptadecene	Hydrocarbons				1559.9	4.73967	6765-39-5	C17H34				1743.5	1746	10.7667	Level1	0	0	0	0	0	0.000233962	0	0	0	0	0	0	0	0	0
1-Heptene, 2,6-dimethyl-	Hydrocarbons				239.985	2.65	3074-78-0	C9H18				833.3	844	10.7	Level1	0	0	0	0	0	0	0	0	0	0	0	0	0.000982891	0	0
1-Nonene	Hydrocarbons	Unsaturated hydrocarbons			335.978	3.44656	124-11-8	C9H18				942.1	950	7.9	Level1	0	0	0	0	0	0.000375655	0	0.000400113	0	0	0	0	0	0	0
1-Octene	Hydrocarbons	Unsaturated hydrocarbons			244.984	2.654	111-66-0	C8H16			gasoline	840.3	847	6.7	Level1	0	0.000495182	0.00557302	0	0	0	0.000525306	0	0	0	0.000756011	0	0	0	0.0013016
1-Pentadecene	Hydrocarbons	Unsaturated hydrocarbons			1277.92	4.762	13360-61-7	C15H30				1548	1544	4	Level1	0	0	0	0	0	0	0.000692419	0	0	0	0	0	0	0	0
1-Tetradecene	Hydrocarbons	Unsaturated hydrocarbons			1121.56	4.79075	1120-36-1	C14H28				1447.87	1443	4.86875	Level1	7.16256e-05	0	0	0	0	9.61389e-05	0	0.00049967	0	0	0.00110462	0	0	0	0
1-Tridecene	Hydrocarbons	Unsaturated hydrocarbons			953.939	4.84025	2437-56-1	C13H26				1342.33	1343	2.275	Level1	0.00047334	0	0.000356509	0	0	0	0	0	0	0	0	0	0	0	0
1-Undecene	Hydrocarbons	Unsaturated hydrocarbons			604.461	4.73	821-95-4	C11H22				1134.81	1147	12.1875	Level1	0	0	0	0.000179907	0.000173856	0	0	0	0	0	0	0	0	0	0
1,3-Cyclohexadiene, 1,3,5,5-tetramethyl-	Hydrocarbons				1055.93	2.526	4724-89-4	C10H16				1407.4	1406	1.4	Level1	0	0	0	0	0	0	8.07054e-05	0	0	0	0	0	0	0	0
1,3-Nonadiene, (E)-	Hydrocarbons				485.969	2.98443	56700-77-7	C9H16				1058.3	1046	12.3	Level1	0.000164465	0	0	0	0.000154233	0.000152298	0	0.000152263	0.000135496	0.000198675	0.00104966	0.000202299	0.000190247	0	0.000356818
1,3-Octadiene	Hydrocarbons	Unsaturated hydrocarbons			359.977	2.58887	1002-33-1	C8H14				963.2	956	7.2	Level1	0.0102125	0.00996177	0.0045241	0.00590298	0.0136016	0.00905255	0.00519699	0.00347137	0.00849297	0.014289	0.0171596	0.0116508	0.0120281	0.00832103	0.0227642
1,3-trans,5-cis-Octatriene	Hydrocarbons				561.714	2.34975	40087-61-4	C8H12				1109.35	1108	2.025	Level1	0	0	0	0	0.00014225	0.000113304	0	0	0.00023297	0	0.000589597	0.000194858	0.000290337	0.000206626	0.000602918
2-Butene	Hydrocarbons				137.991	1.417	107-01-7	C4H8				691.7	674	17.7	Level1	0.00215093	0	0	0	0	0	0	0	0	0	0	0	0	0	0
2-Decene, (E)-	Hydrocarbons				485.969	4.151	20063-97-2	C10H20				1058.3	1064	5.7	Level1	0.000136669	0	0	0	0	0.000162324	0	0.000185467	0	0	0	0	0	0	0
2-Decene, (Z)-	Hydrocarbons				485.969	4.15	20348-51-0	C10H20				1058.3	1078	19.7	Level1	0	0	0	0.000345474	0.000425013	0	0.00023948	0	0	0	0	0	0	0	0
2-Dodecene, (E)-	Hydrocarbons				826.447	4.7115	7206-13-5	C12H24				1264.67	1265	4.575	Level1	0	0	0	0	0	0	0.000173198	0	0	0	0	0	0	0	0
2-Octene	Hydrocarbons				254.983	2.75725	111-67-1	C8H16				854.15	850	8.3	Level1	0	0	0	0	0	0.000133657	0	0	0	0	0	0	0	0	0
2,4-Dimethyl-1-heptene	Hydrocarbons				275.982	3.13073	19549-87-2	C9H18				883.3	885	1.7	Level1	0.00745939	0.00864164	0.0056721	0.00911178	0.0126169	0.00844947	0.00840827	0.0115224	0.00186892	0.00181227	0.00151105	0.00189564	0.00183735	0	0.00203466
3-Tetradecene, (Z)-	Hydrocarbons				1117.43	4.94525	41446-67-7	C14H28				1445.35	1440	5.35	Level1	0	0	0	0.00055462	0	0.000912942	0	0.000360212	0	0	0	0	0	0	0
7-Tetradecene, (Z)-	Hydrocarbons				1091.93	5.076	41446-60-0	C14H28				1429.6	1420	9.6	Level1	0	0	0	0	0	0	0	0	0	0	0.000385952	0	0	0	0
Cetene	Hydrocarbons				1427.91	4.724	629-73-2	C16H32				1650	1648	2	Level1	0.000746169	0.000715513	0.000990376	0.00112257	0.00090136	0.000817829	0	0.00137336	0.000520642	0.00101646	0.00185242	0.00279291	0.000652572	0.000630418	0.000862228
Cyclohexane	Hydrocarbons	Saturated hydrocarbons			179.988	1.702	110-82-7	C6H12	C11249	pungent		750	737	13	Level1	0	0	0	0	0	0	0	0.000124257	0	0	0	0	0	0	0
Cyclohexane, hexyl-	Hydrocarbons				869.944	4.9082	4292-75-5	C12H24				1289.7	1309	19.3	Level1	0	0	0	0.000262093	0.00140217	0.000801451	0	0	0	0.000398475	0	0	0	0.00031666	0
Cyclohexene	Hydrocarbons				230.985	1.99038	110-83-8	C6H10		sweet		820.85	832	11.8	Level1	0	0	0.00224858	0.00103122	0	0	0.00166055	0	0	0.000260641	0	0.000789744	0.000766808	0	0
Cyclopentane, ethyl-	Hydrocarbons				233.985	2.818	1640-89-7	C7H14				825	809	16	Level1	0	0	0	0	0	0.000708836	0	0	0	0	0	0	0	0	0
Cyclopentene, 3-ethyl-	Hydrocarbons				233.985	1.974	694-35-9	C7H12				825	843	18	Level1	0	0	0	0.00356977	0	0	0	0	0	0	0	0	0	0	0
Decane	Hydrocarbons	Saturated hydrocarbons			401.974	4.97525	124-18-5	C10H22			alkane	1000	1000	0	Level1	0.0669845	0.0201568	0.0107636	0.0490424	0.0675046	0.0469691	0.0218924	0.0378141	0.0443211	0.0479475	0.0286498	0.0113378	0.0579594	0.0213775	0.142163
Decane, 2,3,5-trimethyl-	Hydrocarbons				1151.93	0.851	62238-11-3	C13H28				1466.7	1449	17.7	Level1	0	0	0	0	0	0	0.000669715	0	0	0	0	0	0	0	0
Decane, 4-methyl-	Hydrocarbons				473.97	5.63788	2847-72-5	C11H24				1050	1030	20	Level1	0.0541923	0.0230806	0.0206457	0.0346745	0.0376159	0.0316034	0.02174	0.0297234	0.0456806	0.0515408	0.0437762	0.0296711	0.0557794	0.0212372	0.10568
Decane, 5,6-dimethyl-	Hydrocarbons				575.963	0.219	1636-43-7	C12H26				1117.9	1129	11.1	Level1	0	0.00112225	0	0	0	0	0	0	0	0	0	0	0	0	0
Dodecane	Hydrocarbons	Saturated hydrocarbons			699.955	0.277556	112-40-3	C12H26	C08374		alkane	1191.68	1200	8.32222	Level1	0.0238778	0	0	0	0	0	0	0	0	0	0	0	0	0	0
gamma-Terpinene	Hydrocarbons	Unsaturated hydrocarbons			804.449	2.90558	99-85-4	C10H16	C09900	Oily, Smoky	lemon, gasoline, tropical, terpene, turpentine, herbal, woody, bitter, oily, lime	1252	1246	6	Level1	0.000169722	0	0.000277625	0.000259763	0	0	0.000203069	0.000278563	0.000425884	9.47091e-05	0.000198389	0.000210754	9.06407e-05	0.00011198	0.000154157
Heptadecane	Hydrocarbons				1499.9	5.62944	629-78-7	C17H36	C01816		alkane	1700	1700	0	Level1	0.0021213	0.00285811	0.0187381	0.00334901	0.00126311	0.00674254	0.0037324	0.00768223	0.00223846	0.00245063	0.0103873	0.0182673	0.00299529	0.00545507	0.00330907
Heptadecane, 3-methyl-	Hydrocarbons				1595.9	5.59769	6418-44-6	C18H38				1769.6	1762	7.6	Level1	0	0	0.000878134	0.00123383	0.000498202	0	0	0.00083414	0	0.00066716	0.00194311	0.00723401	0	0.000119031	0
Heptane, 2-methyl-	Hydrocarbons				191.988	2.65773	592-27-8	C8H18				766.7	765	1.7	Level1	0	0	0.000528152	0	0.0104491	0.00386818	0	0	0.0139113	0.0123831	0.00836684	0.0155156	0.0130793	0.0111426	0.029755
Heptane, 2,2,4,6,6-pentamethyl-	Hydrocarbons				342.523	5.55018	13475-82-6	C12H26				947.873	949	1.78182	Level1	0	0.000522707	0	0	0	0	2.56392e-05	0	0	0	0	0	0	0	0
Heptane, 2,4-dimethyl-	Hydrocarbons				215.986	3.20788	2213-23-2	C9H20				800	797	3	Level1	0.0168801	0.016362	0.0231091	0.0365351	0.0943485	0.0707007	0.0326883	0.0863605	0.129378	0.116183	0.113993	0.111868	0.102758	0.119536	0.1444
Heptane, 2,4,6-trimethyl-	Hydrocarbons				287.982	4.34738	2613-61-8	C10H22				900	888	12	Level1	0.00148382	0.000766762	0.000503782	0.00116708	0.00182223	0.00116273	0.000766597	0.00114128	0.00131017	0.0011099	0.000901194	0.000982809	0.00139286	0.000846033	0.00281728
Heptane, 4-methyl-	Hydrocarbons				197.987	2.6552	589-53-7	C8H18				775	768	7	Level1	0.00675579	0.00402698	0	0.00809188	0	0	0.00656605	0.0101046	0	0	0	0	0	0	0
Hexadecane	Hydrocarbons	Saturated hydrocarbons			1355.91	5.72625	544-76-3	C16H34			alkane	1600	1600	0	Level1	0.00231859	0.00136486	0.0109873	0.0026013	0.000715246	0.0094034	0.00225537	0.00632356	0.00288579	0.00715669	0.01718	0.024133	0.00018797	0.00476865	0.00333758
Hexadecane, 2-methyl-	Hydrocarbons				1433.91	5.86	1560-92-5	C17H36				1654.2	1658	3.8	Level1	0	0	0.00110889	0	0	0	0	0	0	0	0	0	0	0	0
n-Hexane	Hydrocarbons	Saturated hydrocarbons			71.9954	1.804	110-54-3	C6H14	C11271	gasoline	alkane	600	600	0	Level1	0	0	0	0	0	0.00403039	0.00340145	0	0	0	0	0	0	0	0
Naphthalene, decahydro-, trans-	Hydrocarbons				648.334	3.95375	493-02-7	C10H18				1160.92	1170	9.075	Level1	0.000114222	0	0	0	0	0	0	0	0	0	0	0	9.80275e-05	0	0.000794414
Nonadecane	Hydrocarbons	Saturated hydrocarbons			1769.89	5.44	629-92-5	C19H40			alkane, bland	1900	1900	0	Level1	0.000580156	0	0	0	0	0.000347043	0	0	0	0	0	0	0	0	0
Nonane	Hydrocarbons	Saturated hydrocarbons			287.982	4.0065	111-84-2	C9H20		gasoline	alkane, gasoline	900	900	0	Level1	0	0	0	0	0	0	0	0	0	0	0	0	0	0	0.00885563
Nonane, 2-methyl-	Hydrocarbons				347.978	4.74256	871-83-0	C10H22				952.6	961	8.4	Level1	0.0210454	0.00655518	0.00613997	0.0116496	0.0182061	0.00919538	0.00645907	0.0132717	0.0446001	0.0459017	0.0356917	0.0299316	0.0522636	0.0292568	0.103047
Nonane, 5-methyl-	Hydrocarbons				341.978	4.68775	15869-85-9	C10H22				947.4	960	12.6	Level1	0.00678508	0.00401503	0	0.00527656	0.00767802	0.00619996	0.00388979	0.00511411	0	0	0	0	0	0	0
Octadecane	Hydrocarbons	Saturated hydrocarbons			1637.9	5.52933	593-45-3	C18H38			alkane	1800	1800	0	Level1	0	0	0.00505577	0	0	0.00258765	0.001783	0	0	0	0	0	0	0	0
Octane	Hydrocarbons	Saturated hydrocarbons			215.986	2.92787	111-65-9	C8H18	C01387	gasoline, oil	alkane, gasoline	800	800	0	Level1	0	0	0	0	0.00667934	0.0186761	0	0	0	0	0	0	0	0	0
Octane, 2,6-dimethyl-	Hydrocarbons				305.98	4.5165	2051-30-1	C10H22				915.8	913	2.8	Level1	0.00435909	0	0	0	0	0	0	0	0	0	0	0	0	0	0
Pentadecane	Hydrocarbons				1202.17	5.86975	629-62-9	C15H32	C08388		alkane, waxy	1497.69	1500	2.3125	Level1	0	0	0.0284554	0	0	0.0136255	0.00286269	0.00668513	0.011264	0.0194061	0.0597658	0.0339722	0.00654848	0.0163384	0.0193938
Pentadecane, 4-methyl-	Hydrocarbons				1280.92	5.9325	2801-87-8	C16H34				1550	1555	5	Level1	0	0	0	0	0	0	0	0	0	0	0.00517415	0.00135537	0	0	0
Tetradecane	Hydrocarbons				1043.93	5.97058	629-59-4	C14H30			alkane, waxy, mild	1400	1400	0	Level1	0	0	0	0	0	0.00749741	0	0	0.0232311	0.0368897	0.0863037	0	0	0.00351845	0.0296275
Tetradecane, 4-methyl-	Hydrocarbons				1133.93	0.0305	25117-24-2	C15H32				1455.6	1455	0.6	Level1	0	0.000887599	0	0	0.000442486	0.00278687	0	0	0.00408943	0.00594207	0.00871976	0	0.00333403	0.00388571	0.00598998
Tridecane, 5-methyl-	Hydrocarbons				956.606	0.256333	25117-31-1	C14H30				1344.03	1342	2.03333	Level1	0.0182998	0.00559811	0.00702806	0.00657575	0.00455685	0.0109958	0.00586469	0.00687478	0	0	0	0	0	0	0
Undecane, 2-methyl-	Hydrocarbons				623.96	0.487312	7045-71-8	C12H26				1146.42	1155	8.575	Level1	0.0127956	0	0	0	0	0	0	0	0.0359883	0.0566201	0.0327587	0	0.0462585	0.0129397	0.070558
Undecane, 2,10-dimethyl-	Hydrocarbons				803.949	0.358	17301-27-8	C13H28				1251.7	1254	2.3	Level1	0	0	0	0	0.00230509	0	0	0	0	0	0	0	0	0	0
Undecane, 2,9-dimethyl-	Hydrocarbons				797.949	0.006	17301-26-7	C13H28				1248.3	1262	13.7	Level1	0.000363829	0	0	0	0	0	0	0	0	0	0	0	0	0	0
Undecane, 4-methyl-	Hydrocarbons				617.96	0.428267	2980-69-0	C12H26				1142.87	1147	4.13333	Level1	0.0122465	0	0.00564119	0.0108023	0.00235045	0.00454948	0.00406451	0.00470181	0.011742	0.0052671	0.0139448	0.00663553	0.00443886	0.00617539	0.0488678
Undecane, 5-methyl-	Hydrocarbons				615.96	0.323333	1632-70-8	C12H26				1141.7	1157	15.3	Level1	0	0.00788269	0	0	0.00762183	0	0	0	0	0	0	0	0	0	0
1-Octen-3-one	Ketones	Organooxygen compounds			905.942	2.04513	4312-99-6	C8H14O		Mushroom-Like	herbal, earthy, metal, musty, mushroom, dirty	1311.5	1301	10.5	Level1	0.00876105	0.00433477	0.00348752	0.00450139	0.00693099	0.00834884	0.00370213	0.00332267	0.00539919	0.0105924	0.00908753	0.0125003	0.0106339	0.00618725	0.0161817
2-Acetyl-5-methylfuran	Ketones	Organooxygen compounds			1367.91	1.7725	1193-79-9	C7H8O2		Biscuits, Toasted Almonds, Soap	coconut, coumarin, milky, musty, hay, strong, nutty	1608.3	1606	2.3	Level1	0	0.000123485	0	0	2.93867e-05	0	0	0	0	0	0	0	6.82729e-05	0	0.000158419
2-Decanone	Ketones	Organooxygen compounds			1217.92	2.30354	693-54-9	C10H20O			floral, orange, peach, fatty	1508	1493	15	Level1	0	0	0	0	0	0	0	0	0	0	0.00051859	0	0	0	0
2-Heptanone	Ketones	Organooxygen compounds			701.955	2.05788	110-43-0	C7H14O	C08380	sweet, mushroom	coconut, soap, herbal, sweet, woody, fruity, spicy, cinnamon	1192.9	1182	10.9	Level1	0.0191801	0.0105049	0.0077014	0.00900007	0.013432	0.00918798	0.0114249	0.0204456	0.0106166	0.0201435	0.0430412	0.0140321	0.0166894	0.00872249	0.0245164
2-Heptanone, 4-methyl-	Ketones				743.952	2.19844	6137-06-0	C8H16O				1217.2	1206	11.2	Level1	0.00221119	0.00261419	0.00411273	0.00532557	0.00537619	0.00531529	0.00477772	0.00494164	0.00882516	0.00646404	0.00859598	0.009828	0.00747832	0.00741508	0.0067831
2-Heptanone, 4,6-dimethyl-	Ketones				803.949	2.32969	19549-80-5	C9H18O				1251.7	1262	10.3	Level1	0.00126404	0.000845339	0.00199293	0.0027732	0.0038438	0.00293374	0.00217018	0.00338676	0.00278167	0.00200428	0.0029136	0.0029563	0.00214529	0.00219946	0.00202068
2-Heptanone, 5-methyl-	Ketones				827.947	2.14194	18217-12-4	C8H16O				1265.5	1256	9.5	Level1	0	0	0	0	0	0	0	0.000149058	0	0	0.000337292	0	0	0	0
2-Heptanone, 6-methyl-	Ketones				797.949	2.15844	928-68-7	C8H16O				1248.3	1237	11.3	Level1	0.00163814	0.00173078	0.00113118	0.00117622	0.00214095	0.00192106	0.00146644	0.00161821	0.00155991	0.00220607	0.00618371	0.00205765	0.002004	0.00168068	0.00296366
2-Nonanone	Ketones	Organooxygen compounds			1049.93	2.24225	821-55-6	C9H18O		Fruity, Floral, Fatty	soap, herbal, fresh, fishy, hot milk, earthy, sweet, soapy, weedy, green	1403.7	1390	13.7	Level1	0.000734173	0.000272788	0	4.79148e-05	0.000191283	0.000401194	0.00506903	0.0114394	0	0.000725205	0.0180545	0	0	0.00035273	0.000336278
2-Pentadecanone	Ketones	Organooxygen compounds			1937.88	2.58425	2345-28-0	C15H30O			jasmin, fresh, celery	2035	2019	16	Level1	0.000308224	0.000182647	0.000614206	0.000430554	0.000183308	0.000702143	0.000650414	0.000849825	0.000229083	0.000326084	0.00235836	0.000825507	0.000237605	0.000336437	0.000622465
2-Pentanone	Ketones	Organooxygen compounds			393.975	1.771	107-87-9	C5H10O	C01949	fingernail polish	potato, alcohol, ether, ethereal, wine, banana, fishy, fruit, sweet, woody, fruity	992.967	982	10.9667	Level1	0.0104681	0	0	0	0	0	0	0	0	0.00401631	0	0	0	0.0249891	0
2-Tridecanone	Ketones	Organooxygen compounds			1667.89	2.48631	593-08-8	C13H26O			coconut, herbal, milky, waxy, fatty, earthy, dairy, nutty	1822.7	1809	13.7	Level1	0	0	0	0	0	0	0	0.000420261	0	0	0.00301753	0	0	0	0
2-Undecanone	Ketones	Organooxygen compounds			1373.91	2.37281	112-12-9	C11H22O	C01875	Orange, Fresh, Green	orange, waxy, fresh, fatty, floral, iris, creamy, fruity, orris, green	1612.5	1598	14.5	Level1	0	0	0	0	0	0.000157855	0.00135814	0.00252111	0	0	0.00751624	0	0	0	0
2,3-Butanedione	Ketones	Organooxygen compounds			393.475	1.62625	431-03-8	C4H6O2	C00741	pleasant, buttery	butter, caramel, oily, creamy, sweet, pungent, strong	992.533	979	13.5333	Level1	0.183205	0.0859242	0.130849	0.122863	0.151259	0	0	0	0.106691	0.0911421	0.133659	0.124397	0.110904	0.168256	0
2,3-Octanedione	Ketones	Organooxygen compounds			963.938	1.95233	585-25-1	C8H14O2			dill, buttery, broccoli, cooked	1348.7	1335	13.7	Level1	0.00982131	0.000789229	0	0	0	0	0	0	0	0.00679797	0	0.00644819	0.0587672	0	0
3-Heptanone, 2,4-dimethyl-	Ketones				1121.93	1.742	18641-71-9	C9H18O				1448.1	1456	7.9	Level1	0	0.000215539	0	0	0	0	0	0	0	0	0	0	0	0	0
3-Heptanone, 5-methyl-	Ketones				821.947	2.265	541-85-5	C8H16O		solvent, sharp		1262.1	1265	2.9	Level1	0	0	0	0.00131677	0	0	0	0	0	0	0	0	0	0	0
3-Hexanone, 4-methyl-	Ketones				527.966	2.167	17042-16-9	C7H14O				1087.5	1079	8.5	Level1	0	0	0	0	0.000212146	0	0	0	0	0	0	0	0	0	0
3-Nonen-2-one	Ketones	Organooxygen compounds			1247.92	2.025	14309-57-0	C9H16O			berry, fruity	1528	1515	13	Level1	0	0	0	0	0	0	0	0	0	0	0	0.00030758	0	0	0
3-Octen-2-one	Ketones	Organooxygen compounds			1079.93	1.97415	1669-44-9	C8H14O			crushed bug, nut, herbal, earthy, hay, sweet, blueberry, mushroom, spicy	1422.2	1411	11.2	Level1	0.00108518	0.000650669	0	0.00022208	0.000736829	0.000285574	0.000236211	0	0.00155932	0.0019284	0	0.0012278	0.000864271	0.000685375	0
3-Penten-2-one, (E)-	Ketones				611.961	1.6925	3102-33-8	C5H8O				1139.3	1122	17.3	Level1	0	0	0	0	0	0	0	0	0	0.00038923	0	0	0.000264939	0	0
3,5-Octadien-2-one	Ketones				1256.49	1.81529	38284-27-4	C8H12O				1533.71	1522	11.7143	Level1	0	0	0	0	0	0	0	0	0.000190268	0	0.000325304	0.000217935	0	0.000164976	0
3,5-Octadien-2-one, (E,E)-	Ketones	Organooxygen compounds			1336.41	1.782	30086-02-3	C8H12O			fat, fatty, fruit, fruity, grassy, mushroom, green	1587	1570	17	Level1	0.000295665	0	0	0	0	0	0	0	0	0	0.00059064	0	0	0	0.00133913
4-Hepten-2-one, (E)-	Ketones	Organooxygen compounds			941.94	2.102	36678-43-0	C7H12O				1334.6	1335	0.4	Level1	0	0	0	0	0	0	0	0	0.00034289	0	0	0	0	0	0
4,4-Dimethyl-2-cyclopenten-1-one	Ketones				1205.92	1.722	22748-16-9	C7H10O				1500	1493	7	Level1	0	0	0	0	0	0	0	0	6.84269e-05	0	0	0	0	0	0
5-Hepten-2-one, 6-methyl-	Ketones	Organooxygen compounds			965.938	1.9672	110-93-0	C8H14O	C07287	Herby, Green, Citrus, Musty, Lemongrass	pepper, apple, mushroom, citrus, musty, rubber, nutty, green, hazelnut, bitter, lemongrass	1350	1339	11	Level1	0	0.000149909	0.000351093	0	0	0.000837986	0	0	0	0	0	0	0	0	0
5-Nonanone	Ketones				947.939	2.4185	502-56-7	C9H18O				1338.5	1334	4.5	Level1	0	0	0	0	0.00013714	0	0	0	0	0	0	0	0	0	0.000171705
6-Methyl-3,5-heptadiene-2-one	Ketones	Organooxygen compounds			1367.91	1.7725	1604-28-0	C8H12O			coconut, spice, sweet, woody, weedy, cinnamon	1608.3	1602	6.3	Level1	0	0	0	0.00020326	0	0	0.000326129	0	0	0	0	0	0	0	0
6-Undecanone	Ketones	Organooxygen compounds			1265.92	2.58733	927-49-1	C11H22O				1540	1528	12	Level1	0	0	0	0	0	0	0	0	0	0	0.000666962	0	0	0	0
Cyclohexanone	Ketones	Organooxygen compounds			899.942	1.83167	108-94-1	C6H10O	C00414	sweet, sharp	minty, acetone	1307.7	1294	13.7	Level1	0	0	0.00413127	0.00982171	0.00507513	0	0	0	0	0	0	0	0	0	0
Cyclopentanone	Ketones	Organooxygen compounds			683.956	2.514	120-92-3	C5H8O	C00557		minty	1182.1	1176	6.1	Level1	0	0	0	0	0.000137033	0	0	0	0	0	0	0	0	0	0
Ethanone, 1-(2-furanyl)-	Ketones	Organooxygen compounds			1205.92	1.709	1192-62-7	C6H6O2		Almond, Sweet, Creamy	caramel, tobacco, balsamic, potato, coffee, sweet, cocoa, peanut, balsam, almond, beef	1500	1499	1	Level1	0	0	0	0.000141592	0	0	0	0	0	0	0	0	0	0	0
Ethanone, 1-(3-methylphenyl)-	Ketones				1611.33	1.70843	585-74-0	C9H10O				1780.79	1795	14.4143	Level1	0	0	0.000123591	0	0	0	0	0	0.000413576	0	0	0.000208662	0.000182726	0	0
Ethanone, 1,1'-(1,3-phenylene)bis-	Ketones				2297.85	1.577	6781-42-6	C10H10O2				2335	2333	2	Level1	0	0	0	0	0	0	0	0	0	0	0.000186801	0	0	0	0
Methyl Isobutyl Ketone	Ketones	Organooxygen compounds			425.973	1.9068	108-10-1	C6H12O	C19263		solvent, spice, herbal, sharp, fruity, dairy, green	1016.7	1010	6.7	Level1	0	0	0	0	0.00122422	0.000230084	0.000787197	0.000373457	0.0036123	0.00202172	0.00365356	0.00213733	0.00186583	0.00230293	0.000378404
Perilla ketone	Ketones	Organooxygen compounds			1655.89	1.771	553-84-4	C10H14O2				1813.6	1811	2.6	Level1	0	0	0	0	0	0	0	0	0	0	0	0.000187593	0	0	0
Phorone	Ketones				1223.92	1.98875	504-20-1	C9H14O				1512	1528	16	Level1	0.000395955	0.000291384	0.000303319	0.000248161	0.00030933	0.000437995	0.000217627	0.000334323	0.00309028	0.00158157	0.00338076	0.00382827	0.00231738	0.00218902	0.00290387
(+)-2-Bornanone	Lipids and lipid-like molecules	Prenol lipids			1271.92	2.12875	464-49-3	C10H16O	C00808		phenolic, minty, camphor, medicinal, herbal, woody, bitter	1544	1527	17	Level1	0.000296139	0.000146097	0	0	0	0	0	0	0	0	0	0.000306409	0	0	0.000126371
(E)-beta-Farnesene	Lipids and lipid-like molecules	Prenol lipids			1466.91	3.009	18794-84-8	C15H24	C09666			1677.1	1665	12.1	Level1	0	0	0	0	0	0	0	0	9.85117e-05	0	0	0	0	0	0
1,3-Cyclohexadiene, 1-methyl-4-(1-methylethyl)-	Lipids and lipid-like molecules	Prenol lipids			688.623	3.067	99-86-5	C10H16	C09898		lemon, citrus, terpene, medicinal, herbal, woody, bitter, camphoraceous	1184.9	1180	4.9	Level1	0	0.0001656	0.000223167	0.000187448	0	0	0	0.000176041	0	8.63443e-05	0	7.75398e-05	9.01492e-05	7.76705e-05	6.18376e-05
1,3,7-Octatriene, 3,7-dimethyl-	Lipids and lipid-like molecules				815.948	2.6916	502-99-8	C10H16			fruit, wet cloth	1258.6	1245	13.6	Level1	0	0	0	0	0	0.000399576	0	0	0	0.000871354	0.00184557	0	0.000970147	0.000752249	0
1,6-Octadien-3-ol, 3,7-dimethyl-, formate	Lipids and lipid-like molecules	Prenol lipids			1289.92	1.85057	115-99-1	C11H18O2			coriander, citrus, rose, green, bergamot, herbal, bitter, fruity	1556	1570	14	Level1	0.0018723	0.00141619	0	0	0	0	0	0	0	0.00118073	0.00204427	0.00123262	0.000924667	0.000643971	0
1H-3a,7-Methanoazulene, 2,3,4,7,8,8a-hexahydro-3,6,8,8-tetramethyl-, [3R-(3a,3abeta,7beta,8aa)]-	Lipids and lipid-like molecules				1346.91	3.6162	469-61-4	C15H24	C09630		sweet, woody, fresh, cedar	1594	1577	17	Level1	0.00104603	0.000402267	0	0.000690561	0.00058653	0.000701375	0.000446816	0.00159257	0	0.000460385	0.000651189	0	0	0	0
1H-3a,7-Methanoazulene, octahydro-3,8,8-trimethyl-6-methylene-, [3R-(3a,3abeta,7beta,8aa)]-	Lipids and lipid-like molecules				1391.91	3.44633	546-28-1	C15H24				1625	1611	14	Level1	0.000139972	0	0	0	0	0	7.36351e-05	0.000208208	0	0	0	0	0	0	0
2,4,6-Octatriene, 2,6-dimethyl-, (E,E)-	Lipids and lipid-like molecules				1019.93	2.55483	3016-19-1	C10H16				1384.6	1379	5.6	Level1	0	9.59629e-05	0.000115201	0.000105677	0	0	6.4191e-05	7.62659e-05	0.000148048	0	0	0	0	0	0
2,6-Octadien-1-ol, 3,7-dimethyl-, (Z)-	Lipids and lipid-like molecules	Prenol lipids			1649.89	1.72419	106-25-2	C10H18O	C09871			1809.1	1797	12.1	Level1	0.000341241	0.000261182	0.000406794	0.000273758	7.32041e-05	0	0.000272882	0.000556324	0.000328471	0.000133362	0.000803124	0.000238526	0.000172728	0.000159896	0
2,6-Octadienal, 3,7-dimethyl-, (E)-	Lipids and lipid-like molecules	Prenol lipids			1565.9	1.92133	141-27-5	C10H16O	C01499			1747.8	1732	15.8	Level1	0	0	0.0014488	0	0	0.00156836	0.000902441	0.000994703	0	0.000576082	0.00128815	0.000985122	0	0	0.000627214
2,6,10-Dodecatrienal, 3,7,11-trimethyl-, (E,E)-	Lipids and lipid-like molecules	Prenol lipids			2219.86	2.0956	502-67-0	C15H24O	C03461		floral, minty	2270	2270	0	Level1	0.00112186	0	0	0	0	0	0	0.000472177	0	0.000263906	0	0	0.000340298	0	0.000331293
3-Carene	Lipids and lipid-like molecules	Prenol lipids			633.959	3.28508	13466-78-9	C10H16	C09839		lemon, citrus, sweet, resin	1152.39	1147	5.49167	Level1	0	9.4123e-05	0	4.96881e-05	3.93305e-05	0	6.53848e-05	6.50213e-05	4.54745e-05	0	1.66442e-05	0	4.34543e-05	1.6045e-05	0
3,6-Octadien-1-ol, 3,7-dimethyl-, (Z)-	Lipids and lipid-like molecules				1665.64	1.71425	5944-20-7	C10H18O				1821.01	1820	2.3625	Level1	0	0	0.000298366	0	0	0	0	0	0.000127645	0	0	0	0	0	0
5,9-Undecadien-2-one, 6,10-dimethyl-, (E)-	Lipids and lipid-like molecules	Prenol lipids			1724.46	2.16	3796-70-1	C13H22O			magnolia, citrus, wine_like, rose, vegetable, fresh, waxy, fatty, floral, earthy, woody, fruity, tropical, herbaceous, nutty, meaty, spicy, green	1865.6	1859	10.4571	Level1	0.00318641	0	0.00645011	0	0.00180029	0.00350416	0	0	0	0	0	0	0.00150837	0.00387474	0
6-Octen-1-ol, 7-methyl-3-methylene-	Lipids and lipid-like molecules				1631.9	1.7225	13066-51-8	C10H18O				1795.7	1800	4.3	Level1	0	0	0	0.000133275	0	0	0	0.000182483	0.000139905	0	0.000257668	0	0	0	0
9-Decenoic acid	Lipids and lipid-like molecules	Fatty Acyls			2297.85	1.45923	14436-32-9	C10H18O2			waxy, fatty, fruity, soapy, green	2335	2345	10	Level1	0.000362623	0.000472684	0	0	0	0.000237087	0.000235424	0	0.000166413	0.000383669	0.000418055	0	0.000440761	0.000176742	0.000236699
a-Phellandrene	Lipids and lipid-like molecules	Prenol lipids			663.557	3.08007	99-83-2	C10H16	C09875		mint, citrus, peppery, spice, herbal, turpentine, woody, terpene, green	1169.99	1167	3.35333	Level1	0.00058424	0.000492695	0.000677992	0.000582095	0.000164975	0.000128126	0.000413275	0	0.000798765	0.000206832	0.000382898	0.000330394	0.000242782	0.000163117	0.000225463
a-Pinene	Lipids and lipid-like molecules				443.972	3.47	80-56-8	C10H16	C09880	turpentine, rosiny, pine tree, camphorous, firneedles		1029.2	1027	2.2	Level1	0	0	0	0	0	0.000135692	0	0	0	0	0	0	0	0	0
a-Terpineol	Lipids and lipid-like molecules				1511.9	1.85394	98-55-5	C10H18O	C16772	Piney, Iris, Teil		1708.7	1697	11.7	Level1	0.000454691	0.000226776	0.000385076	0.000323223	0.000176169	0.00049846	0.000247954	0.000443715	0.000344874	0.000226689	0.00035235	0.000646294	0.000228548	0.000288375	0.000132629
beta-Myrcene	Lipids and lipid-like molecules	Prenol lipids			657.333	2.85775	123-35-3	C10H16	C06074	Geranium	peppery, spice, balsamic, must, balsam, terpene, spicy, plastic	1166.33	1161	5.3625	Level1	0.00815505	0.00844382	0.0102428	0.0090541	0.00241601	0.00176033	0.00662989	0.00734713	0.0136554	0.00355029	0.00642924	0.00551664	0.0041102	0.00305393	0.0039627
beta-Ocimene	Lipids and lipid-like molecules				813.948	2.69933	13877-91-3	C10H16	C09873	Apple Peel, Fruity		1257.47	1250	7.46667	Level1	0	0	0	0	0.000495758	0	0	0.00196401	0	0	0	0	0	0	0
beta-Phellandrene	Lipids and lipid-like molecules	Prenol lipids			743.952	2.9625	555-10-2	C10H16	C19818		mint, terpentine	1217.2	1211	6.2	Level1	0	0.001017	0.000805076	0	0	0	0	0	0.00162893	0	0.000728953	0	0	0	0
beta-Pinene	Lipids and lipid-like molecules				563.964	3.334	127-91-3	C10H16	C09882			1110.7	1112	1.3	Level1	0	0	0.00013508	0	0	0	0	0	0	0	0	0	0	0	0
Bicyclo[3.1.0]hexane, 4-methylene-1-(1-methylethyl)-	Lipids and lipid-like molecules				566.964	3.3175	3387-41-5	C10H16	C16777		citrus, spice, pepper, turpentine, woody, terpene, wood, pine	1112.5	1124	11.5	Level1	0	9.20596e-05	0	0	0	0	0	0	0	0	0	0	0	0	8.21643e-05
Butanamide, 3,3-dimethyl-	Lipids and lipid-like molecules				707.955	1.95	926-04-5	C6H13NO				1196.4	1205	8.6	Level1	0	0	0	0	0	0	0	0	0	0.000171683	0	0	0	0	0
Butanoic acid	Lipids and lipid-like molecules	Fatty Acyls	Organic acids;Lipids	Carboxylic acids;Fatty acids	1415.91	1.353	107-92-6	C4H8O2	C00246	Sweat Odor, Sour Odor, Pit Mud Odor	butter, sweat, acetic, sharp, rancid, fruit, cheese	1641.7	1624	17.7	Level1	0	0	0.00445488	0	0	0	0.0046284	0	0	0	0	0.00373263	0	0	0
Cyclohexane, 1-methyl-4-(1-methylethyl)-, trans-	Lipids and lipid-like molecules				432.829	4.32014	1678-82-6	C10H20				1021.4	1035	13.6	Level1	0.00112437	0	0.00217812	0	0	0.00135398	0	0.000831083	0	0	0	0.000948597	0.00104189	0.00114729	0
Cyclohexanol, 1-methyl-4-(1-methylethyl)-	Lipids and lipid-like molecules	Prenol lipids			1433.91	1.9125	21129-27-1	C10H20O				1654.2	1636	18.2	Level1	0.00142348	0	0	0	0	0.000505209	0	0	0	0.000560074	0	0	0.000616627	0	0
Cyclohexene, 1-methyl-4-(1-methylethenyl)-, (S)-	Lipids and lipid-like molecules	Prenol lipids			704.355	3.1212	5989-54-8	C10H16	C00521		peppery, herbal, camphoraceous, terpene, pine	1194.18	1199	11.14	Level1	0	0	0	0	0	0	0	0	0	0	0	0	0	0.00655549	0
Cyclohexene, 1-methyl-4-(1-methylethylidene)-	Lipids and lipid-like molecules	Prenol lipids			871.144	2.8726	586-62-9	C10H16	C06075		citrus, fresh, sweet, woody, pine, plastic	1290.38	1284	6.38	Level1	0.000244677	0	0.000238989	0	0	0	0.000184385	0	0.000312641	7.04406e-05	0	0	0	0	0
Cyclohexene, 3-methyl-6-(1-methylethylidene)-	Lipids and lipid-like molecules				872.344	2.8648	586-63-0	C10H16				1291.06	1286	5.06	Level1	0	0	0	0	0	0	0	0	0	0	0	0.000171795	7.91459e-05	7.38144e-05	7.8408e-05
dl-Menthol	Lipids and lipid-like molecules				1433.91	1.91286	89-78-1	C10H20O			camphoraceous, minty, sweet, mentholic	1654.2	1637	17.2	Level1	0	0.000181891	0.000481532	0.000876081	0.000380633	0	0	0	0	0	0	0	0	0.000351546	0.000316898
Dodecane, 2,6,10-trimethyl-	Lipids and lipid-like molecules				969.271	0.667111	3891-98-3	C15H32				1352.11	1354	1.88889	Level1	0.00197691	0	0	0	0	0	0	0	0	0	0	0	0	0	0.00178309
Dodecanoic acid	Lipids and lipid-like molecules	Fatty Acyls	Lipids	Fatty acids	2483.84	1.66213	143-07-7	C12H24O2	C02679	Greasy, Slightly, Pine, Wood	coconut, mild, fatty, metal, bay oil	2490	2496	6	Level1	0.0113596	0.00916577	0.00379604	0.00162564	0.00325825	0.00397635	0.0079866	0.0085843	0.00614337	0.00455739	0.00932256	0.00908381	0.00595996	0.00711662	0.00379824
Heptadecane, 2,6,10,15-tetramethyl-	Lipids and lipid-like molecules				1433.91	0.4915	54833-48-6	C21H44				1654.2	1660	5.8	Level1	0	0	0	0	0	0	0	0	0.00291235	0	0.0042714	0	0	0	0
Heptanoic acid	Lipids and lipid-like molecules	Fatty Acyls	Organic acids	Carboxylic acids	1853.88	1.40136	111-14-8	C7H14O2	C17714	Sour, Sweaty, Muddy, Musty	sour, cheesy, sweat, rancid, cheese	1966.7	1950	16.7	Level1	0.00309349	0	0.00138029	0.00154599	0	0.00197654	0.00170451	0.00309686	0.00181874	0.00396743	0.00370568	0.00215858	0.0036645	0.0014047	0.00423639
Hexanoic acid	Lipids and lipid-like molecules	Fatty Acyls	Organic acids;Lipids	Carboxylic acids;Fatty acids	1721.89	1.38531	142-62-1	C6H12O2	C01585	Roses, Geraniumc	fatty, sour, sweat, cheese	1863.6	1846	17.6	Level1	0.0275494	0.0123844	0.0107642	0.0124969	0.00897949	0.0172511	0.0152502	0.0238634	0.0221145	0.0282195	0.0378254	0.018	0.0298264	0.00892521	0.0509203
Limonene	Lipids and lipid-like molecules				718.754	3.0482	138-86-3	C10H16	C06078	lemon, plastic, citrus,rubber, terpeny	lemon, citrus, orange, herbal, woody, terpene, citric, camphor	1202.7	1199	6.14	Level1	0	0.0119573	0	0	0	0	0.0125641	0	0	0	0	0.0110181	0.00921746	0	0
Linalool	Lipids and lipid-like molecules	Prenol lipids			1289.92	1.844	78-70-6	C10H18O	C03985	Floral,Green	lemon, citrus, orange, floral, sweet, woody, blueberry, bois de rose, lavender, flower, green	1556	1547	9	Level1	0	0	0.00311346	0.00324928	0	0	0.00230985	0	0.00197908	0	0	0	0	0	0
Longifolene	Lipids and lipid-like molecules				1349.91	3.57578	475-20-7	C15H24	C09699		rose, medical, fir needle, sweet, woody	1596	1577	19	Level1	0	0.000106851	0.000215997	0.00013185	0	0	0	0	0.000149516	0	0.000192581	0	0.000147617	7.20323e-05	0
n-Decanoic acid	Lipids and lipid-like molecules	Fatty Acyls	Lipids	Fatty acids	2231.86	1.47581	334-48-5	C10H20O2	C01571	Fatty, Rancid, Soap	sour, citrus, fat, rancid, fatty, unpleasant	2280	2276	4	Level1	0.0100368	0.00912891	0.00340242	0.00299895	0.00412153	0.00868182	0.0101419	0.0105007	0.00651613	0.00870305	0.0107376	0.0118651	0.0104669	0.00783599	0.00801977
Naphthalene, 1,6-dimethyl-4-(1-methylethyl)-	Lipids and lipid-like molecules				2183.86	2.0825	483-78-3	C15H18				2240	2233	7	Level1	0	0	0	0	0	0	0	0	0	0	0	2.86486e-05	0	0	0
Neral	Lipids and lipid-like molecules	Prenol lipids			1499.9	1.9482	106-26-3	C10H16O	C09847		lemon, lemon peel, sweet, citral	1700	1680	20	Level1	0.000282846	0.00021948	0	0	0.000163277	0	0.00023719	0.000401493	0.000289734	0	0.00046845	0.000273253	0.000174315	0	0
Nonanoic acid	Lipids and lipid-like molecules	Fatty Acyls			2111.86	1.45256	112-05-0	C9H18O2	C01601	Fat Smell	cultured dairy, fat, waxy, green, dirty, cheese	2180	2170	10	Level1	0.0139428	0.0145902	0.00917456	0.00866802	0.00899479	0.00941762	0.0141182	0.0217057	0.011167	0.0130225	0.0148609	0.0119741	0.0169983	0.00883397	0.0194796
Norbornane, 2-isobutyl-	Lipids and lipid-like molecules				1409.91	1.819	18127-14-5	C11H20				1637.5	1650	12.5	Level1	0	0	0	0	0	0	0	0	0	0	0	0	0.00014983	0	0
Octanoic acid	Lipids and lipid-like molecules	Fatty Acyls	Organic acids;Lipids	Carboxylic acids;Fatty acids	1985.87	1.42975	124-07-2	C8H16O2	C06423	Rancid, Cheese, Fatty Acid	cheesy, sweat, vegetable, waxy, fatty, rancid, oily, cheese	2075	2060	15	Level1	0.0209283	0.0162012	0.0107444	0.00922536	0.0123662	0.0214578	0.0176345	0.0251112	0.0130018	0.0182698	0.0201615	0.0305293	0.020607	0.0180896	0.0233349
p-Cymene	Lipids and lipid-like molecules	Prenol lipids			853.145	2.47893	99-87-6	C10H14	C06575		solvent, citrus, spice, gasoline, fresh, woody, terpene	1280	1272	8	Level1	0.00692353	0.00595968	0.00690901	0.00685673	0.00372105	0.00307379	0.00466304	0.00499798	0.00808465	0.00302952	0	0.00412732	0.00345197	0.00257994	0.00308485
trans-beta-Ocimene	Lipids and lipid-like molecules	Prenol lipids			782.575	2.7275	3779-61-1	C10H16	C09873		citrus, herbal, sweet, woody, tropical, terpene, herb, green	1239.44	1250	10.5625	Level1	0.00200695	0.00186611	0.00230511	0.00195738	0.000447815	0.000446739	0.00143533	0.00161701	0.00328678	0.000913316	0.00172344	0.00119914	0.00100836	0.000747046	0.0010887
trans-Farnesol	Lipids and lipid-like molecules				2309.85	1.978	106-28-5	C15H26O	C01126			2345	2356	11	Level1	0	0	0	0	0	0	0	0	0	0	0.000270419	0	0	0	0
Hexane, 1-nitro-	Organic 1,3-dipolar compounds	Allyl-type 1,3-dipolar organic compounds			1236.59	1.78122	646-14-0	C6H13NO2				1520.44	1519	1.44444	Level1	0.00109059	0	0.00140892	0	0	0	0	0	0.000615843	0.000602095	0.0020349	0.000751732	0.00077583	0.000280881	0.00069532
Acetamide	Organic acids and derivatives	Carboximidic acids and derivatives			1574.08	1.33473	60-35-5	C2H5NO	C06244		mousy	1753.76	1764	10.2364	Level1	0.00478255	0.00610836	0.00316315	0.00649818	0.00108888	0	0.00320735	0	0.00458754	0	0	0.00603682	0.00571624	0	0.00773149
Acetic acid, hydroxy-	Organic acids and derivatives	Hydroxy acids and derivatives			331.978	1.83133	79-14-1	C2H4O3	C00160			938.6	932	6.86667	Level1	0	0	0.183262	0	0	0	0	0	0	0	0	0.160605	0	0	0
Formamide, N-methyl-	Organic acids and derivatives	Carboximidic acids and derivatives			1349.91	1.372	123-39-7	C2H5NO	C11489			1596	1615	19	Level1	0.000407055	0	0	0	0	0	0	0	0	0	0	0	0	0	0
2-Butenal, (E)-	Organic oxygen compounds	Organooxygen compounds			479.969	1.599	123-73-9	C4H6O				1054.2	1039	15.2	Level1	0	0	0	0	0	0	0	0.000283367	0	0	0	0	0	0	0
2-Butenal, 2-ethyl-	Organic oxygen compounds				653.958	1.878	19780-25-7	C6H10O				1164.3	1145	19.3	Level1	0	0	0	0	0	0	0	0	0	0	3.37898e-05	0	0	0	0
2-Butenal, 2-methyl-	Organic oxygen compounds				563.964	1.75175	1115-11-3	C5H8O				1110.7	1095	15.7	Level1	0	0	0	0.00112948	0.00109333	0	0	0	0.00120111	0.0015123	0.00114539	0	0	0.00116747	0.000901681
2-Butenal, 2-methyl-, (E)-	Organic oxygen compounds	Organooxygen compounds			563.964	1.75271	497-03-0	C5H8O				1110.7	1092	18.7	Level1	0	0.00062074	0.000623311	0	0	0.00121225	0.000685924	0.000334811	0	0	0	0.00014023	0.000384119	0	0
2-Hydroxy-3-pentanone	Organic oxygen compounds				1009.94	1.53589	5704-20-1	C5H10O2			nut, earthy, earth, truffle, nutty	1378.2	1366	12.2	Level1	0.00095989	0	0	0	0.000711751	0.00102107	0.00102653	0.0077895	0	0.000693056	0.00388064	0	0	0.00120767	0
2-Pentenal, (E)-	Organic oxygen compounds				617.96	1.7279	1576-87-0	C5H8O				1142.9	1127	15.9	Level1	0.0016094	0.000216431	0	0	0	0.00016178	0	0	7.77524e-05	0.000484905	0	0.000390389	0.0004549	0.000158064	0.00113464
2-Pentenal, 2-methyl-	Organic oxygen compounds	Organooxygen compounds			653.958	1.878	623-36-9	C6H10O				1164.3	1155	9.3	Level1	0	0	0	0	0	9.29418e-05	0	0	0	0	0	0	0	0	0
2-Propenal	Organic oxygen compounds	Organooxygen compounds			251.984	1.4872	107-02-8	C3H4O	C01471	pungent	cherry, almond	850	850	0	Level1	0	0.0077349	0.00826488	0.00578953	0	0.0134726	0.00853525	0	0.0130777	0.00855345	0	0	0.00794824	0	0.00558843
3-Cyclohexene-1-carboxaldehyde	Organic oxygen compounds				1169.93	1.851	100-50-5	C7H10O				1477.8	1490	12.2	Level1	0.00145374	0.00169807	0.000531354	0.000778547	0.0019347	0.00141132	0.000761886	0.000575915	0.00112794	0.00270963	0.00107757	0.00157517	0.00212645	0.000648018	0.00221752
3-Penten-2-one, 4-methyl-	Organic oxygen compounds	Organooxygen compounds			623.96	1.8425	141-79-7	C6H10O		sweet	acrylic, vegetable, chemical, earthy, sweet, pungent	1146.4	1127	19.4	Level1	0	0	0.00172735	0	0	0	0	0	0.00169676	0	0	0	0	0	0
4-Octen-3-one	Organic oxygen compounds	Organooxygen compounds			863.945	2.2815	14129-48-7	C8H14O				1286.2	1303	16.8	Level1	0	0	0	0	0	0.000162796	0	0	0	0	0	0	0	0	0.00017146
Acetoin	Organic oxygen compounds	Organooxygen compounds			892.443	1.49475	513-86-0	C4H8O2	C00466		butter, cream, milky, fatty, creamy, sweet, dairy, buttery	1302.85	1285	17.85	Level1	0.364807	0.116839	0.0369889	0.668473	0.118137	0.121449	0.953515	0.296361	0.413798	0.35025	0.607527	0.348526	0.305036	0.637343	0.517354
Butane, 1-chloro-	Organohalogen compounds				233.985	1.764	109-69-3	C4H9Cl				825	842	17	Level1	0	0	0	0	0	0	0	0.091431	0	0	0	0	0	0	0
Dodecane, 1-chloro-	Organohalogen compounds				1475.91	3.116	112-52-7	C12H25Cl				1683.3	1664	19.3	Level1	0	0	0	0	0	0	0	0	0	0	0	0.0011452	0	0	0
Dodecane, 1-iodo-	Organohalogen compounds				1787.89	5.604	4292-19-7	C12H25I				1914.3	1926	11.7	Level1	0	0	0	0.000152845	0	0	0	0	0	0	0	0	0	0	0
Ethylene, 1,2-dichloro-, (Z)-	Organohalogen compounds				407.974	1.594	156-59-2	C2H2Cl2	C06792			1004.2	1006	1.8	Level1	0	0	0	0	0	0	0	0	0	0.000126959	0	0	0	0	0
Methanesulfonyl chloride	Organohalogen compounds				728.954	1.4385	124-63-0	CH3ClO2S				1208.62	1208	2.275	Level1	0	0	0	0	0	0	0	0	0	0	0	0	0.00358831	0	0.00582615
Pentane, 2-bromo-	Organohalogen compounds				365.977	2.197	107-81-3	C5H11Br				968.4	985	16.6	Level1	0	0	0	0	0	0	0	0	0	0.00079873	0	0	0	0	0
Trichloromethane	Organohalogen compounds	Alkyl halides			449.971	1.59069	67-66-3	CHCl3	C13827	sweet, etherous,suffocating		1033.3	1022	11.3	Level1	0.0154348	0.0102996	0.0110413	0.0153994	0.0132931	0.0127321	0.00749277	0.00614382	0.0111411	0.0140353	0.0108304	0.00867335	0.0104037	0.00394104	0.0165275
(2R,5S)-2-Methyl-5-(prop-1-en-2-yl)-2-vinyltetrahydrofuran	Organoheterocyclic compounds				748.106	2.55169	54750-69-5	C10H16O				1219.62	1220	1.34615	Level1	0.000153616	0.000133343	0.000137181	0	0.000139012	0.000191517	0	0	0.000112096	0.000140814	0	0	0.000154881	0	0.000183501
1,3-Dioxolane, 2,4,5-trimethyl-	Organoheterocyclic compounds	Dioxolanes			395.975	2.0197	3299-32-9	C6H12O2				994.7	994	0.7	Level1	0.000974155	0	0	0	0.0010224	0	5.42087e-05	0	0	0	0	0	0	0	0.000142374
1H-Pyrazole, 3-ethyl-4,5-dihydro-	Organoheterocyclic compounds				1013.94	5.363	5920-29-6	C5H10N2				1380.8	1396	15.2	Level1	0.000293688	0	0	0	0	0	0	0	0	0	0	0	0	0	0
1H-Pyrrole, 2-methyl-	Organoheterocyclic compounds	Pyrroles			1307.92	1.4305	636-41-9	C5H7N				1568	1563	5	Level1	0	0.000245284	0	0	0	0.000279108	0	0	0	0	0	0	0.000228636	0	0.000361973
1H-Pyrrole, 2,3-dimethyl-	Organoheterocyclic compounds				1373.91	1.4785	600-28-2	C6H9N				1612.5	1620	7.5	Level1	0	0	0	0	3.64476e-05	0	0	7.37752e-05	0	0	0	0	0	0	0
1H-Pyrrole, 3-ethyl-	Organoheterocyclic compounds				1403.91	1.4695	1551-16-2	C6H9N				1633.3	1637	3.7	Level1	0	0	0	0	7.21657e-05	0	0	0	0	0	0	0	0	0	0
1H-Pyrrole, 3-methyl-	Organoheterocyclic compounds				1337.91	1.428	616-43-3	C5H7N				1588	1568	20	Level1	0	0	0	0	0	0.000133604	0.000192445	0.000219263	0	0	0	0	0.000216217	0	0.000135409
2-Butanone, 4-(5-methyl-2-furanyl)-	Organoheterocyclic compounds				1505.9	1.7178	13679-56-6	C9H12O2				1704.3	1707	2.7	Level1	0.000241932	0.000138605	0.000167988	0.000120819	0.000100763	0	0.00012636	0.00022894	9.34678e-05	0.00012298	0.000265412	0.00015921	0.000102929	8.24309e-05	0.000130014
2-Isobutylthiazole	Organoheterocyclic compounds	Azoles			1073.93	2.023	18640-74-9	C7H11NS			wasabi, privet, vegetable, tomato, earthy, tomato leaf, leaf, metallic, green	1418.5	1399	19.5	Level1	0	0	0	0	0	0	0	0	0.000104572	0	0	0	0	0	0
2-n-Butyl furan	Organoheterocyclic compounds	Heteroaromatic compounds			614.361	2.2788	4466-24-4	C8H12O			mild, wine, sweet, fruity, spicy	1140.74	1123	17.74	Level1	0.00205067	0.000952219	0	0.000532686	0.00175021	0.00157274	0.000140712	0.000110843	0.000875998	0	0.00490355	0.00129697	0.00209544	0.00152481	0.00644117
2-Pyrrolidinone	Organoheterocyclic compounds	Pyrrolidines			1937.88	1.40406	616-45-5	C4H7NO				2035	2020	15	Level1	0.000820866	0.000809812	0.000737549	0.000570157	0.000548345	0.000861865	0.000324734	0.000728592	0.000115169	0.000217256	0.000333513	0.000192232	0.000195559	9.23624e-05	0.000310785
2,3-Dimethyl-5-ethylpyrazine	Organoheterocyclic compounds	Diazines			1163.93	2.0225	15707-34-3	C8H12N2			burnt, popcorn	1474.1	1460	14.1	Level1	0	0	0	0	0	0	0	0.00068462	0	0	0.00048317	0	0	0	0
2,3,5-Trimethyl-6-ethylpyrazine	Organoheterocyclic compounds				1241.92	2.12471	17398-16-2	C9H14N2				1524	1506	18	Level1	0	0	0	6.20366e-05	0	0	6.12477e-05	0.0246265	0	7.19148e-05	0.0052028	0	0	0.000388763	8.58264e-05
2,6-Lutidine	Organoheterocyclic compounds	Pyridines and derivatives			809.948	1.8842	108-48-5	C7H9N			bready, oily, woody, cocoa, nutty, amine	1255.2	1258	2.8	Level1	0.00153301	0.00123522	0.00247724	0.00246116	0.00234328	0.00298794	0.0018302	0.00336301	0.000803319	0.000709981	0.00142017	0	0.000661844	0.000550044	0.000906526
2(3H)-Furanone, 5-ethenyldihydro-5-methyl-	Organoheterocyclic compounds	Lactones			1493.9	1.575	1073-11-6	C7H10O2			minty, fruity	1695.8	1684	11.8	Level1	0	0	7.4073e-05	0	0	0	7.43275e-05	0	9.07222e-05	0	0	0.000127723	0	0	0.000163924
2(3H)-Furanone, 5-ethoxydihydro-	Organoheterocyclic compounds	Lactones			1565.9	1.5455	932-85-4	C6H10O3				1747.8	1728	19.8	Level1	0	7.49003e-05	0	0	0	0	0	7.88591e-05	0	0	0	0	0	0	0
2(3H)-Furanone, dihydro-5-(2-octenyl)-, (Z)-	Organoheterocyclic compounds	Lactones			2375.85	1.88657	18679-18-0	C12H20O2			peach, waxy, fatty, sweet, creamy, fruity, dairy	2400	2394	6	Level1	0.000173241	0	0	0.000194318	0	0.000207721	0	0.000339678	0	0	0.000320487	0	0.0001567	0	0
2(3H)-Furanone, dihydro-5-methyl-	Organoheterocyclic compounds				1403.91	1.51371	108-29-2	C5H8O2			tobacco, warm, herbal, cocoa, sweet, woody	1633.3	1617	16.3	Level1	0	0	0	0	0	0	0	0.000370072	0	0	0	0	0	0	0
2H-Pyran-2-one, tetrahydro-6-pentyl-	Organoheterocyclic compounds	Lactones			2147.86	1.73169	705-86-2	C10H18O2		Creamy, Coconut, Fruity	peach, butter, coconut, apricot, fresh, oily, creamy, plum, sweet, fruity, dairy	2210	2194	16	Level1	0.000965593	0	0	0.000758161	0.000283054	0.000565763	0.000514093	0.000834798	0.000828607	0.000741096	0.000492537	0.0011932	0.00119919	0.000330597	0.000827811
4-Methyl-5-ethylthiazole	Organoheterocyclic compounds	Azoles			1121.93	1.879	31883-01-9	C6H9NS			earthy, nut, green	1448.1	1467	18.9	Level1	0	0	0	0	0	0	0	0	0	0	0	0	0	0.000375714	0
4-Methylthiazole	Organoheterocyclic compounds	Azoles			863.945	1.66433	693-95-8	C4H5NS			vegetable, tomato, nutty, roasted meat, green	1286.2	1284	2.2	Level1	0	0	0	0	0	2.86744e-05	0	0	0	0	5.37995e-05	0	0	0.000122828	0
5-Thiazoleethanol, 4-methyl-	Organoheterocyclic compounds	Azoles			2255.86	1.4387	137-00-8	C6H9NOS	C04294		sulfur, cooked beef juice, fatty	2300	2306	6	Level1	0.000115527	0.000272636	0	0.000189065	9.82388e-05	9.53745e-05	0	0.000144362	0	0	0.000425944	0	9.24495e-05	0.000125764	0
Benzothiazole	Organoheterocyclic compounds	Benzothiazoles			1865.88	1.62725	95-16-9	C7H5NS		Gasoline,Leather, Roasted,Smoky And Rubber	rubber, vegetable, gasoline, sulfury, meat, rubbery, coffee, nutty, cooked	1976.2	1958	18.2	Level1	0.00048394	0	0.000137911	0.000116221	0	0.00017641	7.54442e-05	0.000168761	4.80619e-05	3.03742e-05	0.00032904	0.00056748	9.70013e-05	3.24222e-06	0
d-Dodecalactone	Organoheterocyclic compounds				2405.85	1.98913	713-95-1	C12H22O2			peach, butter, coconut, fresh, oily, fruit, sweet, creamy, metallic, buttery, cheese	2425	2426	1	Level1	0.000396422	0	0	0.000261592	9.49759e-05	0	0	0	0.000259258	0.000252287	0	0	0.000409864	0	0
Furan, 2-(2-propenyl)-	Organoheterocyclic compounds				749.029	1.87238	75135-41-0	C7H8O				1220.16	1204	16.1615	Level1	9.27038e-05	0	0	0	7.33017e-05	0	0	0	5.48126e-05	0.000121538	9.97292e-05	0	0.000125107	6.68022e-05	0.000237696
Furan, 2-ethyl-	Organoheterocyclic compounds	Heteroaromatic compounds			359.977	1.85975	3208-16-0	C6H8O		Burnt,Sweet,Coffee-Like	earthy, sweet, burnt, malty	963.2	951	12.2	Level1	0.00230071	0.00124424	0.000462459	0.00118766	0.00196822	0.00146869	0.000752296	0.000731431	0.00184762	0.00239242	0.00339298	0.0018098	0.00189314	0.0016328	0.00509932
Furan, 2-hexyl-	Organoheterocyclic compounds	Heteroaromatic compounds			947.939	2.555	3777-70-6	C10H16O				1338.5	1321	17.5	Level1	0.000789207	0	0	0	0	0	0.000104606	5.57471e-05	0	0	0	0.000100935	0	0	0
Furan, 2-methyl-	Organoheterocyclic compounds	Heteroaromatic compounds			271.183	1.6678	534-22-5	C5H6O			ethereal, acetone, chocolate	876.66	870	6.66	Level1	0	0	0	0.00065972	0.000490928	0.000498945	0	0.000673157	0.000451305	0.000822137	0	0	0.000558067	0.000367765	0.000623279
Furan, 2-pentyl-	Organoheterocyclic compounds	Heteroaromatic compounds			783.325	2.41812	3777-69-3	C9H14O		Green Beans, Vegetable	butter, green bean, vegetable, earthy, beany, fruity, metallic, green	1239.87	1232	7.86875	Level1	0.0793846	0.0414573	0.0128258	0.0198796	0.0532179	0	0.032581	0.0236667	0.0557575	0.0848652	0.115917	0.0578309	0.0747116	0.0596617	0.110328
Furan, 2-propyl-	Organoheterocyclic compounds	Heteroaromatic compounds			462.345	2.0745	4229-91-8	C7H10O				1041.96	1026	15.9563	Level1	0.00109727	0.000780134	0.000460931	0.000635981	0.00113186	0.000927785	0.000386101	0.000387985	0.000605832	0.00161616	0.00246559	0.00092661	0.00133393	0.000948622	0.00324062
Furan, 2,3-dihydro-4-methyl-	Organoheterocyclic compounds	Dihydrofurans			737.953	1.683	34314-83-5	C5H8O				1213.8	1201	12.8	Level1	0	0	0	0	0	0	0	0	0	0	0	0	0	0	0.00229712
Indole	Organoheterocyclic compounds	Indoles and derivatives			2426.84	1.46592	120-72-9	C8H7N	C00463		burnt, jasmine, mothball, animal, fishy, floral, moth ball, naphthelene, honey, fecal	2442.5	2445	2.5	Level1	0	0	0.000846288	0.00121191	0.00070248	0	0.000575089	0.00132089	0.00160413	0.000948726	0.00722122	0.00146149	0.00123433	0.000657126	0
Indole, 3-methyl-	Organoheterocyclic compounds	Indoles and derivatives			2489.84	1.5475	83-34-1	C9H9N	C08313		very strong, mothball, animal, fecal, indole, civet	2495	2493	2	Level1	0	0	0.000923878	0	0	0	0	0	0	0	0	0	0.000602574	0	0
Maleic anhydride	Organoheterocyclic compounds				1085.93	1.52667	108-31-6	C4H2O3		acrid		1425.9	1420	5.9	Level1	0	0	0	0.000136854	9.97484e-05	0	0.000274915	0.000308634	0.000128358	0	0	0	0	0.00011495	0
Octanoic acid, ethyl ester	Organoheterocyclic compounds	Fatty Acyls			1121.93	2.59519	106-32-1	C10H20O2	C12292	Fruity	apricot, fat, wine, waxy, banana, brandy, fruit, sweet, fruity, pear	1448.1	1435	13.1	Level1	0.265443	0.0795002	0.0828567	0.132006	0.140251	0.149238	0.0839169	0.147733	0.128209	0.122416	0.142175	0.238488	0.164736	0.160317	0.294737
Oxazole, 4,5-dimethyl-	Organoheterocyclic compounds	Azoles			644.728	1.70838	20662-83-3	C5H7NO				1158.76	1152	6.76154	Level1	0.00332695	0	0	0.00049569	0.000290275	0.00027688	0.000371094	0.000811369	0	0.000569542	0.000487453	0	0	0.000881455	0.000528984
Oxazole, trimethyl-	Organoheterocyclic compounds	Azoles			719.954	1.86669	20662-84-4	C6H9NO			wasabi, roasted, mustard, shellfish, vegetable, nut skin, nutty	1203.4	1199	4.4	Level1	0	0	0	0.000326043	0.000150303	0	0.000254204	0.00109469	0	0.000351795	0.000356144	0	0	0.000507173	0.000501865
Pyrazine	Organoheterocyclic compounds	Diazines			755.577	1.59025	290-37-9	C4H4N2			hazelnut, roasted, barley, sweet corn, pungent	1223.89	1212	11.8875	Level1	0.000979535	0.000651254	0.000630626	0.00104978	0.000659428	0	0.000748777	0.000728771	0	0.000740117	0.00122277	0.000172965	0.000507986	0.000162726	0.000289983
Pyrazine, 2-ethyl-6-methyl-	Organoheterocyclic compounds	Diazines			1043.93	1.923	13925-03-6	C7H10N2			potato, roasted	1400	1386	14	Level1	0	0	0	0	0	0	0	0.00050777	0	0	0.000974698	0	0	0	0
Pyrazine, 2,3-dimethyl-	Organoheterocyclic compounds	Diazines			977.937	1.78794	5910-89-4	C6H8N2		Toasted Bread, Fried Corn, Roasted Buns, Roasted Peanuts	butter, caramel, nut, peanut butter, meat, leather, coffee, cocoa, peanut, nutty, almond, walnut	1357.7	1344	13.7	Level1	0.000785069	0.000404771	0.000401436	0.0013689	0.000487677	0.000595684	0.000892025	0.00379288	0.000223857	0.00166942	0.0046972	0.000230368	0.000355051	0.00126705	0.00172217
Pyrazine, 2,5-dimethyl-	Organoheterocyclic compounds	Diazines			935.94	1.81393	123-32-0	C6H8N2		Green Grass, Fried Bean Spice	roast beef, roasted nuts, grass, medical, cocoa, woody, medicine, roasted nut, medicinal	1330.8	1320	10.8	Level1	0	0	0	0.00035403	0	0	0	0.00349305	0	0	0.00219313	0	0	0.000314957	0.000576823
Pyrazine, 2,6-dimethyl-	Organoheterocyclic compounds	Diazines			947.939	1.79992	108-50-9	C6H8N2		Green Pepper Fragrant	roast beef, roasted nuts, coffee, cocoa, roasted nut	1338.5	1328	10.5	Level1	0	0	0	0.000435251	0	0.000185929	0.000259241	0	0	0	0.000679349	0.000140564	0	0.000370353	0.000342805
Pyrazine, 3-ethyl-2,5-dimethyl-	Organoheterocyclic compounds				1135.43	2.03825	13360-65-1	C8H12N2			roast, roasted, potato, cocoa, nutty	1456.53	1443	13.525	Level1	0	0	0	0	0	0	0	0.0213195	0	0	0.00633149	0	0	0.000743228	0
Pyrazine, ethyl-	Organoheterocyclic compounds	Diazines			959.939	1.79767	13925-00-3	C6H8N2		Fried Sesame Seeds, Fried Peanuts, Fried Noodles	butter, peanut, musty, cocoa, nutty, wood, roasted, woody, bitter, peanut butter	1346.2	1337	9.2	Level1	0	5.63718e-05	0	0	0	8.23187e-05	7.12524e-05	0	0	0	0	0	0	0	0
Pyrazine, methyl-	Organoheterocyclic compounds	Diazines			845.946	1.69306	109-08-0	C5H6N2		Toasted Bread, Roasted Almonds, Fried Peanuts	chocolate, roasted, cocoa, peanut, nutty, popcorn, green	1275.9	1266	9.9	Level1	0.000690404	0.000366304	0.000476996	0.00120193	0.000479247	0.000519765	0.000702282	0.0016675	0.000328917	0.000568193	0.00217084	0.000537929	0.000329887	0.0005525	0.000774478
Pyrazine, tetramethyl-	Organoheterocyclic compounds	Diazines			1181.92	1.98544	1124-11-4	C8H12N2		Sweet, Fruity, Floral, Peach	chocolate, burnt, lard, musty, coffee, cocoa, soybean, nutty	1485.2	1469	16.2	Level1	0.000913856	0.000272748	0.000333967	0.00273405	0.000492817	0.000536332	0.00197356	0.0257848	0.00013478	0.00306455	0.0155643	0.000151921	0.000108556	0.00642019	0.00495475
Pyrazine, trimethyl-	Organoheterocyclic compounds	Diazines			1073.01	1.89408	14667-55-1	C7H10N2		Roasted Nuts, Cocoa, Peanuts	hazelnut, roast, roasted, powdery, potato, must, musty, earthy, cocoa, peanut, nutty	1417.93	1402	15.9308	Level1	0.00061143	0	0	0.00127948	0.000242303	0.000382594	0.000722507	0.0148779	0	0.000807755	0.0120199	0	0	0.00289368	0.00207018
Pyridine	Organoheterocyclic compounds	Pyridines and derivatives			701.58	1.65569	110-86-1	C5H5N	C00747	burnt, pungent,nauseating	sour, putrid, fishy, rancid, sickening, amine	1192.67	1186	6.66875	Level1	0.000701001	0.000335069	0.000630898	0.000376745	0.000268351	0.000411576	0.000649072	0.00200793	0.000223826	0.000852586	0.0011772	0.000419225	0.000287092	0.000434797	0.000607126
Pyridine, 2-ethyl-	Organoheterocyclic compounds				869.944	1.87987	100-71-0	C7H9N			grassy, grass, green	1289.7	1279	10.7	Level1	0.000155558	0.000117112	0	9.71716e-05	0.000121559	0.0001253	6.03379e-05	0.000107065	6.39969e-05	0.000187931	0.000667124	0.000116361	0.0001182	0.000105064	0.000351366
Pyridine, 2-methyl-	Organoheterocyclic compounds	Pyridines and derivatives			755.952	1.76953	109-06-8	C6H7N	C14447	strong, unpleasant	bitter, sweat	1224.1	1220	4.1	Level1	0.000112909	6.28826e-05	7.64359e-05	0.000101281	6.42246e-05	7.61358e-05	0	9.27048e-05	5.9673e-05	0.000109699	0.000250873	0.000106634	8.85342e-05	7.30073e-05	0.000133192
Pyridine, 2-pentyl-	Organoheterocyclic compounds	Pyridines and derivatives			1337.91	2.11053	2294-76-0	C10H15N			tallow, pepper, fat, herbal, fatty, mushroom, green	1588	1578	10	Level1	0.00103609	0.000959983	0	0.000700598	0.000955792	0.00138265	0.000671451	0.00118655	0.000512151	0.00191282	0.00589543	0.000938991	0.00096313	0.00104954	0.00237829
Pyridine, 2,4,6-trimethyl-	Organoheterocyclic compounds				1007.94	1.94762	108-75-8	C8H11N				1376.9	1371	5.9	Level1	0.00173045	0.00134878	0.00193602	0.00169537	0.00159155	0.00233749	0.0012814	0.00347415	0.0578276	0.0406374	0.116477	0.0486162	0.0469173	0.0443989	0.0540683
Pyridine, 3-ethyl-	Organoheterocyclic compounds	Pyridines and derivatives			1031.93	1.842	536-78-7	C7H9N			caramel, citrus, tobacco, wine_like, smoky, vegetable, leather, oakmoss, fatty, floral, musty, woody, earthy, fruity, peanut, herbaceous, nutty, meaty, spicy, green	1392.3	1378	14.3	Level1	0	0	0	0	0	0	0	0	0	0	0.000409387	0	0	0	0
Pyridine, 3-methyl-	Organoheterocyclic compounds	Pyridines and derivatives			887.943	1.75267	108-99-6	C6H7N				1300	1292	8	Level1	8.83044e-05	0	0	0	0	0	0	7.11371e-05	0	0	0.000108723	0	0	0	0
Pyrrole	Organoheterocyclic compounds	Heteroaromatic compounds			1253.92	1.3855	109-97-7	C4H5N	C19907		ethereal, nutty, sweet, warm	1532	1514	18	Level1	0.0214283	0.0133919	0.0218107	0.0148345	0.0130122	0.0177059	0.0172881	0.0179489	0.0101183	0.0172152	0.0332529	0.0272626	0.0192621	0.0152282	0.0152468
Quinoline	Organoheterocyclic compounds	Quinolines and derivatives			1799.88	1.596	91-22-5	C9H7N	C06413	peculiar	rubber, tobacco, medical, musty, earthy	1923.8	1912	11.8	Level1	0	0	0	0	0	0	0	0	0	0	0	7.87182e-05	0	0	0
Tetrahydrofuran	Organoheterocyclic compounds	Tetrahydrofurans			263.983	1.75013	109-99-9	C4H8O		ether		866.7	869	2.3	Level1	0	0	0	0	0	0	0	0	9.77094e-05	0	0	0	0	0	0
Thiazole	Organoheterocyclic compounds	Azoles			815.948	1.55888	288-47-1	C3H3NS		Nut, Sulfur, Stink	nutty, pyridine, meaty	1258.6	1248	10.6	Level1	0.00320395	0.00145284	0.00201179	0.0014947	0.00110598	0.00284418	0.00211326	0.0015749	0.000988676	0.00169046	0.00467219	0.0050481	0.00217913	0.00808001	0.00177481
Thiazole, 2-methyl-	Organoheterocyclic compounds				797.949	1.69969	3581-87-1	C4H5NS				1248.3	1249	0.7	Level1	0.00152206	0.00119258	0.00167515	0.00152246	0.000911724	0.001485	0.00161848	0.00822587	0.00060925	0.00181195	0.00280268	0.000705326	0.000889547	0.00119581	0.00127612
Thiazole, 2,4-dimethyl-	Organoheterocyclic compounds	Azoles			869.944	1.81775	541-58-2	C5H7NS			rubber, beefy, mold, roasted, barley, coffee, tea	1289.7	1285	4.7	Level1	0	0	0	0	0	5.20224e-05	4.76367e-05	0.000366765	0	0	0.000179617	0	0	0	0
Thiazole, 2,4,5-trimethyl-	Organoheterocyclic compounds	Azoles			1025.93	1.95338	13623-11-5	C6H9NS			hazelnut, chocolate, vegetable, musty, coffee, cocoa, earth, nutty	1388.5	1380	8.5	Level1	0.000142169	4.7508e-05	8.29895e-05	0.000194609	6.10062e-05	9.10679e-05	0.000196311	0.00824671	0	0.000169369	0.00310826	0	0	0.000371512	0.000138963
Thiazole, 4,5-dihydro-2-methyl-	Organoheterocyclic compounds	Azolines			899.942	1.77673	2346-00-1	C4H7NS			musty, nutty, sulfurous, meaty	1307.7	1301	6.7	Level1	0.000138736	0.000104162	0.000199363	0	8.71943e-05	0.000211896	0.000122181	0.00087215	0.000168417	0.000151176	0.000309912	0.000184912	9.61766e-05	0.000234627	0
Thiazole, 4,5-dimethyl-	Organoheterocyclic compounds	Azoles			1019.93	1.78417	3581-91-7	C5H7NS			roast, roasted, boiled shrimp, green, fishy, nutty, smoke	1384.6	1374	10.6	Level1	4.77809e-05	0	0	5.39662e-05	0	0	0	0.000400331	0	0	0.000983663	0	0	0.00113887	0
Thiazole, 5-ethenyl-4-methyl-	Organoheterocyclic compounds	Azoles			1265.92	1.744	1759-28-0	C6H7NS		Cocoa, Roast, Soil	vegetable, musty, cocoa, root, nutty	1540	1520	20	Level1	9.30351e-05	0	0	0	0	9.10288e-05	0	0	0	0	0.000174202	0.000124906	0	0.000814595	0
Thiazole, 5-ethyl-2,4-dimethyl-	Organoheterocyclic compounds	Azoles			1132.13	2.0483	38205-61-7	C7H11NS			roasted, earthy, earth, nutty, meaty	1454.49	1438	16.49	Level1	0.000119921	6.71382e-05	9.13187e-05	0	0	0.00013997	0.000157404	0.000247855	0	0	0.000111797	0	0	0	0
Thiophene	Organoheterocyclic compounds	Heteroaromatic compounds			450.828	1.69579	110-02-1	C4H4S		Garlic, Alliaceous	garlic, alliaceous	1033.9	1025	8.9	Level1	0.000202436	8.10943e-05	0.000117054	0.000169396	0.000116371	2.35589e-06	8.51977e-05	3.59131e-05	0	0.000134376	0.000493266	0.000176482	0.000106548	9.71824e-05	0.000286615
Thiophene, 2-butyl-	Organoheterocyclic compounds				995.936	2.2936	1455-20-5	C8H12S				1369.2	1352	17.2	Level1	0.000185746	0	0	0	0	0	0	0.000138864	0	0	0.000961871	0.000137808	0	0	0
Thiophene, 2-methyl-	Organoheterocyclic compounds	Heteroaromatic compounds			550.965	1.881	554-14-3	C5H6S			sulfur, sulfurous, roasted, onion, alliaceous, green	1103	1097	6	Level1	0	0.000127573	0	0	0.000139802	0.00031113	0	0	0	0.000150114	0.00100973	0	0	0	0
Thiophene, 2-propyl-	Organoheterocyclic compounds	Heteroaromatic compounds			821.947	2.1825	1551-27-5	C7H10S				1262.1	1243	19.1	Level1	0	0	0	0	0	0	0	0	0	0	0.000285366	0	0	0	0
Thiophene, 2,3-dihydro-5-methyl-	Organoheterocyclic compounds	Dihydrothiophenes			647.959	2.017	4610-02-0	C5H8S				1160.7	1148	12.7	Level1	0	0	0	0	0	0	0	0	0	0	3.56131e-05	0	0	0	0
Thiophene, 2,3-dimethyl-	Organoheterocyclic compounds	Heteroaromatic compounds			755.952	2.008	632-16-6	C6H8S				1224.1	1212	12.1	Level1	0	0	0	0	0	0	0	0	0	0	0.000734393	0	0	0	0
Thiophene, 3-methyl-	Organoheterocyclic compounds	Heteroaromatic compounds			575.297	1.86533	616-44-4	C5H6S		Plastic, Sulfurous		1117.49	1122	11.8444	Level1	0	0	0	0.000176136	0	0	0	0.00031396	0.000119437	0	0.000265973	0.000152269	0.000153046	0.000263891	0.000195704
1-Butene, 4-isothiocyanato-	Organosulfur compounds	Isothiocyanates			1156.73	1.7352	3386-97-8	C5H7NS			pungent, aromatic	1469.66	1453	16.66	Level1	0	0	0	0	0	0	0	0	0	0	0.00013855	0	0	0	8.68754e-05
2,4-Dithiapentane	Organosulfur compounds	Thioacetals			887.943	1.8408	1618-26-4	C3H8S2			sulfur, sulfurous, garlic, green, horseradish, mushroom, spicy, cheese	1300	1284	16	Level1	0	0	9.46501e-05	0	0	0	0	0.000490162	0	0.0002053	0.000537515	0	0	0	0
Dimethyl Sulfoxide	Organosulfur compounds	Sulfoxides			1301.92	1.44957	67-68-5	C2H6OS	C11143		fatty, mushroom, cheesy, garlic, bitter, oily	1564	1573	9	Level1	0	0	0	0	0	0	0	0	0	0	0.000122949	0	0	0	0
Dimethyl trisulfide	Organosulfur compounds	Organic trisulfides			1037.93	1.91	3658-80-8	C2H6S3	C08372	Sulfurous,Onion, Spicy	sulfur, cabbage, sulfurous, onion, fish, savory, meaty, cooked	1396.2	1377	19.2	Level1	0.000522961	0	0	0	0	0	0	0	0	0	0	0	0	0	0
Methyl ethyl disulfide	Organosulfur compounds	Organic disulfides			635.959	2.002	20333-39-5	C3H8S2			truffle, sulfurous	1153.6	1155	1.4	Level1	0	0	0	6.15727e-05	0	0	0	0	0	0	0	0	0	0	0
(3E,5E)-2,6-Dimethylocta-3,5,7-trien-2-ol					1655.89	1.732	206115-88-0	C10H16O				1813.6	1830	16.4	Level1	0	0	0.000215995	0	0.000236384	0	0	0	0	0	0	0	0	0	0
1-Butanamine, N-butyl-N-nitroso-					1547.9	1.9345	924-16-3	C8H18N2O	C19277			1734.8	1715	19.8	Level1	0	0	0	0	0	0	0	0.000506764	0	0	0	0	0	0	0
1-Isopropyl-3-tert-butylbenzene					1061.93	2.97483	20033-12-9	C13H20				1411.1	1406	5.1	Level1	0	0	0	0	0	0	0	0	0	0	0.000221828	0.000157418	0.000132654	0	0.000208223
1,3-cis,5-cis-Octatriene					563.964	2.346	40087-62-5	C8H12				1110.7	1107	3.7	Level1	0	0	0	0	0	0	0	0	0	0.000296035	0	0	0	0	0
2,3-Butanediol, 2,3-dimethyl-					968.938	2.031	76-09-5	C6H14O2				1351.9	1338	13.9	Level1	0	0	0	0	0	0	0	0	0	0	0.000188607	0	0	0	0
2,4-Heptadienal, (E,E)-					1216.12	1.7949	4313-03-5	C7H10O			hazelnut, cinnamon	1506.89	1495	13.11	Level1	0.00138146	0.00080291	0.00022968	0	0	0	0.000260888	0	0	0.00151376	0.00153687	0.00120986	0.00151884	0	0.00288743
2,4-Nonadienal		Organooxygen compounds			1493.9	1.848	6750-03-4	C9H14O			wax, fat, fishy, fatty, leaf, nutty, violet, green	1695.8	1700	4.2	Level1	0	0	0	0	0	0	0	0	0	0	0.000238694	0	0	0	0.00014183
4-Penten-2-one, 4-methyl-		Organooxygen compounds			551.965	1.77783	3744-02-3	C6H10O			acrylic, vegetable, pungent	1103.6	1110	6.4	Level1	0	0.000302073	0	0.000354256	0.000228913	0	0	0	0.000330661	0.000395622	0	0	0	0	0
4-tert-Butyltoluene					952.739	2.5757	98-51-1	C11H16				1341.57	1347	5.43	Level1	0	0	0	0.000562351	0.000715937	0	0.000367693	0.000767961	0.000199292	0.000186695	0	0	0	0	0.000249217
5-Dodecene, (E)-					809.948	4.751	7206-16-8	C12H24				1255.2	1238	17.2	Level1	0	0	0	0	0.00161442	0	0	0	0	0	0	0	0	0	0
5-Dodecene, (Z)-					761.951	5.05	7206-28-2	C12H24				1227.6	1242	14.4	Level1	0	0	0	0	0	0	0	0	0	0	0	0	0.000369262	0	0
5-Isopropenyl-2-methylcyclopent-1-enecarboxaldehyde					1505.9	1.90064		C10H14O				1704.3	1691	13.3	Level1	0.000114732	7.2513e-05	0.000101018	9.94506e-05	0	7.81521e-05	7.78069e-05	0	5.08821e-05	6.69536e-05	8.86895e-05	0.00011215	0	0	9.36684e-05
9,12-Octadecadienoic acid, ethyl ester					2543.84	3.83462	7619-08-1	C20H36O2				2540	2527	13	Level1	0.00797752	0.00581051	0.0320762	0.00987862	0.0044014	0.0195687	0.0168323	0.0212579	0.00859164	0.00658583	0.0123117	0.032189	0.0112959	0.00892337	0.00872321
Acetamide, N,N-dibutyl-					1643.89	2.02022	1563-90-2	C10H21NO				1804.5	1809	4.5	Level1	0.00021405	0	0	0.000147626	0	0.000224891	0	0.000204858	0	6.30856e-05	9.92723e-05	0	4.71359e-05	0	5.09714e-05
Acetyl valeryl		Organooxygen compounds			652.112	1.91454	96-04-8	C7H12O2			oily, butter, cheese	1163.19	1152	11.1923	Level1	0.00050191	8.33505e-05	0	0.00113632	0.000394993	0.000374834	0.000571918	0.000664782	0.000736615	0.00112011	0	0.000784684	0	0.00110891	0.00212999
Allyl Isothiocyanate		Isothiocyanates			1001.94	1.66977	57-06-7	C4H5NS	C19317	irritating	mustard, pungent, garlic, sulfur, strong, bitter	1373.1	1355	18.1	Level1	0	0	9.17478e-05	0.000218494	0	0	0	0.000431436	0	0	0	0	0	0	0
Benzene, 1-(1,1-dimethylethyl)-3-methyl-					953.939	2.5735	1075-38-3	C11H16				1342.35	1332	10.35	Level1	0	0	0.000378576	0	0	0	0	0	0	0	0	0	0	0	0
Bicyclo[3.1.0]hex-2-ene, 2-methyl-5-(1-methylethyl)-					443.972	3.4735	2867-05-2	C10H16			wood, woody, herb, green	1029.2	1028	1.2	Level1	0	0	0.000127824	0	0	0	0	0	0	0	0.000104541	0	0	0	0
Carbon disulfide		Other non-metal organides			179.988	3.2562	75-15-0	CS2	C19033	vegetable, sulfide,medicinal		750	735	15	Level1	0	0	0.0130809	0	0	0	0	0	0	0	0	0.0044653	0	0.00178903	0.00177623
Formamide		Carboximidic acids and derivatives			1614.76	1.31143	75-12-7	CH3NO	C00488			1783.23	1782	1.22857	Level1	0.0155877	0.0120377	0	0	0.00869316	0.00263455	0.0141658	0	0.00877649	0	0	0	0.010586	0	0
gamma-Dodecalactone					2345.85	1.92133	2305-05-7	C12H22O2		Slight Coconut, Fruity	peach, fatty, musty, fruit, sweet, fruity, metallic, flower	2375	2376	1	Level1	0.000329508	0.000255557	0	0.000256041	0.000168857	0.000420818	0.000220663	0.000481987	0.000259756	0.000268046	0.000835342	0.000323569	0.000258849	0.000249204	0.000544153
Hexane, 1-(methylthio)-					764.951	2.706	20291-60-5	C7H16S				1229.3	1232	2.7	Level1	0	0	0	0	0	0	0	0.000136092	0	0	0.000255236	0	0	0	0
Nonane, 3-methyl-					359.977	4.81231	5911-04-6	C10H22				963.2	970	6.8	Level1	0	0	0	0	0	0	0	0	0	0	0	0	0	0	0.00696418
Pentadecanal-		Fatty Acyls			1949.51	2.63369	2765-11-9	C15H30O	C01948		waxy, fresh	2044.69	2041	3.8125	Level1	0.0054807	0.004794	0.00740116	0.0041418	0.00505132	0.0112082	0.00957207	0.00444318	0.00556795	0.00824607	0.00767904	0.0163055	0.00606042	0.00800953	0.0101309
Phenylethyl Alcohol		Benzene and substituted derivatives			1799.88	1.49625	60-12-8	C8H10O	C05853	Floral	lilac, rose, rose water, honey, rose flower, floral, spice, bitter, rose dried	1923.8	1907	16.8	Level1	0.00055359	0.000243204	0.000472114	0.00215025	0.00139538	0.00550813	0.000938545	0.0247815	0.00881517	0.00573941	0.0154043	0.00149214	0.0013276	0.0139965	0.00726522
Thiazole, 5-ethyl-2-methyl-		Azoles			1061.93	1.953	19961-52-5	C6H9NS				1411.1	1403	8.1	Level1	0	0	0	0	0	0	0	0.000590438	0	0	0	0	0	0	0
(R)-(-)-(Z)-14-Methyl-8-hexadecen-1-ol	Alcohols				2153.86	2.7485	30689-78-2	C17H34O				2215	0	0	Level2	0	0	0.000156852	0	0	0	0	0	0	0	0	0.000555318	0	0	0
(R)-(-)-2-Amino-1-propanol	Alcohols				925.939	1.526	35320-23-1	C3H9NO				1322.73	0	0	Level2	0	0.00509988	0	0.0032604	0.0020962	0	0	0	0	0	0	0	0	0	0
(R)-(-)-3-Methyl-2-butanol	Alcohols				1505.9	1.343	1572-93-6	C5H12O				1704.3	0	0	Level2	0	0.00559348	0	0	0	0	0	0	0	0	0	0	0	0	0
(S)-(+)-1,2-Propanediol	Alcohols	Organooxygen compounds			389.975	1.6125	4254-15-3	C3H8O2				986.2	0	0	Level2	0	0	0.0383263	0	0	0	0	0	0.0107562	0	0	0	0	0	0
(S)-(+)-5-Methyl-1-heptanol	Alcohols				734.353	5.3732	57803-73-3	C8H18O				1209.82	0	0	Level2	0.000335763	0.000476075	0	0	0	0	0	0	0	0.000221165	0.000326433	0	0	0	0
(S)-(+)-Isoleucinol	Alcohols				1631.9	1.327	24629-25-2	C6H15NO				1795.7	0	0	Level2	0	0	0	0	0	0	0	0	0	0	0.000118116	0	0	0	0
1-(Methoxymethoxy)-3-methyl-3-hydroxybutane	Alcohols				1121.93	1.321	37587-78-3	C7H16O3				1448.1	0	0	Level2	0	0	0	0	0	0	0	0	0	0	0	0	0	0.000465944	0
1-Amino-2-butanol	Alcohols				461.97	1.51	13552-21-1	C4H11NO				1041.7	0	0	Level2	0.000923306	0	0	0	0	0	0	0	0	0	0.00193335	0	0	0	0
1-Heptanol, 2-propyl-	Alcohols				1469.91	1.89514	10042-59-8	C10H22O				1679.19	0	0	Level2	0	0	0.000276914	0	0	0	0	0	0.000257837	0	0	0	0	0	0
1-Heptanol, 2,4-diethyl-	Alcohols				1751.89	2.14	80192-55-8	C11H24O				1886.4	0	0	Level2	0	0	0	0	0	0	0.000147506	0	0	0	0	0	0	0	0
1-Heptanol, 2,4-dimethyl-,	Alcohols				1346.91	1.847	98982-97-9	C9H20O				1594.75	0	0	Level2	0	0	0.000620719	0	0	0	0	0.00402225	0	0	0	0	0	0	0
1-Heptanol, 2,4-dimethyl-, (2S,4R)-(-)-	Alcohols				1261.72	1.8506	18450-74-3	C9H20O				1542.22	0	0	Level2	0	0.00076113	0.00403409	0.00577169	0.00585816	0.00523933	0.0035677	0.0108408	0	0	0	0	0	0	0
1-Heptanol, 2,4-dimethyl-, (R,R)-(+)-	Alcohols				1442.48	1.82143	18450-73-2	C9H20O				1661.91	0	0	Level2	0	0	0.00136427	0.000637195	0.000624617	0.00085855	0	0.000534613	0	0	0	0	0	0	0
1-Hexanol, 2,2-dimethyl-	Alcohols				425.973	4.267	2370-13-0	C8H18O				1016.7	0	0	Level2	0.000379697	0	0	0	0	0	0	0	0	0	0	0	0	0	0
1-Hexanol, 4-methyl-, (S)-	Alcohols				881.944	2.511	1767-46-0	C7H16O				1296.6	0	0	Level2	0	0	0	0	0	0	0	0	0	0	0	0	0.000742817	0	0
1-Hexanol, 5-methyl-2-(1-methylethyl)-	Alcohols				761.951	4.69433	2051-33-4	C10H22O				1227	0	0	Level2	0.000281263	0	0.00177175	0.00260468	0.00198082	0.00311787	0	0	0	0	0	0	0	0	0.000817141
1-Hydroxymethyl-2-methyl-1-cyclohexene	Alcohols				1463.91	1.724	29474-11-1	C8H14O				1675	0	0	Level2	0	0	0	0	0	0.0123133	0	0	0	0	0	0	0	0	0
1-Methylcycloheptanol	Alcohols				1157.93	1.736	3761-94-2	C8H16O				1470.4	0	0	Level2	0	0	0	0	0.000173171	0	0	0	0	0	0	0	0	0	0
1-Nonanol, 4,8-dimethyl-	Alcohols				1481.91	1.949	33933-80-1	C11H24O				1689.67	0	0	Level2	0	0	0.000462992	0	0	0	0.00251984	0	0	0	0	0	0	0	0
1-Nonen-4-ol	Alcohols				1499.9	1.74667	35192-73-5	C9H18O				1700.5	0	0	Level2	0	0	0	0	0	0	0	0	0	0	0	0	0.00165837	0	0.000182799
1-Octanol, 2-methyl-	Alcohols				1361.91	1.8255	818-81-5	C9H20O				1604.2	0	0	Level2	0	0	0.000979419	0.000942868	0.00110704	0.00122845	0.000839197	0.00117541	0	0	0	0	0	0	0
1-Octanol, 3,7-dimethyl-, (S)-	Alcohols				1529.9	1.855	68680-98-8	C10H22O				1721.7	0	0	Level2	0	0	0.000828055	0	0	0	0	0	0	0	0	0	0	0	0
1-Pentanol, 2-ethyl-	Alcohols				454.771	4.4802	27522-11-8	C7H16O				1035.78	0	0	Level2	0	0	0.000663931	0.00057329	0.00064906	0	0.000558805	0	0	0	0	0	0	0	0
1-Pentanol, 2-ethyl-4-methyl-	Alcohols	Organooxygen compounds			1351.42	1.98925	106-67-2	C8H18O				1600.25	0	0	Level2	0.000534612	0.000133716	0	0	0.00243133	0.00535069	0.00801543	0.00428977	0	0	0	0	0	0	0
1-Pentanol, 3-methyl-2-propyl-	Alcohols				617.96	4.754	54004-40-9	C9H20O				1142.9	0	0	Level2	0	0	0	0	0.000580923	0	0	0	0	0	0	0	0	0	0
1-Pentanol, 4-methyl-2-propyl-	Alcohols				1232.32	1.831	54004-41-0	C9H20O				1517.6	0	0	Level2	0	0	0	0.000594716	0.000614958	0.00368943	0.000471737	0	0	0	0	0	0	0	0
1-Pentyn-3-ol	Alcohols				617.96	1.729	4187-86-4	C5H8O				1142.9	0	0	Level2	0	0	0	0	0	0	0.000395559	0.000228909	0	0	0	0	0	0	0
1-Propanol, 2-amino-, ((+/-))-	Alcohols				1703.89	1.3025	6168-72-5	C3H9NO				1853.47	0	0	Level2	0	0	0	0	0	0	0	0	0.00320848	0.00126619	0	0	0.0026221	0	0
1-Propanol, 2,2-dimethyl-	Alcohols				581.963	1.5855	75-84-3	C5H12O				1121.4	0	0	Level2	0	0	0	0	0	0	0	0.000240115	0	0	0	0	0	0	0
1-Propyl-1-cyclopentanol	Alcohols				2207.86	1.49	1604-02-0	C8H16O				2260	0	0	Level2	0	0	0.000173858	0	0	0	0	0	0	0	0	0	0	0	0
1-Undecyn-4-ol	Alcohols				633.959	4.27844	22127-86-2	C11H20O				1152.39	0	0	Level2	0.00269519	0.000782089	0.00126236	0	0	0	0	0.00189872	0	0.00118582	0.00108309	0.00271762	0.000932094	0	0
1,2,3-Butanetriol	Alcohols				1787.89	1.282	4435-50-1	C4H10O3				1914.3	0	0	Level2	0	0	0	0	0	0.00123709	0	0	0	0	0	0	0	0	0
1,3-Cyclobutanediol, 2,2,4,4-tetramethyl-	Alcohols				435.972	1.88667	3010-96-6	C8H16O2				1005.27	0	0	Level2	0	0	0	0	0	0	0	0	0	0	0.000295692	0	0	0.00889177	0
1,3-Dimethylcyclopentanol	Alcohols				815.948	1.76486	19550-46-0	C7H14O				1258.6	0	0	Level2	0	0	0.000220922	0.00024308	0.0003482	0.000321174	0.000199613	0.000343622	0	0	0	0	0	0	0
1,3-Propanediol, 2-(hydroxymethyl)-2-methyl-	Alcohols				684.956	2.1165	77-85-0	C5H12O3				1178.93	0	0	Level2	0	0	0	0.000202965	0	0.00356641	0	0	0	0	0	0	0	0	0
1,3-Propanediol, 2-butyl-2-ethyl-	Alcohols				1205.92	2.493	115-84-4	C9H20O2				1500	0	0	Level2	0	0	0	0	0	0	0	0	0	0	0	0	0	0.000198498	0
1,3-Propanediol, 2-dodecyl	Alcohols				2075.87	2.775	10395-09-2	C15H32O2				2150	0	0	Level2	0	0	0	0	0	0.00117307	0	0	0	0	0	0	0	0	0
1,3-Propanediol, 2-ethyl-2-(hydroxymethyl)-	Alcohols				527.966	2.719	77-99-6	C6H14O3				1087.5	0	0	Level2	0.000658839	0	0	0	0	0	0.000528161	0	0	0	0	0.00117334	0	0	0
1,5-Hexadien-3-ol	Alcohols				421.973	1.744	924-41-4	C6H10O				1000.87	0	0	Level2	0	0	0	0	0	0	0	0.00325733	0	0	0.00235852	0	0	0.00717726	0
1,6-Octadien-4-ol, 4,7-dimethyl-	Alcohols				1415.91	1.523	74421-31-1	C10H18O				1641.7	0	0	Level2	0	0	0	0	0	0.000540183	0	0	0	0	0	0	0	0	0
1,8-Nonanediol, 8-methyl-	Alcohols				1365.73	2.22127	54725-73-4	C10H22O2				1616.56	0	0	Level2	0	0	0.000168973	0.00015228	8.52656e-05	9.00549e-05	0	0	0	0.00016007	0.000152434	0.00017961	0	9.7178e-05	0
11-Hexadecyn-1-ol	Alcohols				2393.85	2.857	65686-49-9	C16H30O				2415	0	0	Level2	0	0	0	0	0	0	0.000293992	0	0	0	0	0	0	0	0
2-Amino-1,3-propanediol	Alcohols				1241.92	1.327	534-03-2	C3H9NO2				1524	0	0	Level2	0	0	0	0	0	0	0	0	0	0	0.000569682	0	0	0	0
2-Amino-2-methyl-1,3-propanediol	Alcohols				1295.92	1.337	115-69-5	C4H11NO2	C11260			1560	0	0	Level2	0	0	0	0	0	0	0	0.000557463	0	0	0	0	0	0	0
2-Butanol, (R)-	Alcohols				2102.86	1.1795	14898-79-4	C4H10O				2172.5	0	0	Level2	0	0	0	0	0.000445778	0	0	0	0	0	0	0	0	0	0
2-Buten-1-ol, (Z)-	Alcohols				737.953	1.473	4088-60-2	C4H8O				1213.8	0	0	Level2	0	0	0	0	0	0	0	0.0016844	0	0	0	0	0	0	0
2-Butene-1,4-diol, (Z)-	Alcohols				2404.84	1.19417	6117-80-2	C4H8O2				2424.17	0	0	Level2	0	0	0	0.000759685	0	0	0	0	0	0.000756087	0	0	0	0.00173116	0
2-Butyn-1-ol	Alcohols				2480.84	1.1995	764-01-2	C4H6O				2487.5	0	0	Level2	0	0	0	0	0	0	0	0.000840271	0	0	0	0	0.000817743	0	0
2-Cyclobutyl-2-propanol	Alcohols				1070.93	1.684	59383-67-4	C7H14O				1416.55	0	0	Level2	0	0	0	0	0	0.000329946	0	0	0.000123214	0	0	0	0	0	0
2-Cyclopentylethanol	Alcohols				1409.91	1.817	766-00-7	C7H14O				1637.5	0	0	Level2	0	0	0	0	0	0	0	0	0	0	0	0.000208176	0	0	0
2-Dodecen-1-ol	Alcohols				2135.86	2.357	22104-81-0	C12H24O				2200	0	0	Level2	0	0	0	0	0	0	0	0	7.63786e-05	0	0	0	0	0	0
2-Heptanol, (S)-	Alcohols				869.944	1.58875	6033-23-4	C7H16O				1290.25	0	0	Level2	0	0	0.000591847	0	0	0	0	0	0	0	0	0	0	0	0.000418961
2-Heptanol, 5-ethyl-	Alcohols				1271.92	1.81	19780-40-6	C9H20O				1544	0	0	Level2	0	0	0	0	0	0	0	0	0	0.000623285	0	0	0	0	0
2-Hepten-1-ol, (Z)-	Alcohols				1235.92	1.6155	55454-22-3	C7H14O				1520	0	0	Level2	0	0	0	0	0	0	0	0.00048692	0	0	0.00592363	0	0	0	0
2-Hexanol, (S)-	Alcohols				671.957	1.686	52019-78-0	C6H14O				1175	0	0	Level2	0.000485997	0	0	0	0	0	0	0	0	0	0	0	0	0	0
2-Hexanol, 2,3-dimethyl-	Alcohols				927.633	2.01746	19550-03-9	C8H18O				1325.65	0	0	Level2	0	0	0	0.000295072	0.0022619	0.00195598	0.00174016	0.00241919	0.00138152	0.00140913	0.00379097	0.00134601	0.00105717	0.00142922	0.00100938
2-Hexanol, 3,4-dimethyl-	Alcohols				959.938	1.8634	19550-05-1	C8H18O				1346.16	0	0	Level2	0	0	0.00041996	0.000320463	0.000410867	0.00034127	0.000287189	0.000356743	0	0	0	0	0	0	0
2-Hexanone, 6-hydroxy-	Alcohols				671.957	1.99325	21856-89-3	C6H12O2				1175	0	0	Level2	0.000488786	0	0	0.000448343	0.000470017	0.000250738	0	0.000505502	0	0.000249603	0	0.000440127	0.000168411	0	0
2-Isopropyl-5-methyl-1-heptanol	Alcohols				1035.31	5.35169	91337-07-4	C11H24O				1396.69	0	0	Level2	0.0108514	0.000134798	0.000334418	0.00298245	0.00295434	0.023545	0.00419744	0.00503972	0.00129425	0.00162876	0.00400564	0.000658629	0.00106884	0.00241065	0.00779107
2-Methyl-1,5-heptadien-4-ol	Alcohols				1325.92	1.8095	926-98-7	C8H14O				1580	0	0	Level2	0	0	0	0	0	0.000224051	0	0	0	0	0	0	0	0	0
2-Methyl-1,5-hexadiene-3-ol	Alcohols				371.976	2.182	17123-60-3	C7H12O				973.7	0	0	Level2	0.000208702	0	0	0	0	0.000191277	0	0	0	0	0	0	0	0.0002021	0
2-Methyl-2-nonanol	Alcohols				1163.92	2.07963	10297-57-1	C10H22O				1473.81	0	0	Level2	0	0	0.000165154	0	0	0	0	0	0.000370404	0.000311412	0.000594175	0.000420008	0.000255585	0.000303663	0.000283706
2-Methyl-3-decanol	Alcohols				1751.89	1.754	83909-79-9	C11H24O				1886.4	0	0	Level2	0	0	0	0	0	0	0	0	0	0	0.000115402	0	0	0	0
2-Methyl-5-nonanol	Alcohols				1865.88	1.607	29843-62-7	C10H22O				1976.2	0	0	Level2	0	0	0	0	0	0	0	0	0	0.000730365	0	0	0.000571863	0	0.000960366
2-Nonyn-1-ol	Alcohols				1307.92	2.313	5921-73-3	C9H16O				1568	0	0	Level2	0	0	0	0	0	0	0	0	0	0	0	0	0	0	0.000258452
2-Octanol, (R)-	Alcohols				1037.93	1.8355	5978-70-1	C8H18O				1395.65	0	0	Level2	0	0	0	0	0	0	0	0	0	0	0	0	0.00045224	0	0
2-Octen-4-ol, 2-methyl-	Alcohols				1037.93	1.929	65885-49-6	C9H18O				1396.2	0	0	Level2	0	0	0	0	0	9.31639e-05	0	0	0	0	0	0	0	0	0
2-Pentanol, 3-ethyl-2-methyl-	Alcohols				1184.92	2.04875	19780-63-3	C8H18O				1493.4	0	0	Level2	0	0	0	0	0	0.000119121	0	0	7.12699e-05	0	0	0	0	0	0
2-Propanol, 1-(2-methylpropoxy)-	Alcohols				719.954	1.719	23436-19-3	C7H16O2				1203.4	0	0	Level2	0	0	0	0	0.000110766	0	0	0	0	0	0	0	0	0	0
2-Undecen-4-ol	Alcohols				453.971	2.57733	22381-86-8	C11H22O				1008.9	0	0	Level2	0.00167037	0	0	0	0	0	0	0.00032765	0	0	0	0	0.00538718	0	0
2,3,3-Trimethyl-2-pentanol	Alcohols				923.941	2.03	23171-85-9	C8H18O				1323.1	0	0	Level2	0	0.000112756	0	0	0	0	0	0	0	0	0	0	0	0	0
2,3,4-Trimethyl-1-pentanol	Alcohols				1697.89	4.657	6570-88-3	C8H18O				1845.5	0	0	Level2	0	0	0	0	0.000249245	0	0	0	0	0	0	0	0	0	0
2,3,4-Trimethyl-2-pentanol	Alcohols				1097.93	1.788	66576-26-9	C8H18O				1433.3	0	0	Level2	0	0	0	0	0	0	0	0	0	0	0	0	0	0.000113042	0
2,3,4,5-Tetramethylcyclopent-2-en-1-ol	Alcohols				1313.92	2.305	82061-20-9	C9H16O				1572	0	0	Level2	0	0	0	0	0	0	0	0	0	0	0.000897341	0	0	0	0
2,4-Decadien-1-ol	Alcohols				1675.89	1.76667	14507-02-9	C10H18O			fatty, citrus, melon, waxy	1831.87	0	0	Level2	0	0	0	0	0	0	0	0	0	0	0.000424957	7.03627e-05	0	0	0.000130687
2,4-Decadien-1-ol, (E,E)-	Alcohols	Fatty Acyls			1565.9	1.823	18409-21-7	C10H18O				1747.8	0	0	Level2	0	0	0	0	0	0	0	0	0	7.21351e-05	0	0	0	0	0
2,4-Pentanediol	Alcohols				281.982	3.123	625-69-4	C5H12O2				891.7	0	0	Level2	0	0	0	0	0	0.000208056	0	0	0	0	0	0	0	0	0
2,4,4-Trimethyl-1-pentanol	Alcohols				1121.93	1.788	16325-63-6	C8H18O				1448.1	0	0	Level2	0	0	0	0	0.000179173	0	0	0	0	0	0	0	0	0	0
2,4,6-Trimethyl-1,6-heptadien-4-ol	Alcohols				1352.91	1.6565	79604-66-3	C10H18O				1598.35	0	0	Level2	0	0	0	0	0	0	0	0	0.000435137	0	0	0	0	0	0
2,5-Dimethyl-5-hexen-3-ol	Alcohols				581.963	1.585	67760-91-2	C8H16O				1121.4	0	0	Level2	0	0	0	0	0	0	0	0	0	0	0.000217707	0	0	0	0
2,6-Heptadien-1-ol, 2,4-dimethyl-	Alcohols				1343.91	1.7375	80192-56-9	C9H16O				1592.1	0	0	Level2	0	0	0	0	0	0	0	0	0	0.00188955	0	0	0	0	0
2,6-Octadien-1-ol, 2,7-dimethyl-	Alcohols				1571.9	1.856	22410-74-8	C10H18O				1752.2	0	0	Level2	0	0	0.00026468	0	0	0	0	0	0	0	0	0	0	0	0
2,6-Octadiene-4,5-diol	Alcohols				1325.92	1.819	4486-59-3	C8H14O2				1580	0	0	Level2	0	0	0	0	0	0	0	0	0.000188902	0	0	0	0	0	0
2,7-Dimethyl-2,7-octanediol	Alcohols				1169.93	2.17333	19781-07-8	C10H22O2				1477.8	0	0	Level2	0	0	0	0	0	0	0	0	0.000162051	0	0	0	0.000109944	0	0
2,7-Octadien-1-ol	Alcohols				1487.9	1.59533	23578-51-0	C8H14O				1691.7	0	0	Level2	0.000454166	0	0	0	0	0	0	0	0	0	0.00200651	0	0	0	0
3-Buten-2-ol	Alcohols				1184.23	1.53315	598-32-3	C4H8O				1486.81	0	0	Level2	0.00309967	0	0.00210889	0.00350296	0.00396744	0	0.00175372	0.0041081	0.00253557	0.00250072	0.143067	0	0.00216051	0.000337785	0.00108381
3-Butyn-2-ol	Alcohols				227.985	1.776	2028-63-9	C4H6O				816.7	0	0	Level2	0	0	0	0	0	0	0	0	0.00099653	0	0	0	0	0	0
3-Cyclohexene-1-ethanol	Alcohols				1487.9	1.598	18240-10-3	C8H14O				1691.7	0	0	Level2	0	0	0	0	0	0	0	0	0.000264701	0	0	0	0	0	0
3-Cyclohexene-1-methanol, 6-methyl-	Alcohols				1463.91	1.623	5259-31-4	C8H14O				1675	0	0	Level2	0	0	0	0	0	0	0	0.000911475	0	0	0	0	0	0	0
3-Cyclopentene-1,2-diol, cis-	Alcohols				957.757	1.55927	694-29-1	C5H8O2				1344.78	0	0	Level2	0	0.00279976	0	0.00838247	0	0.00696022	0	0.0066095	0.00552461	0.00405117	0	0.0079921	0.00292701	0.00519032	0.00151493
3-Decen-2-ol, (E)-	Alcohols				635.959	3.367	69668-92-4	C10H20O				1153.6	0	0	Level2	0	0	0	0	0	0	0	0	0	0	0.000513772	0	0	0	0
3-Decyn-2-ol	Alcohols				506.967	1.768	69668-93-5	C10H18O				1072.9	0	0	Level2	0	0	0	0	0	0	0	0	0	0	0.000249792	0	0	0	0
3-Ethyl-2-methyl-2-heptanol	Alcohols				1088.93	2.099	19780-59-7	C10H22O				1427.75	0	0	Level2	0	0	0	0	9.68703e-05	0	0	0.000100851	0	0	0	0	0	0	0
3-Ethyl-4-nonanol	Alcohols				1451.91	1.672	19780-72-4	C11H24O				1666.7	0	0	Level2	0	0	0	0	0	0	0	0	0	0	0.00776752	0	0	0	0
3-Heptanol, 2-methyl-	Alcohols				1265.92	1.812	18720-62-2	C8H18O				1540	0	0	Level2	0	0	0	0	0	0	0	0	0	0	0	0	0	0.00014498	0
3-Heptanol, 2,3-dimethyl-	Alcohols				952.607	2.12589	19549-71-4	C9H20O				1341.3	0	0	Level2	0	0	0.000265915	0	0.000147966	0	0	0	0.00017873	0.000169834	0.000207891	0	0	0	0
3-Heptanol, 2,6-dimethyl-	Alcohols				1241.92	1.839	19549-73-6	C9H20O				1529.5	0	0	Level2	0	0	0	0	0	9.83631e-05	0	0	0	0	0	0	0	0.00154242	0
3-Heptanol, 3,6-dimethyl-	Alcohols				1127.93	1.8935	1573-28-0	C9H20O				1451.9	0	0	Level2	0	0	0	0	0.00355523	0	0	0.00617827	0	0	0	0	0	0	0
3-Hepten-1-ol	Alcohols				1127.93	1.6405	10606-47-0	C7H14O				1451.9	0	0	Level2	0	0	0.000173474	0	0.000219628	0.000239782	0	0.000270181	0	0	0	0	0	0	0
3-Hexadecanol	Alcohols				2131.06	2.4487	593-03-3	C16H34O				2196	0	0	Level2	0	0.000301946	0.000359377	0.000300117	0	0.000101051	0.000452002	0	0	0	0	0	0	0	0
3-Hexanol, 2-methyl-	Alcohols				957.536	1.6934	617-29-8	C7H16O				1345.24	0	0	Level2	0.000503029	0	0	0	0	0.000139688	0	0.000197863	0	0	0	0	0	0.000335758	0
3-Hexanol, 3,5-dimethyl-	Alcohols				1967.87	1.456	4209-91-0	C8H18O				2060	0	0	Level2	0	0	0	0	0	0	0	0	0	0	0	0	0	0	0.000300576
3-Hexyn-1-ol	Alcohols				578.963	1.488	1002-28-4	C6H10O				1119.65	0	0	Level2	0	0	0	0	0	0	0	0	0	0	0.000185078	0	0	0	0
3-Methyl-4-decanol	Alcohols				1040.93	2.514	55816-17-6	C11H24O				1396.3	0	0	Level2	0	0	0	0	0	0.000290335	0	0	0	0	0	0	0	0	0
3-Octanol, 2-methyl-	Alcohols				1451.91	1.6715	26533-34-6	C9H20O				1666.7	0	0	Level2	0.00201584	0	0	0	0.00184268	0	0	0	0	0	0	0	0	0	0
3-Octanol, 2,2-dimethyl-	Alcohols				1752.89	1.68933	19841-72-6	C10H22O				1894.98	0	0	Level2	0.000419104	0.000285439	0.000251727	0	0.000422541	0.000381424	0.000274078	0	0.000274762	0	0.000873006	0.000549455	0	0.000321546	0
3-Octyn-1-ol	Alcohols				677.957	2.5295	14916-80-4	C8H14O				1178.6	0	0	Level2	0	0	0	0	0	0	0	0	0	0	0.000342226	0	0	0	0.000302509
3-Oxetanol, 2,2,3-trimethyl-	Alcohols				1031.93	2.95167	25910-96-7	C6H12O2				1392.3	0	0	Level2	0	0	0	0	0	0	0	0	0	0.00109114	0	0	0.000797844	0	0
3-Pentadecanol	Alcohols				1859.88	2.2155	53346-71-7	C15H32O				1980.1	0	0	Level2	0	0	0	0	0.000192486	0	0	0	0	0	0	0	0	0	0
3-Penten-1-ol	Alcohols				821.947	1.349	39161-19-8	C5H10O				1262.1	0	0	Level2	0	0	0	0	3.63412e-05	0	0	0	0	0	0	0	0	0	0
3-Penten-1-ol, 2,2,4-trimethyl-	Alcohols				473.97	4.918	5842-53-5	C8H16O				1050	0	0	Level2	0	0	0	0	0	0.00370021	0	0	0	0	0	0	0	0	0
3-Tetradecyn-1-ol	Alcohols				1391.91	1.972	55182-74-6	C14H26O				1625	0	0	Level2	0	0	0	0	0	0.00016275	0	0	0	0	0	0	0	0	0
3-Undecanol, 3-ethyl-	Alcohols				2139.86	2.779	62101-31-9	C13H28O				2206.09	0	0	Level2	0	0.000204502	0.000362974	0.000288011	0	0.000163037	0.000238596	0.000202851	0.000132825	0	0	0	0	0.000133905	0
3,3,5,5-Tetramethylcyclohexanol	Alcohols				1383.91	2.567	2650-40-0	C10H20O				1622.1	0	0	Level2	0	0	0	4.95548e-05	6.84262e-05	0	0	0	0	0	0	0	0	0	0
3,4-Hexanediol, 2,5-dimethyl-	Alcohols				731.953	3.033	22607-11-0	C8H18O2				1210.3	0	0	Level2	0	0	0	0	0	0	0	0	0	0	0.00242185	0	0	0	0
3,5-Octadien-2-ol	Alcohols				1259.92	1.877	69668-82-2	C8H14O				1543.37	0	0	Level2	0	0	0	0	0	0	0	0	0	0	0.000295967	0	0	0	0
4-Allyl-1,6-heptadiene-4-ol	Alcohols				441.971	4.53767	10202-75-2	C10H16O				1027.77	0	0	Level2	0	0	0	0.000452572	0	0	0	0.000286462	0	0	0	0	0	0	0
4-Amino-2-methylbutan-2-ol	Alcohols				803.949	1.386	26734-08-7	C5H13NO				1251.7	0	0	Level2	0.00057933	0	0	0	0	0	0	0	0	0	0	0	0	0	0
4-Chloro-1-butanol	Alcohols				2255.86	1.277	928-51-8	C4H9ClO				2300	0	0	Level2	0	0	0	0	0	0	0	0	0	0	0	0	0	0.00120044	0
4-Ethylcyclohexanol	Alcohols				1312.79	1.74656	4534-74-1	C8H16O				1571.51	0	0	Level2	0.000484295	0.000594988	0.000243985	0.000338972	0.000762427	0.00047793	0.000294258	0.000730601	0.00043139	0.000915735	0.00197907	0.0034217	0.000715574	0.000520677	0.009323
4-Heptanol, 2-methyl-	Alcohols				1025.93	1.89467	21570-35-4	C8H18O				1388.5	0	0	Level2	0	0.000115919	0	0	0	0	0	0	0	0.000221796	0	0	0	0	0
4-Heptanol, 4-methyl-	Alcohols				845.946	1.9685	598-01-6	C8H18O				1275.9	0	0	Level2	0	0	0.000111645	0	0	0	0	0.000132984	0	0	0	0	0	0	0
4-Methyl-1,6-heptadien-4-ol	Alcohols				1475.9	1.81071	25201-40-5	C8H14O				1690.06	0	0	Level2	0	0	0	0	0	6.36404e-05	0	0	0.000406829	0	0	0	0.000208528	0	0
4-Methyl-2-hexanol	Alcohols				899.084	1.77643	2313-61-3	C7H16O				1308.69	0	0	Level2	0	0	0	0.000751135	0.000882695	0.00294191	0.000575888	0.000843285	0	0	0	0	0	0	0
4-Methyl-5-decanol	Alcohols				1595.9	1.76667	213547-15-0	C11H24O				1774.63	0	0	Level2	0	0	0	0	0	0	0	0	0.00356569	0	0.00014582	0	0	0	0.0100831
4-Nonanol, 2,6,8-trimethyl-	Alcohols				1187.92	2.29123	123-17-1	C12H26O				1489.36	0	0	Level2	0.000596249	0	0.00136595	0.00112973	0.00203228	0.00288673	0.00136876	0.00186945	0	0	0.00036549	0.00044213	0.000100701	0	0
4-Octanol, 4,7-dimethyl-	Alcohols				1093.43	2.15775	19781-13-6	C10H22O				1430.55	0	0	Level2	0	0	0	0	0	0.000198488	0	0.00019177	0	0	0	0	0	0	0
4-Octanol, 7-methyl-	Alcohols				1451.91	1.6725	33933-77-6	C9H20O				1666.7	0	0	Level2	0	0	0	0	0	0.00113604	0.00108652	0	0	0.0020955	0	0.00285023	0	0	0
4-Octyne-3,6-diol	Alcohols				614.961	2.265	24434-07-9	C8H14O2				1141.1	0	0	Level2	0	0	0	0.000413525	0	0	0	0	0	0	0	0	0	0	0
4a(2H)-Naphthalenol, octahydro-, trans-	Alcohols				1691.89	1.764	1654-87-1	C10H18O				1840.9	0	0	Level2	0.000200717	0	0	0	0	0	0	0	0	0	0	0	0	0	0
5-Ethyl-3-nonanol	Alcohols				1188.92	2.1915	19780-71-3	C11H24O				1489.52	0	0	Level2	0.000158779	0	0.000311218	0.000311686	0.000383494	0.000411662	0	0	0	0	0	0	0	0.000147014	0
5-Hexen-2-ol, 5-methyl-	Alcohols				1097.93	1.625	50551-88-7	C7H14O				1433.3	0	0	Level2	0	0	0	0.000128509	0.000125113	0	0	0	0	0	0	0	0	0	0
5-Hexen-3-ol, 2,2,4-trimethyl-	Alcohols				2213.86	2.81167	90676-50-9	C9H18O				2265	0	0	Level2	0	0	0	0	0	0	0	0	0	0	0.000149272	0	9.39735e-05	0	0
5-Hexen-3-ol, 2,3-dimethyl-	Alcohols				1193.92	1.633	19550-90-4	C8H16O				1492.6	0	0	Level2	0	0.00203856	0	0	0	0	0	0	0	0	0	0.00810942	0.00072994	0	0
5-Hexyn-3-ol	Alcohols				695.956	1.406	19780-84-8	C6H10O				1188.72	0	0	Level2	0	0	0	0.00167105	0	0.000470994	0	0	0	0	0	0	0	0	0
5-Methyl-1-heptanol	Alcohols				293.981	3.244	7212-53-5	C8H18O				905.3	0	0	Level2	0	0	0	0	0.000433701	0	0	0	0	0	0	0	0	0	0
5-Methyl-1-hexyn-3-ol	Alcohols				1193.92	1.669	61996-79-0	C7H12O				1492.6	0	0	Level2	0	0	0	0	0	0	0	0	0	0	0.00129735	0	0	0	0
5-Methyl-5-hexen-3-ol	Alcohols				715.154	1.8056	67760-89-8	C7H14O				1200.24	0	0	Level2	0	0.000100944	0	0	0	0	0	0	0	0	0	0	0.000199046	0	0
5-Nonanol, 2,8-dimethyl-	Alcohols				1463.91	2.1155	19780-96-2	C11H24O				1675	0	0	Level2	0	0	0	0	0	0.000147781	0	0	0	0	0	0	0	0.000130114	0
5-Octyn-3-ol	Alcohols				161.99	1.534	53723-18-5	C8H14O				725	0	0	Level2	0	0	0	0	0	0	0	0	0	0	0	0	0	0	0.00267697
6-Dodecanol	Alcohols				1343.92	2.46767	6836-38-0	C12H26O				1592.33	0	0	Level2	0	0	0	0	0.000178637	0	0	0	0	0	0	0	0	0	0
6-Hepten-3-ol, 4-methyl-	Alcohols				926.941	1.809	53907-71-4	C8H16O				1325	0	0	Level2	0	0	0	0.00121131	0.00142901	0	0	0.000810543	0.000507591	0	0	0	0	0	0
6-Methylheptane-1,6-diol	Alcohols				1277.92	2.209	5392-57-4	C8H18O2				1548	0	0	Level2	0	0	0	0.0253625	0	0	0	0	0	0	0	0	0	0	0
9-Octadecenoic acid, 12-hydroxy-, ethyl ester, [R-(Z)]-	Alcohols				2000.87	2.714	55066-53-0	C20H38O3				2087.5	0	0	Level2	0	0	0.000395966	0	0	0	0	0	0	0	0	0	0	0	0
9,12-Octadecadien-1-ol, (Z,Z)-	Alcohols				2277.85	2.61767	506-43-4	C18H34O				2318.33	0	0	Level2	0	0	0	0.000195728	0.000110582	0	0	0	0	0	0	0	0	0	0
9,12,15-Octadecatrien-1-ol, (Z,Z,Z)-	Alcohols				1559.9	2.268	506-44-5	C18H32O				1743.5	0	0	Level2	0.000110536	0	0	0	0	0	0	0	0	0	0	0	0	0	0
Acetone cyanohydrin	Alcohols				239.985	2.678	75-86-5	C4H7NO	C02659			833.3	0	0	Level2	0	0	0	0	0.00196517	0	0	0	0	0	0	0	0	0	0
Act-7-yn-1-ol	Alcohols				1487.9	1.595	871-91-0	C8H14O				1691.7	0	0	Level2	0	0	0	0	0.000474038	0.000390371	0	0	0	0	0	0	0	0	0
Benzenemethanol, 3,5-dimethyl-	Alcohols				2039.87	1.518	27129-87-9	C9H12O				2120	0	0	Level2	0	0	0	0	0	0	0	0	0	0	5.99299e-05	0	0	0	0
Bicyclo[2.2.1]hept-5-en-2-ol	Alcohols				2285.86	1.9365	13080-90-5	C7H10O				2325	0	0	Level2	0	0	0	0	0	0	0	0	0	0	0.000126311	0	0	0	0
Bicyclo[2.2.2]oct-5-en-2-ol	Alcohols				1679.89	1.899	55320-40-6	C8H12O				1831.8	0	0	Level2	0	0	0	0	0	0	0	0	0	0	0	0	0	0.000169645	0
cis-9,10-Epoxyoctadecan-1-ol	Alcohols				1337.91	2.419	13980-12-6	C18H36O2				1588	0	0	Level2	0	0	0	0	0	0	0	0	0.000404339	0	0	0	0	0	0
Cyclobutanemethanol	Alcohols				788.949	1.5395	4415-82-1	C5H10O				1243.4	0	0	Level2	0	0.00026795	0	0	0	0	0	0	0	0	0	0.00422574	0	0	0
Cyclobutanol	Alcohols				1626.65	1.32	2919-23-5	C4H8O				1796.4	0	0	Level2	0.00178206	0	0.00225419	0.00308906	0.0011115	0	0.00210053	0	0.00217277	0	0	0	0	0	0.00393524
Cyclobutanol, 2-ethyl-	Alcohols				355.478	1.59375	35301-43-0	C6H12O				958.65	0	0	Level2	0	0	0	0.00036076	0	0.00319072	0	0.021664	0	0	0	0	0	0	0.000242122
Cycloheptanemethanol	Alcohols				722.954	5.211	4448-75-3	C8H16O				1204	0	0	Level2	0	0	0	0	0	0	0	0	0	0	0	0	0	0.000186562	0
Cyclohexaneethanol, beta-methyl-	Alcohols				911.942	2.032	5442-00-2	C9H18O				1315.4	0	0	Level2	0	0	0	0	0	0	0.000152355	0	0	0	0	0	0	0	0
Cyclohexanemethanol, 4-methylene-	Alcohols				1112.93	1.768	1004-24-6	C8H14O				1442.6	0	0	Level2	0.0007996	0	0	0	0	0	0	0	0	0	0	0	0	0	0
Cyclohexanol, 1-ethynyl-	Alcohols				455.971	4.044	78-27-3	C8H12O				1037.5	0	0	Level2	0.000148579	0	0	0	0	0	0	0	0	0	0	0	0	0	0
Cyclohexanol, 2,3-dimethyl-	Alcohols				1211.92	1.781	1502-24-5	C8H16O				1504	0	0	Level2	0	0	0	0	0	0	0	0	0	0	0	0	0	0	0.00010639
Cyclohexanol, 4-sec-butyl-	Alcohols				473.97	3.887	6292-20-2	C10H20O				1050	0	0	Level2	0	0	0	0	0	0.00013463	0	0	0	0	0	0	0	0	0
Cyclohexanone, 4-hydroxy-	Alcohols				1035.93	1.337	13482-22-9	C6H10O2				1394.93	0	0	Level2	0	0	0	0	9.26001e-05	0	0	0	0	0	0	0	0	0	0
Cyclooctanemethanol	Alcohols				1505.9	1.761	3637-63-6	C9H18O				1704.3	0	0	Level2	0	0	0	0	0	0.000104016	0	0	0	0	0	0	0	0	0
Cyclopentanecarbonitrile, 1-hydroxy-	Alcohols				1229.92	1.732	5117-85-1	C6H9NO				1516	0	0	Level2	0	0	0	0	0	0	0	0	0	0	0	0	0	4.93053e-05	0
Cyclopentanemethanol, 3-methylene-	Alcohols				731.953	1.397	74793-20-7	C7H12O				1210.3	0	0	Level2	0.00467257	0	0	0	0	0	0	0	0	0	0	0	0	0	0
Cyclopentanol, 2-(aminomethyl)-, cis-	Alcohols				767.951	1.4195	40482-00-6	C6H13NO				1231	0	0	Level2	0	0	0	0.000712435	0	0	0	0	0	0	0	0	0	0	0
Cyclopentanol, 2-methyl-, cis-	Alcohols				1115.93	2.185	25144-05-2	C6H12O				1444.4	0	0	Level2	0	0	0	0	0	0	0	0	0.000836638	0	0	0	0	0	0
Cyclopentene-1-methanol	Alcohols				545.965	1.8755	1120-80-5	C6H10O				1099.28	0	0	Level2	0	0	0	0	0	0	0	0	0	0.0126341	0	0	0.000805487	0	0
Cyclopropyl carbinol	Alcohols				1745.42	1.30754	2516-33-8	C4H8O				1884.46	0	0	Level2	0	0	0.00115038	0.00363762	0.00111906	0.00269007	0.00209779	0.00713588	0.00131172	0.00218001	0	0	0	0.00766902	0.00182743
DL-2,3-Butanediol	Alcohols				1675.89	1.33817	6982-25-8	C4H10O2				1847.45	0	0	Level2	0	0	0.00216134	0.00088336	0	0	0.00240928	0	0	0	0	0.00306055	0	0.0363962	0.00236561
Ethanol, 1-(1-cyclohexenyl)-	Alcohols				1085.93	1.799	3197-68-0	C8H14O				1425.9	0	0	Level2	0	0	0	0	0	0	0	0	0	0	0.00201301	0	0	0	0
Ethanol, 2-(methylamino)-	Alcohols				359.977	1.64025	109-83-1	C3H9NO				963.15	0	0	Level2	0	0	0.00349761	0.00633073	0	0	0	0	0	0	0	0	0	0	0
Ethanol, 2-(vinyloxy)-	Alcohols				575.963	1.618	764-48-7	C4H8O2				1117.9	0	0	Level2	0	0	0	0	0	0	0	0	0	0	0	0.00109395	0	0	0
Ethanone, 1-[2-(1-hydroxy-1-methylethyl)cyclopropyl]-	Alcohols				1331.91	1.64583	62337-92-2	C8H14O2				1584	0	0	Level2	0	0	0	0	0	0	0	0	0	0	0	0	0	0	0.000299042
HEX-5-EN-3-OL	Alcohols				986.937	1.6715	688-99-3	C6H12O				1363.2	0	0	Level2	0	0.000100708	0	0.000192927	0	0	0	0	0	0	0	0	0	0	0
meso-3,4-Hexanediol	Alcohols				1043.93	1.98	22520-39-4	C6H14O2				1400	0	0	Level2	0	0	0	0	0.00035371	0	0	0	0	0	0	0	0	0	0
meso-5,6-Decanediol	Alcohols				1259.92	1.725	3266-25-9	C10H22O2				1536	0	0	Level2	0	0	0	0	8.60845e-05	0	0	0	0	0	0	0	0	0	0
Methanol, (1,4-dihydrophenyl)-	Alcohols				578.963	1.547	25372-69-4	C7H10O				1115.75	0	0	Level2	0	0	0	0	0	0	0.000154981	0	0	0	0	0	0	0	0
Methyl 2-hydroxydecanoate	Alcohols				1889.88	1.8045	71271-24-4	C11H22O3				1995.2	0	0	Level2	0	0	0	0	0	0	0	0	0	0	0.000116953	0	0	0	0.000144771
Phenol, 2-(3-hydroxy-3-methyl-1-butenyl)-, (Z)-	Alcohols				1529.9	2.452	17235-14-2	C11H14O2				1721.7	0	0	Level2	0	0	0	0	0	6.7717e-05	0	0	0	0	0	0	0	0	0
R-(-)-1,2-propanediol	Alcohols	Organooxygen compounds			269.983	3.185	4254-14-2	C3H8O2	C02912			875	0	0	Level2	0	0	0	0	0	0	0	0	0	0	0	0	0.000585514	0	0
trans-2-(1-Hydroxycyclohexyl)-furan	Alcohols				1567.4	2.14175	115754-87-5	C10H14O2				1748.9	0	0	Level2	0	0	0	0	0	3.6921e-05	3.33323e-05	0	0	0	0	0	0	0	0
Trans-3-methylpent-3-ene-5-ol	Alcohols				1307.92	1.807	30801-95-7	C6H12O				1568	0	0	Level2	0	0	0	0	0	0	0	0	0	0	0	0	0	0	0.000274165
trans,trans-nona-2,4-dienol	Alcohols	Fatty Acyls			1862.88	1.7305	64576-90-5	C9H16O				1973.88	0	0	Level2	0	0	0	0.000137268	0	0.000465928	0.000219055	0.00025909	0.000225215	0.000526244	0.000461867	0.000569529	0.000304719	0.00037538	0.000880429
(E)-Hexadec-2-enal	Aldehydes				2249.86	2.42521	22644-96-8	C16H30O				2295	0	0	Level2	0.000556005	0.000212428	0.000257752	0.000385284	0.000345582	0.000428871	0.000525535	0	0.000655812	0	0.000546998	0.000603784	0.000398272	0.000513322	0.00103173
(E)-Tetradec-2-enal	Aldehydes				2249.86	2.426	51534-36-2	C14H26O			citrus, pepper, waxy, green	2295	0	0	Level2	0	0	0	0	0	0	0	0.000239808	0	0.000570414	0	0	0	0	0
(Z,Z)-3,6-Nonadienal	Aldehydes	Organooxygen compounds			1247.92	2.032	21944-83-2	C9H14O			fat, soap	1528	0	0	Level2	0	0	0	0.00016234	0	0	0	0	0	0	0	0	0	0	0
2-Isopropyl-4-methylhex-2-enal	Aldehydes				2077.37	1.7345	72668-37-2	C10H18O				2151.25	0	0	Level2	0.000197658	0	0.000171095	0	0	0	0.000154435	0	0	0	0	0	0	0	0
2-Propenal, 3-[4-(1,1-dimethylethyl)phenyl]-2-methyl-	Aldehydes				1799.88	2.395	13586-68-0	C14H18O				1923.8	0	0	Level2	0.000205559	0	0	0	0	0.000123851	0	0	0	0	0	0	0	0	0
2,2-Dimethyl-3-hydroxypropionaldehyde	Aldehydes				1420.41	1.39775	597-31-9	C5H10O2				1644.8	0	0	Level2	0	0	0	0	0	0	0.00170403	0	0	0	0.012423	0	0	0	0
2,4-Undecadienal	Aldehydes	Organooxygen compounds			1817.88	1.9485	13162-46-4	C11H18O			caramellic, spicy	1938.1	0	0	Level2	0	0	0	0.000139628	0	0.000282181	0	0	0	0.000382075	0	0	0	0	0
2,6-Dodecadien-1-al	Aldehydes	Organooxygen compounds			1781.89	2.07419	21662-13-5	C12H20O				1909.5	0	0	Level2	0.000264107	0.000179628	0.000163965	0.000159676	0.000191796	0.000426576	0.000215322	0.000161897	0.000245427	0.000261765	0.000343059	0.000469503	0.00027752	0.000230271	0.000472159
3-Pentenal, 4-methyl-	Aldehydes				1118.93	1.5335	5362-50-5	C6H10O				1446.25	0	0	Level2	0	0	0	0	0	0	0	0.000348005	0	0	0	0	0	0	0
3,5-Di-tert-butyl-2-hydroxybenzaldehyde	Aldehydes				1967.13	2.25188	37942-07-7	C15H22O2				2059.38	0	0	Level2	0.000137015	0.000213674	0.000343159	0.000199892	0.000122206	0.000263944	0.00019786	0.000146153	0.000137567	0.000128506	0.000181375	0.000187095	9.13485e-05	0.000150648	0.000132664
4-Ethyl-2-hexynal	Aldehydes				1555.9	1.96233	71932-97-3	C8H12O				1748.97	0	0	Level2	0	0	0	0	0	0	0	0	0	0	0.00021626	0	0	0.000110156	0.000203147
5-Methyl-1-propyl-1H-pyrazole-4-carbaldehyde	Aldehydes				815.948	2.567	890652-02-5	C8H12N2O				1258.6	0	0	Level2	0	0	0	0	2.9569e-05	0	0	0	0	0	0	0	0	0	0
9,12-Octadecadienal	Aldehydes				2393.85	2.859	26537-70-2	C18H32O				2415	0	0	Level2	0	0	0	0	0	0	0	0.00025768	0	0	0	0	0	0	0
9,12,15-Octadecatrienal	Aldehydes				1487.9	1.594	26537-71-3	C18H30O				1691.7	0	0	Level2	0	0	0	0	0	0	0	0	0	0	0	0	0	0.000383661	0
cis-Undec-4-enal	Aldehydes				1451.91	2.2105	68820-32-6	C11H20O				1666.7	0	0	Level2	0	0	0	0	0	0	0	0	0	0	0	0	0	0	0.000485028
Glutaraldehyde	Aldehydes	Organooxygen compounds			1019.93	1.53	111-30-8	C5H8O2	C12518		pungent, fruity, medicinal	1384.6	0	0	Level2	0	0	0	0	0.000836224	0	0	0	0	0	0	0	0	0	0
Non-8-enal	Aldehydes				1151.93	2.059	39770-04-2	C9H16O				1466.7	0	0	Level2	0	0	0	0	0	0	0	0	0	0	0.000952935	0	0	0	0
Thiazole-4-carboxaldehyde	Aldehydes				1385.91	1.51444	3364-80-5	C4H3NOS				1620.8	0	0	Level2	0.00246573	0.00203059	0.00259975	0.00197159	0.00138855	0.00161123	0.00201074	0.00125506	0.00274502	0.00294845	0.00077274	0.00216081	0.00263593	0.0010003	0.00246866
trans-Undec-4-enal	Aldehydes				1451.91	2.203	68820-35-9	C11H20O				1666.7	0	0	Level2	0	0	0	0	0	0	0	0	0	0	0.000536288	0	0	0	0
Hygrine	Alkaloids and derivatives				1289.92	1.811	496-49-1	C8H15NO	C06179			1556	0	0	Level2	0	0	0.00041736	0	0	0	0	0	0	0	0	0	0	0	0
Piperidine, 2-propyl-, (S)-	Alkaloids and derivatives				707.955	0.594	458-88-8	C8H17N	C06523			1196.4	0	0	Level2	0	0	0	0	0	0	0	0	0	0	0	0	0	0	0.00506574
1-(1,2-Dimethoxypropyl)-4-methoxybenzene	Benzenoids				2061.87	1.27367	138169-72-9	C12H18O3				2138.33	0	0	Level2	0	0	0	0	0	0	0	0	0	0	0	0	7.37987e-05	0.000229547	0
1-[(3-Fluorophenyl)sulfonyl]piperazine	Benzenoids				1289.92	3.457	743441-88-5	C10H13FN2O2S				1556	0	0	Level2	0.000101778	0	0	0	0	0	0	0	0	0	0	0	0	0	0
1-[(4-Methylphenyl)sulfonyl]piperazine	Benzenoids				929.94	0.778	27106-51-0	C11H16N2O2S				1326.9	0	0	Level2	0	0	0	0	0	0.00123754	0	0	0	0	0	0	0	0	0
1-Methyl-1,2,3,4-tetrahydronaphthalen-1-ol	Benzenoids				2171.86	1.643	14944-28-6	C11H14O				2230	0	0	Level2	0	0	0	0	0	0	0	0.000104767	0	0	0	0	0	0	0
1-Methyl-4-(1-pentyn-1-yl)benzene	Benzenoids				2171.86	1.644	79756-89-1	C12H14				2230	0	0	Level2	0	0	0	0	0	0	0	0	0	0	0	0	8.60856e-05	0	0
1-Naphthyl-N-(tetrahydro-2-furanylmethyl)methanamine	Benzenoids				1961.87	1.991	202198-98-9	C16H19NO				2055	0	0	Level2	0	0	0	0	0	0	6.59926e-05	0	0	0	0	0	0	0	0
1-Penten-3-one, 4,4-dimethyl-1-phenyl-	Benzenoids				1205.92	1.433	538-44-3	C13H16O				1502.05	0	0	Level2	0	0	0	0	0	0	5.98569e-05	0	0	0	0	0	0	0	0
1,1,2,2,3,3-Hexamethylindane	Benzenoids				1799.88	2.393	91324-94-6	C15H22				1923.8	0	0	Level2	0	0	0	0	0	0	0	0	0	9.27621e-05	0	0	0	0	0
1,2,3-Trimethylindene	Benzenoids				1619.9	2.046	4773-83-5	C12H14				1787	0	0	Level2	0	0	0	0.000102421	0	0	0	0	0	0	0	0	0	0	0
1,2,3,4-Tetrahydro-2-naphthol	Benzenoids				2137.2	1.43056	530-91-6	C10H12O				2201.11	0	0	Level2	0.000477562	0.000410709	0.000511108	0	0	0	0.000329081	0.000150458	0	0.000333823	0	0	0.0326887	0	0.00191493
1,2,4-Trifluorobenzene	Benzenoids				197.987	1.797	367-23-7	C6H3F3				775	0	0	Level2	0	0	0	0	0	0	0	0	0	0.000240578	0	0	0	0	0
1,2,4,5-Tetroxane, 3,3,6,6-tetraphenyl-	Benzenoids				2489.84	1.893	16204-36-7	C26H20O4				2495	0	0	Level2	0.000186719	0	0	0	0	0	0	0	0	0	0	0	0	0	0
1,3-Benzenediol, 4-ethyl-	Benzenoids				1373.91	2.552	2896-60-8	C8H10O2				1612.5	0	0	Level2	0	0	0.000171955	0	0	0	0	0	0	0	0	0	0	0	0
1,3-Dioxolane, 2-(1-phenylethyl)-	Benzenoids				1768.39	1.8405	4362-22-5	C11H14O2				1903.6	0	0	Level2	0	0.000385369	0	0	0	0	0	0	0	0	0	0	0	0.000118598	0
1,3-Indandione, 2-acetyl-	Benzenoids				1340.32	2.7578	1133-72-8	C11H8O3				1592.94	0	0	Level2	0	4.72237e-05	0	0	0	0	0	4.47171e-05	0	0	0	0	9.29146e-05	0	0.000156589
1,3-Oxazetidin-2-one, 3-phenyl-	Benzenoids				821.947	1.596	16877-22-8	C8H7NO2				1262.1	0	0	Level2	0	0	0	0	0	0	0	0.000377974	0	0	0	0	0	0	0
1,3,5-Trifluorobenzene	Benzenoids				229.485	1.76131	372-38-3	C6H3F3				817.8	0	0	Level2	0.000176822	0.000445035	0.000307584	0.000386031	0.000263498	0.000679041	0.000122581	0.000107032	0.000476857	9.47282e-05	0.000333035	0	0.000478141	0.000271403	7.34944e-05
1,4-Dihydronaphthalene	Benzenoids				2080.37	1.53887	612-17-9	C10H10				2160.99	0	0	Level2	0.000280133	0.000171856	0.00706067	0.00274448	0.0200194	0.00692694	0.000235816	8.53362e-05	0.00149723	0.000193031	0	9.74609e-05	0.000214241	0.0288525	0.000189862
1,4-Dimethyl-2-cyclopentylbenzene	Benzenoids				1527.5	2.4662	62379-92-4	C13H18				1719.98	0	0	Level2	6.36523e-05	0	3.5816e-05	3.31932e-05	0	0	0	0.000135448	0	0	0	0	0	0	0
1,4-Methanonaphthalen-9-ol, 1,4-dihydro-	Benzenoids				1559.9	2.1595	4796-33-2	C11H10O				1743.5	0	0	Level2	6.46275e-05	0	0	0	0	0	0	0	7.42386e-05	0	0.000248517	0	0	0.000662922	0
1,4-Methanonaphthalen-9-one, 1,2,3,4-tetrahydro-	Benzenoids				1988.27	1.4836	6165-88-4	C11H10O				2077	0	0	Level2	4.15873e-05	0	0	0	8.78416e-05	0	0	0	0	0	0	0	0	0.000217206	0
1(2H)-Naphthalenone, 3,4-dihydro-	Benzenoids				2045.87	1.6986	529-34-0	C10H10O			bitter	2125	0	0	Level2	0.000107945	1.94076e-05	0	0	0	3.95784e-05	0.000143019	0	6.46561e-05	3.01824e-05	8.05846e-05	0	0	0	4.53569e-05
1H-Inden-1-ol, 2,3-dihydro-2-methyl-	Benzenoids				1601.9	1.84767	17496-18-3	C10H12O				1773.9	0	0	Level2	0.00085802	0.000342092	0.0011281	0.00105311	0.000819555	0.00171652	0.00065939	0.000943364	0	0	0	0	0	0	0
1H-Inden-1-ol, 2,3-dihydro-3,3-dimethyl-	Benzenoids				1448.16	2.22919	38393-92-9	C11H14O				1664.06	0	0	Level2	0.00279897	0.00136886	0.00270868	0.00276153	0.00141477	0.00145145	0.000776644	0.0016104	0.000486191	0.00155803	0.000619254	0.00166794	0.00127607	0.00080618	0.00138608
1H-Inden-1-one, 2,3-dihydro-2-methyl-	Benzenoids				1799.88	1.7856	17496-14-9	C10H10O				1923.8	0	0	Level2	0	0	0	0	5.52597e-05	5.52132e-05	4.11981e-05	6.09543e-05	0	0	0	0	0	0	0
1H-Inden-5-ol, 2,3-dihydro-	Benzenoids				1685.89	1.726	1470-94-6	C9H10O				1836.4	0	0	Level2	0	0	0	0	0	0	0	0	0	0	0.000237872	0	0	0	0
1H-Indene, 1-methyl-	Benzenoids				2057.2	1.46367	767-59-9	C10H10				2134.44	0	0	Level2	0.000190951	7.0294e-05	0.000523418	0	0	0	0	9.60149e-05	0.0290519	0.000379834	0	0.00265829	0	0.000262877	0
1H-Indene, 1,1,3-trimethyl-	Benzenoids				1527.91	2.13378	2177-45-9	C12H14				1720.67	0	0	Level2	6.92206e-05	5.27374e-05	0.000128816	0.000102399	6.06427e-05	8.47666e-05	0	6.20438e-05	0	7.02493e-05	0	0	0	0	0
1H-Indene, 2,3-dihydro-1,1-dimethyl-	Benzenoids				1383.34	2.25686	4912-92-9	C11H14				1619.7	0	0	Level2	0	0	0	0	0	6.22789e-05	0	0	0	5.26231e-05	0.000106097	0	8.01374e-05	5.58536e-05	7.39803e-05
1H-Indene, 2,3-dihydro-1,1,2,3,3-pentamethyl-	Benzenoids				1336.42	2.68842	1203-17-4	C14H20				1587.83	0	0	Level2	0.000999642	0.000360294	0.000605158	9.51857e-05	0	0.00125138	8.48589e-05	0	0.000104831	0	0.000507909	0.000430274	0.000260617	0	0.00045803
1H-Indene, 2,3-dihydro-1,1,3-trimethyl-	Benzenoids				1421.91	2.363	2613-76-5	C12H16				1645.8	0	0	Level2	0	0	0	0	0	0	0	0	0	0	0	1.66491e-06	0	0	0
1H-Indene, 2,3-dihydro-1,1,5-trimethyl-	Benzenoids				1421.91	2.3614	40650-41-7	C12H16				1645.8	0	0	Level2	0	0	0	0	0	4.59081e-05	0	6.68827e-05	0	0	5.90408e-05	0	0	0	0
1H-Indene, 2,3-dihydro-1,4,7-trimethyl-	Benzenoids				1421.91	2.36	54340-87-3	C12H16				1645.8	0	0	Level2	0	0	0	4.07622e-05	0	0	0	0	0	0	0	0	0	0	0
1H-Indene, 2,3-dihydro-1,6-dimethyl-	Benzenoids				1338.58	2.28278	17059-48-2	C11H14				1589.44	0	0	Level2	0.000113445	0	0	7.81095e-05	0	0.000156718	0	0.000154546	6.35432e-05	0	0.000137902	9.17415e-05	6.11692e-05	0	0
1H-Indene, 2,3-dihydro-4-propyl-	Benzenoids				1499.9	2.335	92013-16-6	C12H16				1700	0	0	Level2	0	0	0	0	0	0.000360834	0	0	0	0	0	0	0	0	0
1H-Indene, 2,3-dihydro-4,6-dimethyl-	Benzenoids				1271.92	2.32	1685-82-1	C11H14				1544	0	0	Level2	0	0	0	0.000125126	0	0	0	0	0	0	0	0	0	0	0
1H-Indene, 2,3-dihydro-4,7-dimethyl-	Benzenoids				1431.66	2.23594	6682-71-9	C11H14				1652.61	0	0	Level2	7.42139e-06	0	0	0	0	0	0	2.02845e-08	5.39101e-06	0	8.13432e-05	0	4.02147e-06	0	0
2-[(4-Fluorobenzyl)oxy]benzoic acid	Benzenoids				1007.94	2.843	396-11-2	C14H11FO3				1376.9	0	0	Level2	0	0	0	0	0	0	0	0	0	0.000293477	0	0	0	0	0
2-Acetoxymesitylene	Benzenoids				947.939	2.18167	19082-49-6	C11H14O2				1338.5	0	0	Level2	0	0	0	0	5.00758e-05	0	0	0	0	0	0	0	0.000267392	0	0
2-Amino-1-(o-hydroxyphenyl)propane	Benzenoids				2034.47	1.2769	73470-00-5	C9H13NO				2115.5	0	0	Level2	0	0.00488724	0.000814768	0	0.00077169	0	0.0033435	0	0	0	0	0.0010353	0	0.00219163	0
2-Chloroaniline-5-sulfonic acid	Benzenoids				2252.86	1.14233	98-36-2	C6H6ClNO3S				2297.5	0	0	Level2	0	0.000928817	0	0	0	0	0	0	0	0.00157144	0	0	0	0	0
2-Ethyl-5-n-propylphenol	Benzenoids				2171.86	1.51633	72386-20-0	C11H16O				2230	0	0	Level2	0	0	0	0	0	0	0	0	6.54564e-05	5.58981e-05	0	0	0	0	0
2-Hexanone, 5-methyl-5-phenyl-	Benzenoids				965.938	2.619	14128-61-1	C13H18O				1350	0	0	Level2	0	0	0	0	0	0	0	0	0	0	0	0	0	0	0.000138665
2-Methyl-1-phenyl-1-butanol	Benzenoids				1991.87	1.645	3968-86-3	C11H16O				2080	0	0	Level2	0	0	0	0	0	0	0	0	0	0	0	9.72695e-05	0	0	0
2-Methyl-6-propylphenol	Benzenoids				1193.92	2.216	3520-52-3	C10H14O				1492.6	0	0	Level2	0	0	0	0	0	0	0	0	0	0	0	0	0	0	5.89915e-05
2-Methylindene	Benzenoids				1898.88	1.5565	2177-47-1	C10H10				2010.13	0	0	Level2	0	0	0.000473124	0	0	0	0.000225864	0	0	0.000215446	0.000945108	0	0	0	0
2-Propenenitrile, 3-phenyl-, (E)-	Benzenoids				1979.87	1.489	1885-38-7	C9H7N			nitrile, cassia, deep, cumin, cinnamon	2070	0	0	Level2	0	0	0	0	0	0	0	0	0	0	0	0	0	0	7.92023e-05
2,2-Dimethylindene, 2,3-dihydro-	Benzenoids				1283.92	2.3085	20836-11-7	C11H14				1552.2	0	0	Level2	0	0	0	0	0	8.96888e-05	0	8.95463e-05	0	0	0	0.000147401	0	0	0
2,2'-Difluorobiphenyl	Benzenoids				1811.88	1.82175	388-82-9	C12H8F2				1933.3	0	0	Level2	0	4.30685e-05	4.94376e-05	0	4.36477e-05	4.2572e-05	0	0	0	0	4.88183e-05	5.37636e-05	4.6659e-05	0	0
2,3-Dimethylbenzonitrile	Benzenoids				1787.89	1.672	5724-56-1	C9H9N				1914.3	0	0	Level2	0	0	0	0	0	0	0	0	0	0.000158063	0	0.000198601	0	0	0.00012067
2,4,5-Trichlorotoluene	Benzenoids				1733.89	1.957	6639-30-1	C7H5Cl3				1872.7	0	0	Level2	0	0	0	0	7.1008e-05	0	0	0	0	0	0	0	0	0	0
2,5-Cyclohexadiene-1,4-dione, bis(O-benzoyloxime)	Benzenoids				2567.84	1.366	120-52-5	C20H14N2O4				2560	0	0	Level2	0	0	0.000437404	0	0	0	0	0	0	0	0	0	0	0	0
2,5-Dimethylbenzonitrile	Benzenoids				1787.89	1.672	13730-09-1	C9H9N				1914.3	0	0	Level2	0	0	0	0	0	0	0	0	0	0	0	0	0.000112862	0	0
2,5-Pyrrolidinedione, 1-(benzoyloxy)-	Benzenoids				2573.84	1.363	23405-15-4	C11H9NO4				2565	0	0	Level2	0	0	0	0	0	0	0	0	0	0.000445444	0	0	0	0	0
3-(4-(tert-Butyl)phenyl)-2-methylpropan-1-ol, O-acetyl	Benzenoids				1413.91	2.60733	79211-55-5	C16H24O2				1640.87	0	0	Level2	0	0	0.000106032	0	0	0	0	0	0.000273056	0.000232289	0	0	0	0	0
3-(4-Hydroxyphenyl)propanal	Benzenoids				1214.55	2.16763	20238-83-9	C9H10O2				1506.22	0	0	Level2	0.000447413	0.000173453	6.68976e-05	0.000240825	0.000268493	0.000135943	0.000209311	0.000122054	0.00011963	0.000618248	0.000566245	0.000617838	0.000151458	0.000334207	0.00102391
3-Buten-2-one, 3-methyl-4-phenyl-	Benzenoids	Benzene and substituted derivatives			1649.89	1.9595	1901-26-4	C11H12O			berry, fruity, camphor	1809.1	0	0	Level2	0	0	0	0	0	0	0	0	0	2.21105e-05	3.9059e-05	0	0	0	0
3-Methoxyamphetamine	Benzenoids				723.954	1.4255	17862-85-0	C10H15NO				1183.35	0	0	Level2	0	0	0	0	0	0	0	0	0	0	0.00563742	0	0	0	0.00479296
3,5-Dihydroxybenzamide	Benzenoids				846.613	1.51122	3147-62-4	C7H7NO3				1276.28	0	0	Level2	0	6.43323e-05	0	0	5.01817e-05	0	0	0	0	0	5.17469e-05	0	0	0	5.24352e-05
4-Ethoxy-3-methoxyphenol	Benzenoids				1835.88	1.823	65383-58-6	C9H12O3				1952.4	0	0	Level2	0	0	0	0	0	0	0	0	0	0	0	0	0	3.45592e-05	0
4-Ethylcatechol	Benzenoids	Phenols			1271.92	2.716	1124-39-6	C8H10O2				1544	0	0	Level2	0	0	0	0	0	8.20818e-05	0	0	0	0	0	0	0	0	0
4-Ethynylaniline	Benzenoids				1687.39	1.395	14235-81-5	C8H7N				1837.53	0	0	Level2	0	0	0.000605087	0	0	0	0.000648171	0	0	0	0	0.000147817	0	0	0
4-Fluoro-2-methoxyphenol	Benzenoids				1535.9	1.70208	450-93-1	C7H7FO2				1726.1	0	0	Level2	0.000224726	0.000209439	0.000227904	0.000185496	0	0.000126224	0.000276159	0	9.08964e-05	0.000182953	0.000167658	0	0	6.93061e-05	0.000102834
4-Methylphenyl acetone	Benzenoids				1007.94	2.586	2096-86-8	C10H12O				1376.9	0	0	Level2	0	0	0	0	0.000150904	0	0	0	0	0	0	0	0	0	0
4-tert-Butylphthalonitrile	Benzenoids				2045.87	2.142	32703-80-3	C12H12N2				2125	0	0	Level2	0	0	0	3.7907e-05	0	0	0	0	0	0	0	0	0	0	0
7-Methylindan-1-one	Benzenoids				1799.88	1.786	39627-61-7	C10H10O				1923.8	0	0	Level2	0	0	0	6.25671e-05	0	0	0	0	0	0	0	0	0	0	0
9,10-Anthracenedione, 1-phenyl-	Benzenoids				335.978	5.267	1714-14-3	C20H12O2				942.1	0	0	Level2	0	0	0	0	0	0	0	0	0	0	0	0	0	0.0580466	0
Acetamide, N-9-phenanthrenyl-	Benzenoids				616.96	5.82433	4235-09-0	C16H13NO				1142.3	0	0	Level2	0	0	0	0.000397298	0	0.000297438	0	0	0.000228413	0.000297005	0	0	0	0	0
Acetoxime benzoate	Benzenoids				2567.84	1.366	942-89-2	C10H11NO2				2560	0	0	Level2	0	0	0	0	0	0	0	0	0.000647612	0	0	0	0	0	0
Benzaldehyde, 2-nitro-, phenylhydrazone	Benzenoids				2513.84	1.375	610-64-0	C13H11N3O2				2515	0	0	Level2	0	0	0	0	0.000154096	0	0	0	0	0	0	0	0	0	0
Benzaldehyde, 3-ethyl-	Benzenoids				1541.9	1.758	34246-54-3	C9H10O				1730.4	0	0	Level2	0	0	0.000607803	0	0	0	0	0	0	0	0	0	0	0	0
Benzaldehyde, 4-propyl-	Benzenoids				1705.89	1.81378	28785-06-0	C10H12O				1851.5	0	0	Level2	0.000118403	0.00027489	0.000507007	0.000294199	0.000244948	0.000423723	0.000281743	0.000471284	0	0	0	0	0	0	0
Benzamide	Benzenoids	Benzene and substituted derivatives			2105.87	1.5766	55-21-0	C7H7NO	C09815		bitter	2175	0	0	Level2	0	0.000147947	0.000165601	0.000252329	0.000162825	0.000129805	0.000284566	0.00016527	0.000313063	0	0.000349799	0.000547801	0	0.00010416	0.000298876
Benzamide, N-(2-piperidinylmethyl)-2,5-bis(2,2,2-trifluoroethoxy)-	Benzenoids	Benzene and substituted derivatives			1669.09	1.7224	54143-55-4	C17H20F6N2O3	C07001			1823.62	0	0	Level2	0	0	0	0	0	0	0	0	0.00028563	0	0	0.000214477	0	0.000149594	0
Benzene, (1-cyclopropyl-1-methylethyl)-	Benzenoids				2363.85	2.15667	56282-43-0	C12H16				2390	0	0	Level2	0	0	0	0	0	0.000113171	0	0	0	0	0.000180377	0	0	0	0
Benzene, (1-methoxy-1-methylethyl)-	Benzenoids				1121.93	2.148	935-67-1	C10H14O				1448.1	0	0	Level2	0	0	0	0	0	0	0	0	0	0	0	0.000326371	0	0	0
Benzene, (1,1-dimethyl-2-butynyl)-	Benzenoids				1619.9	2.045	1007-91-6	C12H14				1787	0	0	Level2	0	0	0	0	0	0	0	0	0	5.98713e-05	0	0	0	0	0
Benzene, (2-methyl-1-propenyl)-	Benzenoids				1091.93	2.2115	768-49-0	C10H12				1429.65	0	0	Level2	0	0	0	0	0.00080617	0	0	0	0	0	0	0	0	0	0
Benzene, (methylenecyclopropyl)-	Benzenoids				2105.87	1.442	29817-09-2	C10H10				2175	0	0	Level2	0	0	0	0	0.000552523	0	0	0	0	0	0	0	0	0	0
Benzene, 1-(1,1-dimethylethyl)-4-methoxy-	Benzenoids				1439.91	2.08433	5396-38-3	C11H16O				1658.3	0	0	Level2	0	0	0	0	0	0	0	0	8.99175e-05	0.000101817	0	0.000157286	6.65388e-05	9.26601e-05	8.52222e-05
Benzene, 1-chloro-3-(chloromethyl)-	Benzenoids				1259.92	2.039	620-20-2	C7H6Cl2				1536	0	0	Level2	0	0	0	0	0	0	0.000558454	0	0	0	0	0	0	0	0
Benzene, 1-ethenyl-4-(2-methylpropyl)-	Benzenoids				1487.9	2.356	63444-56-4	C12H16				1691.7	0	0	Level2	0	0	0	0	0	0	0	0	0	0	2.65496e-05	0	0	0	0
Benzene, 1-ethyl-4-(2-methylpropyl)-	Benzenoids				1175.92	2.6628	100319-40-2	C12H18				1481.5	0	0	Level2	0	0	0	0	0	0	0	0	0	0	0	0.00047118	0.000372301	0.000389422	0.000526212
Benzene, 1-isocyanato-4-methyl-	Benzenoids				2471.84	1.375	622-58-2	C8H7NO				2480	0	0	Level2	0	0	0	0	0	0	0	0	0.000376138	0	0	0	0	0	0
Benzene, 1-methyl-2-(1-ethylpropyl)-	Benzenoids				1166.59	2.69633	54410-74-1	C12H18				1475.73	0	0	Level2	0	0	0	8.27309e-05	9.27175e-05	0	0	0.000114388	9.92278e-05	0	0.000166488	0	9.09025e-05	0	0.000151642
Benzene, 1-methyl-2-(1-methyl-2-propenyl)-	Benzenoids				1355.91	2.266	97664-19-2	C11H14				1600	0	0	Level2	0	0	0	6.45855e-05	0	0	0	0	0	0	0	0	0	0	0
Benzene, 1-tert-butyl-4-cyclopropylmethyl-	Benzenoids				1289.92	2.7374	58249-45-9	C14H20				1556	0	0	Level2	0	0	0	0.000684939	0	0	0.000514522	0.0013558	0	0.000735175	0	0	0	0.000348723	0
Benzene, 1,1'-(1,1,10,10-tetramethyl-1,10-decanediyl)bis[3,4-dimethyl-	Benzenoids				1127.93	3.795	63934-83-8	C30H46				1451.9	0	0	Level2	0	0	0	0	0	0.00123122	0	0	0	0	0	0	0	0	0
Benzene, 1,2-dichloro-3-methyl-	Benzenoids				1338.71	1.96873	32768-54-0	C7H6Cl2				1588.92	0	0	Level2	0.0019149	0.00052109	0.000676721	0.000885874	0.000638223	0.00117033	0.000781227	0.00158795	0.00153691	0.000692744	0.00133127	0	0.00184605	0.000865441	0.00105675
Benzene, 1,2,3-trichloro-4-methyl-	Benzenoids				1733.89	1.954	7359-72-0	C7H5Cl3				1872.7	0	0	Level2	0	0	0	0	0	0	0	0	0	0	0.000127885	0	0	0	0
Benzene, 1,2,4,5-tetraethyl-	Benzenoids				1151.93	3.18629	635-81-4	C14H22				1466.7	0	0	Level2	0	0	0	0	0	0	0	0	0	0.000165047	0.000191571	0	0	0.00011442	0
Benzene, 1,3-dichloro-2-methyl-	Benzenoids				1259.92	2.04	118-69-4	C7H6Cl2				1536	0	0	Level2	0	0.000563611	0	0.000978585	0	0	0	0.000999707	0	0	0	0	0	0	0
Benzene, 1,3-hexadienyl-	Benzenoids				2171.86	1.644	41635-77-2	C12H14				2230	0	0	Level2	0	0	0	0	9.99814e-05	0	0	0	0	0	0	0	0	0	0
Benzene, 1,3,5-trimethyl-2-octadecyl-	Benzenoids				335.978	1.358	55282-67-2	C27H48				942.1	0	0	Level2	0	0	0	0	0	0	0	0	0	0	0	0.000582104	0	0	0
Benzene, 2-chloro-1,4-dimethyl-	Benzenoids				1094.93	2.109	95-72-7	C8H9Cl				1431.45	0	0	Level2	0	0	0	0	8.11056e-05	0	0	0	0	0	0	0	0	0	0
Benzene, 2-ethenyl-1,3-dimethyl-	Benzenoids				2363.85	2.15612	2039-90-9	C10H12				2390	0	0	Level2	0	0	6.45312e-05	0	0	0	0	6.99174e-05	0	7.76831e-05	0	0.000113085	5.53614e-05	0	8.00413e-05
Benzene, 2,4-dichloro-1-(chloromethyl)-	Benzenoids				1733.89	1.95533	94-99-5	C7H5Cl3				1872.7	0	0	Level2	0	0	0	0	0	0	0	0	0	7.0747e-05	0	0	6.3033e-05	0	0
Benzene, 2,4-dichloro-1-methyl-	Benzenoids				1289.92	2.01633	95-73-8	C7H6Cl2	C18300			1556.17	0	0	Level2	0.0012025	0	0	0	0.000685226	0.000671787	0.000490267	0	0.000915329	0.000846992	0.00159554	0.00131214	0.00109843	0.00108853	0.00145065
Benzene, 4-ethenyl-1,2-dimethyl-	Benzenoids				1241.92	2.08	27831-13-6	C10H12				1524	0	0	Level2	0	0	0	0	0	0	0	7.61436e-05	0	0	0	0	0	0	0
Benzeneacetic acid, 3,4-dihydroxy-	Benzenoids	Phenols			827.947	3.238	102-32-9	C8H8O4	C01161			1265.5	0	0	Level2	0	0	0	0	0	0	0	0	0	0	0.0001196	0	0	0	0
Benzeneacetic acid, a-oxo-, methyl ester	Benzenoids	Benzene and substituted derivatives			2567.84	1.363	15206-55-0	C9H8O3				2560	0	0	Level2	0	0	0	0	0	0	0	0	0	0	0	0	0	0.000677987	0
Benzenebutanol	Benzenoids				2285.85	1.382	3360-41-6	C10H14O				2325	0	0	Level2	0	0	0	0	0	0	0	0	0.000295015	0	0	0	0	0	0
Benzenecarbothioic acid, 2,4,6-triethyl-, S-(2-phenylethyl) ester	Benzenoids				1361.91	3.031	64712-67-0	C21H26OS				1604.2	0	0	Level2	0	0.00012748	0	0	0	0	0	0	0	0	0	0	0	0	0.000352607
Benzeneethanamine, 2-fluoro-beta,3-dihydroxy-N-methyl-	Benzenoids				410.974	1.727	103439-04-9	C9H12FNO2				1001.85	0	0	Level2	0	0	0	0	0	0.0150426	0	0	0	0	0	0	0	0	0
Benzenemethanol, 3-hydroxy-5-methoxy-	Benzenoids	Phenols			2033.87	1.718	30891-29-3	C8H10O3				2115	0	0	Level2	0	0	0	0	0	0	0	0	0.000137671	0	0	0	0	0	0
Benzenemethanol, a-(1-aminoethyl)-	Benzenoids				419.973	1.80925	48115-38-4	C9H13NO				1005.33	0	0	Level2	0	0	0	0	0	0	0	0	0	0	0.130225	0.00393322	0	0	0
Benzenemethanol, a-(1-aminoethyl)-, [R-(R*,R*)]-	Benzenoids				2072.87	1.322	37577-07-4	C9H13NO				2157.7	0	0	Level2	0	0	0	0	0	0	0	0.0061797	0	0	0	0	0.0036737	0	0
Benzenemethanol, a-methyl-, (R)-	Benzenoids				1673.89	1.499	1517-69-7	C8H10O				1827.3	0	0	Level2	0	0	0	0	0	0	0	0	0	0	0	0.00101384	0	0	0
Benzenesulfonanilide, 4'-chloro-	Benzenoids				2188.86	1.34658	4750-28-1	C12H10ClNO2S				2246.45	0	0	Level2	0	0	0	0	3.34839e-05	0.000224644	0	6.14774e-05	0	0.000482811	0.000491014	0	0	0	0
Benzoic acid, 2-formyl-	Benzenoids				2573.84	1.363	119-67-5	C8H6O3	C03057			2565	0	0	Level2	0	0	0	0	0	0	0	0	0	0	0	0	0.000398567	0	0
Benzoic acid, hydrazide	Benzenoids				1421.91	1.728	613-94-5	C7H8N2O				1645.8	0	0	Level2	0	0	0	0	0	0	0	0.000113898	0	0	0	0.00012081	0	0	0
Benzonitrile, 3,5-dimethyl-	Benzenoids				1787.89	1.67	22445-42-7	C9H9N				1914.3	0	0	Level2	0	0	0	0	0	0	0	0	0.000138137	0	0.000234527	0	0	0.000116981	0
Benzonitrile, 4-ethenyl-	Benzenoids				1559.9	2.16	3435-51-6	C9H7N				1743.5	0	0	Level2	0	0	0	0	0	4.94385e-05	0	0	0	0	0	0	0	0	0
Benzoyl azide	Benzenoids				1115.93	2.199	582-61-6	C7H5N3O				1444.4	0	0	Level2	0	0	0	0	0	0	0	0	0	0	0.000618948	0	0	0	0
Benzoyl chloride, 3-methyl-	Benzenoids				1457.91	1.689	1711-06-4	C8H7ClO				1670.8	0	0	Level2	0	0	0	0.000284385	0.000301576	0	0	0	0	0	0	0	0	0	0
Benzoyl chloride, 4-methyl-	Benzenoids				1457.91	1.688	874-60-2	C8H7ClO				1670.8	0	0	Level2	0	0	0	0	0	0	0	0.000316893	0	0	0	0	0	0	0
Benzyl alcohol, a-(1-(dimethylamino)ethyl)-	Benzenoids				219.986	1.81933	17605-71-9	C11H17NO				805.567	0	0	Level2	0	0	0	0	0	0	0	0	0	0	0	0	0.000343035	0.00122208	0.000522616
Cyanic acid, phenyl ester	Benzenoids				1920.74	1.44657	1122-85-6	C7H5NO				2020.71	0	0	Level2	0.000369255	0.000136878	0	0.000166841	0.000121772	0	0	0	0	0	0	0.00051365	0	0	0
Cycloprop[a]indene, 1,1a,6,6a-tetrahydro-	Benzenoids				1176.85	2.56923	15677-15-3	C10H10				1486.05	0	0	Level2	0.0002304	8.18846e-05	0	0	0	0	0.00014582	6.58509e-05	0	0	0.000149055	8.06592e-05	0	0	0
Diazene, methylphenyl-, 2-oxide	Benzenoids				1889.88	1.979	4406-68-2	C7H8N2O				1995.2	0	0	Level2	0	0	0	0	0	0	0	0	0	0	4.91588e-05	0	0	0	0
Dicumyl peroxide	Benzenoids				965.938	2.614	80-43-3	C18H22O2				1350	0	0	Level2	0	0	0	0	0	0	0	0	0	0	0	0.000167918	0	0	0
Dodecane, 6-methyl-	Benzenoids				341.978	4.5851	6044-71-9	C13H28				947.4	0	0	Level2	0.000996523	0.000372443	0.000485793	0.000644552	0	0.000681993	0.000458006	0	0.000562377	0	0	0	0.000693904	0.000486544	0
Ethanone, 1-(2,3-dihydro-1,1,2,3,3,6-hexamethyl-1H-inden-5-yl)-	Benzenoids				1877.88	2.517	15323-35-0	C17H24O				1985.7	0	0	Level2	0	0	0	0	2.82822e-05	0	0	0	0	0	0	0	0	0	0
Ethyl mandelate	Benzenoids				173.989	1.6375	774-40-3	C10H12O3				741.7	0	0	Level2	0	0	0	0	0	0	0	0	0	0	0	0	4.30633e-05	0	0
Ethyl p-hydroxybenzoate	Benzenoids				1373.91	2.552	2349-70-4	C8H10O2				1612.5	0	0	Level2	0	0.000154331	0	0	0	0	0	0	0	0	0	0	0	0	0
Ethylamine, 2-((p-bromo-a-methyl-a-phenylbenzyl)oxy)-N,N-dimethyl-	Benzenoids	Benzene and substituted derivatives			875.944	2.245	3565-72-8	C18H22BrNO				1293.1	0	0	Level2	0	0	0	0	0	0	0	0	0	0	0.0011199	0	0	0	0
Etilefrine	Benzenoids				167.989	1.514	709-55-7	C10H15NO2				733.3	0	0	Level2	0	0	0	0	0	0.00054183	0	0	0	0	0	0	0	0	0
Fenipentol	Benzenoids				1283.92	2.271	583-03-9	C11H16O				1552	0	0	Level2	0	0	0	0	0	0	0	0	0	0	0.000273787	0	0	0	0
Hexylresorcinol	Benzenoids	Phenols			825.947	3.25133	136-77-6	C12H18O2				1264.37	0	0	Level2	5.73156e-05	0	0	0	0	0	0	0	0	9.44996e-05	0	0	0	0	9.85995e-05
Hordenine	Benzenoids	Benzene and substituted derivatives			227.985	2.794	539-15-1	C10H15NO	C06199			816.7	0	0	Level2	0	0	0	0	0.0297847	0	0	0	0	0	0	0	0	0	0
m-Aminophenylacetylene	Benzenoids				1641.49	1.4108	54060-30-9	C8H7N				1803.4	0	0	Level2	0	0.000242469	0	0	0	0	0.000373101	0.000111681	0.000622637	0	0.000971282	0	0	0	0
Mandelamide	Benzenoids				173.989	1.637	4410-31-5	C8H9NO2				741.7	0	0	Level2	0	3.94295e-05	0	0	0	0	0	0	0	0	0	0	0	0	0
Methanol, [4-(1,1-dimethylethyl)phenoxy]-, acetate	Benzenoids				329.979	1.689	54889-98-4	C13H18O3				928.633	0	0	Level2	0	0	0.00546859	0	0	0	0	0	0	0	0	0	0	0	0
Monobenzone	Benzenoids	Phenols			1457.91	1.679	103-16-2	C13H12O2	C14244			1670.8	0	0	Level2	0	0	0	0	0	0	0.000362276	0	0	0	0	0	0	0	0
N-(4-tert-Butoxyphenyl)acetamide	Benzenoids				329.979	4.677	2109-73-1	C12H17NO2				936.8	0	0	Level2	8.10591e-05	0	0	0	0	0	0	0	0	0	0	0	0	0	0
N-[2,2-Bis(4-chlorophenylthio)-1-cyanovinyl]-p-toluamide	Benzenoids				1631.9	1.713	295346-89-3	C23H16Cl2N2OS2				1795.7	0	0	Level2	0.000157879	0	0	0	0	0	0	0	0	0	0	0	0	0	0
N-Ethylbenzimidoyl chloride	Benzenoids				1283.92	2.167	1006-93-5	C9H10ClN				1552	0	0	Level2	0	0	0	0.000119516	0	0	0	0	0	0	0	0	0	0	0
N-Methoxy-N-methylbenzamide	Benzenoids				1565.9	1.728	6919-61-5	C9H11NO2				1747.8	0	0	Level2	0	0	0	0	0	0	0	0	0	0	0	0	0.000190496	0	0
N-Methyl-2-phenyl-1-propylamine	Benzenoids				2173.36	1.236	93-88-9	C10H15N				2231.25	0	0	Level2	0	0	0	0	0	0	0	0.00840814	0	0	0	0	0	0	0
N,N-Dibenzylacetamide	Benzenoids				1085.93	2.544	10479-30-8	C16H17NO				1425.9	0	0	Level2	0	0	0	0	0	0	0	0	0	0	0	7.80146e-05	0	0	0
n(sup1),n(sup4)-dibenzoylpiperazine	Benzenoids				2573.84	1.368	6091-41-4	C18H18N2O2				2565	0	0	Level2	0	0	0.000422255	0	0	0	0	0	0	0	0	0	0	0	0
Naphthalene, 1-(2-methylpropyl)-	Benzenoids				1978.37	2.081	16727-91-6	C14H16				2068.75	0	0	Level2	0	0	0	0	0	0	0.000103165	0	0	0	0.00011193	0	0	3.78261e-05	0
Naphthalene, 1-butyl-	Benzenoids				2030.87	2.06175	1634-09-9	C14H16				2112.5	0	0	Level2	5.33107e-05	0	0	0	0	0	0	0	4.38466e-05	6.98051e-05	0	0	0	0.000111043	0
Naphthalene, 1-butyl-4-hexyl-1,2,3,4-tetrahydro-	Benzenoids				1799.88	2.39375	33509-81-8	C20H32				1923.8	0	0	Level2	0	0	0	0	0	0	0	0	0	0	0	0	8.97841e-05	0	9.09145e-05
Naphthalene, 1-ethyl-1,2,3,4-tetrahydro-	Benzenoids				1450.78	2.38112	13556-58-6	C12H16				1667.09	0	0	Level2	0.000445385	0.000167043	0.000238915	0.000356243	7.26501e-05	7.07096e-05	0.000601391	0.000186831	0.000752981	0.000740443	0.00118144	0.000475425	0.000404738	0.00124886	0.000187211
Naphthalene, 1-propyl-	Benzenoids				1961.87	1.99333	2765-18-6	C13H14				2055	0	0	Level2	7.03411e-05	0	0	0	0	1.71416e-05	0	0	2.92041e-05	0	5.42946e-06	0	0	1.29326e-05	0
Naphthalene, 1,2-dihydro-	Benzenoids				1162.93	2.65867	447-53-0	C10H10				1477.29	0	0	Level2	0	0	0	0	6.5319e-05	0.000114124	0	0	0.000110509	0.000114873	0	0	9.8032e-05	0	7.37922e-05
Naphthalene, 1,2,3,4-tetrahydro-2,5,8-trimethyl-	Benzenoids				1529.9	2.4605	30316-17-7	C13H18				1721.7	0	0	Level2	0	0	0	0	4.62425e-05	8.53749e-05	0	0	0	0	0	0	0	0	0
Naphthalene, 1,2,3,4-tetrahydro-2,6-dimethyl-	Benzenoids				1481.91	2.358	7524-63-2	C12H16				1687.5	0	0	Level2	6.54778e-05	0	0	0	0	0	0	0	0	0	0	6.58658e-05	0	0	0
Naphthalene, 1,2,3,4-tetrahydro-5-methyl-	Benzenoids				1487.9	2.19929	2809-64-5	C11H14				1692.07	0	0	Level2	7.65281e-05	4.72915e-05	0	0	0	0	0	0	0	0	6.91565e-05	0	0	6.97283e-05	7.67791e-05
Naphthalene, 1,2,3,4-tetrahydro-6-methyl-	Benzenoids				1481.9	2.20417	1680-51-9	C11H14				1687.85	0	0	Level2	0	0	0	0	7.59913e-05	0	0	7.8944e-05	7.53319e-05	0	0	9.10452e-05	8.83056e-05	0	0
Naphthalene, 2-(1-methylethyl)-	Benzenoids				2027.87	1.966	2027-17-0	C13H14				2110	0	0	Level2	4.15736e-05	0	0	0	0	3.09716e-05	0	0	0	0	0	0	0	0	0
Naphthalene, 2-methyl-1-propyl-	Benzenoids				2009.87	2.04881	54774-89-9	C14H16				2095	0	0	Level2	0.000929786	0.000983193	0.00109534	0.00125808	0	0	0.00120765	0	0.00116798	0.000264693	0.00105471	0.00128536	0.00216322	0.00223628	0
Naphthalene, 5-ethyl-1,2,3,4-tetrahydro-	Benzenoids				1176.92	2.55083	42775-75-7	C12H16				1482.12	0	0	Level2	9.06978e-05	0	0	5.10361e-05	0	8.59651e-05	4.60116e-05	0.000104486	0	0	0	0	0	0	0
Naphthalene, 6-(1-ethylpropyl)-1,2,3,4-tetrahydro-	Benzenoids				1799.88	2.3935	54889-56-4	C15H22				1923.8	0	0	Level2	0	0.000146949	0.000269822	0.000246915	0	0	0.000101287	0.000125657	0	0	0	0	0	0	0
Naphthalene, 6-(1,1-dimethylethyl)-1,2,3,4-tetrahydro-	Benzenoids				1475.91	2.541	42044-26-8	C14H20				1683.3	0	0	Level2	0	0	0	0	9.48991e-05	0	0	0	0	0	0	0	0	0	0
Naphyrone	Benzenoids				2015.87	1.3556	850352-53-3	C19H23NO				2100.62	0	0	Level2	0.000312279	0	0	0	0	0	0	0	0	0	0.000227226	0	0	0	0
p-Hydroxyphenyl methyl carbinol	Benzenoids				1037.93	2.603	2380-91-8	C8H10O2	C13638			1396.2	0	0	Level2	0	0	0	0	0	0	0	0	0	0	0.000293339	0	0	0	0
p-tert.-Butylcatechol	Benzenoids				1911.3	2.00686	98-29-3	C10H14O2				2013.26	0	0	Level2	6.80291e-05	6.33389e-05	0	0	5.13138e-05	0.000107822	0	0	0	0	0	0	0	0	0
Pentaborane(9)	Benzenoids				380.376	1.5704	19624-22-7	B5H9		pungent		977.76	0	0	Level2	6.45383e-05	0	0	0	0	0.000128879	0	0	0	0	5.25807e-05	0	0	0	0
Phenol, 2-(1-phenylethyl)-	Benzenoids				2183.86	2.0835	4237-44-9	C14H14O				2240	0	0	Level2	3.47774e-05	0	0	0	0	0	0	2.89918e-05	0	0	0	0	0	0	0
Phenol, 2,4-bis(1,1-dimethylpropyl)-	Benzenoids				2453.84	1.92044	120-95-6	C16H26O				2465	0	0	Level2	0.000105925	0.000147299	0.00018238	0.00010244	8.56146e-05	9.12519e-05	5.61357e-05	0	4.22678e-05	0	4.51198e-05	0	0	0	0
Phenol, 2,4,6-tri-tert-butyl-	Benzenoids				1769.89	2.66631	732-26-3	C18H30O				1900	0	0	Level2	0.000589156	0	0	0.000161194	0.000190381	0.000169114	0.000321031	0.000414484	0.000353354	0.000148233	0.0002595	0.00528801	0.000365184	0.000117736	0
Phenol, 2,4,6-trimethyl-	Benzenoids	Phenols			1907.88	1.5279	527-60-6	C9H12O			phenolic, mild	2010	0	0	Level2	0.000150282	0	0.000171599	0.000127219	0.00012852	0.000287064	0.000113414	0.000253001	6.9069e-05	0	0	0	0	0	0
Phenol, 2,6-bis(1,1-dimethylethyl)-4-(1-methylpropyl)-	Benzenoids				1816.28	2.68447	17540-75-9	C18H30O				1936.82	0	0	Level2	0.000719944	0.00119751	0.00117386	0.000750497	0	0.000747139	0.000771053	0.000862314	0.000521572	0.000588871	0.000778448	0.000815601	0.000582678	0.000578806	0.000643717
Phenol, 3-(1-methylethyl)-	Benzenoids				1019.93	2.2	618-45-1	C9H12O				1384.6	0	0	Level2	0	0	0	0	0	0	0	7.61196e-05	0	0	0	0	0	0	0
Phenol, 3,4,5-trimethyl-, methylcarbamate	Benzenoids				1907.88	1.53	2686-99-9	C11H15NO2				2010	0	0	Level2	0	0	0	0	0	0	0	0	0	0	0	9.01233e-05	0	0	0
Phenol, 4-[2-(methylamino)ethyl]-	Benzenoids	Benzene and substituted derivatives			1288.53	1.37777	370-98-9	C9H13NO	C02442			1577.36	0	0	Level2	0	0.00105507	0.00267043	0	0.000394104	0.00396248	0.00170334	0.000390266	0	0.00214554	0.000500796	0	0.000699018	0.000384967	0.00554625
Phenol, 4-chloro-2,6-bis(1,1-dimethylethyl)-	Benzenoids				1907.88	2.1325	4096-72-4	C14H21ClO				2010	0	0	Level2	0.000109795	8.56779e-05	0.000101056	0	0	0.00018188	0	0	0	0	0	0	0	0	0
Phenol, 4-methoxy-3-methyl-	Benzenoids				1365.91	2.29133	14786-82-4	C8H10O2				1607	0	0	Level2	0.000182342	0	0	0	0	0.000205074	0	0	0	0	0.00448055	0	0	0	0
Phenol, p-tert-butyl-	Benzenoids	Benzene and substituted derivatives			2237.86	1.44736	98-54-4	C10H14O	C14200		leather, oakmoss	2285	0	0	Level2	0.000668051	0	0	0.000217068	0.000196917	0.000348239	0.000189157	0	0.000309071	0	0.000410184	0.000686369	0	0	0.000318906
Phenylephrine	Benzenoids	Phenols			1456.71	1.2942	59-42-7	C9H13NO2	C07441		bitter	1676.58	0	0	Level2	0	0	0	0.000637358	0	0.00107166	0.000569208	0	0	0	0	0	0	0	0.00199388
Sulfone, dichloromethyl m-(trifluoromethyl)benzyl	Benzenoids				1619.89	2.513	15894-29-8	C9H7Cl2F3O2S				1788.25	0	0	Level2	0	0	0	0	0	0	5.36232e-05	0	0	0	0	0	0	0	0
Sulfoxide, methyl phenethyl	Benzenoids				1271.92	1.672	7714-32-1	C9H12OS				1544	0	0	Level2	0	0	0	0	0	0	0	0	0	0	0	0.00184275	0	0	0
t-Butylhydroquinone	Benzenoids	Benzene and substituted derivatives			2426.1	1.71381	1948-33-0	C10H14O2				2441.88	0	0	Level2	0.000480998	0.000351269	0.0100402	4.92904e-05	0.00123898	0.00111692	0.000936666	0.00085772	0.00106165	0.000873075	0.00059527	0.000922738	0.00032058	0.000577264	0.000933425
Tolycaine	Benzenoids				1229.92	2.3905	3686-58-6	C15H22N2O3				1516	0	0	Level2	0	0	0	0.000121637	0	0.000258904	0	0	0	0	0	0	0	0	0
1,2-Dipropylcyclopropene-3-carboxylic acid	Carboxylic_Acids				1919.88	1.686	1605-38-5	C10H16O2				2020	0	0	Level2	0	0	0	0	0.000222951	0	0	0	0	0	0	0	0	0	0
1,2,4-Triazol-1-ylacetic acid	Carboxylic_Acids				797.949	2.366	28711-29-7	C4H5N3O2				1248.3	0	0	Level2	0	0	0	0	0	0	0	0	0	0	0.00134636	0	0	0	0
1,4-Cyclohexanediol, diacetate, trans-	Carboxylic_Acids				1307.92	1.43	6289-83-4	C10H16O4				1568	0	0	Level2	0	0	0	0	0	0	0	0	0.000198341	0	0	0	0	0	0
1,5-Diacetoxypentane	Carboxylic_Acids				671.957	1.991	6963-44-6	C9H16O4				1175	0	0	Level2	0	0	0	0	0	0	0	0	0	0	0	0	0	0.000210895	0
2-Amino-2-thiazoline-4-carboxylic acid	Carboxylic_Acids				1001.94	1.694	2150-55-2	C4H6N2O2S				1373.1	0	0	Level2	0	0	0	0	0	0	0	0.000270138	0	0	0	0	0	0	0
2-Amino-N,4-dimethylpentanamide	Carboxylic_Acids				1625.9	1.335	98433-16-0	C7H16N2O				1791.3	0	0	Level2	0	0	0	0	0	0	0	0.000119795	0	0	0	0	0	0	0
2-Aminocyanoacetamide	Carboxylic_Acids				293.981	1.539	6719-21-7	C3H5N3O				905.3	0	0	Level2	0	0.00481899	0	0	0	0	0	0	0	0	0	0	0	0	0
2-Aminopropanenitrile, N-acetyl-	Carboxylic_Acids				1253.92	1.653	19861-71-3	C5H8N2O				1532	0	0	Level2	0	0	0	0	0.000345528	0	0	0	0	0	0	0	0	0	0
2-Butyne-1,4-diol, diformate	Carboxylic_Acids				2363.1	1.18138	36677-73-3	C6H6O4				2389.38	0	0	Level2	0	7.9108e-05	0	0.000203386	0	0	0	0	0	0	0	0.000119608	6.94548e-05	0	0
2-Chloropropionamide	Carboxylic_Acids				1807.89	1.33667	27816-36-0	C3H6ClNO				1941.93	0	0	Level2	0	0.000486614	0	0	0	0	0	0.00185386	0	0	0	0	0	0	0
2-Methylamino-N-phenyl-acetamide	Carboxylic_Acids				2263.85	1.23367	31110-53-9	C9H12N2O				2306.67	0	0	Level2	0	0	0	0	0	0	0	0	0	0.00160481	0	0	0	0	0
2-Methylbutanoic anhydride	Carboxylic_Acids				1126.13	2.0336	1468-39-9	C10H18O3				1450.7	0	0	Level2	0	0	0.00376706	0.00229131	0.00176768	0.00233655	0	0.00184915	0.003949	0.000133176	0	0.00656901	0.00580372	0	0.00315777
2-OXOPROPIONAMIDE	Carboxylic_Acids				1595.9	1.332	631-66-3	C3H5NO2				1769.6	0	0	Level2	0	0	0	0	0	0	0	0	0.000147139	0	0	0	0	0	0
2-Propenoic acid, 2-methyl-	Carboxylic_Acids				1601.9	1.3275	79-41-4	C4H6O2		pungent		1773.92	0	0	Level2	0.000309218	0	0	0	0	0	0	0	0	0	0	0	0	0	0
2-Thiazolidinecarboxamide, 2-methyl-	Carboxylic_Acids				1667.89	1.6385	13084-22-5	C5H10N2OS				1822.7	0	0	Level2	0	0	0	0	0	0	0	0.000293681	0	0	0	0	0	0.000151548	0
2-Thiazolidinecarboxylic acid	Carboxylic_Acids				1451.91	2.419	16310-13-7	C4H7NO2S				1666.7	0	0	Level2	0	0	0	0	0	0	0	0	0	0	9.8357e-05	0	0	0	0
2-Trifluoroacetoxydodecane	Carboxylic_Acids				659.958	1.435	1894-68-4	C14H25F3O2				1167.9	0	0	Level2	0	0	0	0	0	0	0	0	0	0	0	0	0	0.000559984	0
2,2-Dimethylpropanoic anhydride	Carboxylic_Acids				499.968	2.66333	1538-75-6	C10H18O3				1068.07	0	0	Level2	0	0	0	0	0	0.000272338	0	0	0.000361915	0	0.000314701	0	0	0	0
2,2,3,3,4,4-Hexafluoro-1,5-pentyl diacrylate	Carboxylic_Acids				1049.93	1.897	678-95-5	C11H10F6O4				1403.7	0	0	Level2	0	0	0	0	0	0	0	0	0	0	0.00033901	0	0	0	0
2,2,4-Trimethyl-1,3-pentanediol diisobutyrate	Carboxylic_Acids				1727.89	2.15329	6846-50-0	C16H30O4				1869.31	0	0	Level2	0	0	0.0031648	0	0.000913059	0.00092231	0	0.00117992	0	0	0	0.00114173	0	0	0.00133609
2,6-Piperazinedione, 4-benzoyl-, 2-oxime	Carboxylic_Acids				2567.84	1.366	35975-25-8	C11H11N3O3				2560	0	0	Level2	0	0	0	0.000761234	0	0	0	0	0	0	0	0	0	0	0
2,6,6-TRIMETHYL-CYCLOHEX-1-ENECARBOXYLIC ACID	Carboxylic_Acids				2207.86	1.788	471-90-9	C10H16O2				2260	0	0	Level2	0	0.000418364	0.000407555	0	0	0	0	0	0	0	0	0	0	0	0
3-Butenoic acid, 2-amino-	Carboxylic_Acids				977.937	1.578	56512-51-7	C4H7NO2				1357.7	0	0	Level2	0	0	0	0	0	0.0211745	0	0	0	0	0	0	0	0	0
3-Methyl-4-carboxytetrahydrothiazole	Carboxylic_Acids				1667.89	1.638	38254-70-5	C5H9NO2S				1822.7	0	0	Level2	0	0	0	0	0	0	0	0	0	0	0.000134457	0	0	0	0
4-(2-(Acryloyloxy)ethoxy)-4-oxobutanoic acid	Carboxylic_Acids				1001.94	2.72	50940-49-3	C9H12O6				1373.1	0	0	Level2	0	0	0	0	0	0	0	0	0	3.40887e-05	0	0	0	0	0
4H-Imidazol-4-one, 2-amino-1,5-dihydro-	Carboxylic_Acids				1455.9	1.688	503-86-6	C3H5N3O				1672.05	0	0	Level2	0	0	9.17297e-05	0	0	0	0	0	0	0	0	0	0	0.000108527	0.00245366
6-exo-Methylbicyclo[2.2.1]hept-2-ene-5-endo-carboxylic acid	Carboxylic_Acids				2345.85	1.6385	4397-23-3	C9H12O2				2375	0	0	Level2	0	0	0	0	0	0	0.000257644	0	0	0	0	0	0.000489114	0	0
Acetamide, 2-cyano-	Carboxylic_Acids				1038.68	1.73875	107-91-5	C3H4N2O				1399.35	0	0	Level2	0.00918678	0.00149936	0.00508362	0	0	0	0	0	0	0	0	0.0036823	0.0068611	0	0
Acetamide, 2,2-dichloro-	Carboxylic_Acids				1667.89	1.33367	683-72-7	C2H3Cl2NO				1824.9	0	0	Level2	0	0	0	0.00267958	0	0	0	0	0	0	0.00323314	0	0	0	0
Acetamide, N-(2-hydroxyethyl)-N-methyl-	Carboxylic_Acids				707.955	1.424	15567-95-0	C5H11NO2				1196.4	0	0	Level2	0	0	0	0	0	0	0	0	0	0	0	0	0	0	0.00165417
Acetamide, N-(cyanomethyl)-	Carboxylic_Acids				1607.9	2.072	4814-80-6	C4H6N2O				1778.3	0	0	Level2	0	0	0	0	0	0.00113434	0	0	0	0	0	0	0	0	0
Acetamide, N-2-propenyl-	Carboxylic_Acids				197.987	2.327	692-33-1	C5H9NO				775	0	0	Level2	0	0	0	0	0.00125337	0	0	0	0	0	0	0	0	0	0
Acetamide, N-2-propynyl-	Carboxylic_Acids				683.956	4.936	65881-41-6	C5H7NO				1182.1	0	0	Level2	0	0	0	0	0	0	0	0	0	0	0	0	0	0.000260394	0
Acetic acid, (acetyloxy)-	Carboxylic_Acids				1387.91	1.8035	13831-30-6	C4H6O4				1622.72	0	0	Level2	0.000834578	0	0.00041216	0	0	0	0	0.00133554	0.000194236	0	0	0	0	0.00029456	0.000563943
Acetic acid, [(aminocarbonyl)amino]oxo-	Carboxylic_Acids				221.986	1.3995	585-05-7	C3H4N2O4	C00802			808.35	0	0	Level2	0	0	0	0	0	0	0.00136189	0	0	0	0	0	0	0.000864649	0
Acetic acid, cyano-	Carboxylic_Acids				824.947	1.5565	372-09-8	C3H3NO2				1263.8	0	0	Level2	0	0	0.00997466	0	0	0	0	0	0	0	0	0	0	0	0
Acetic acid, methoxy-, anhydride	Carboxylic_Acids				332.978	1.8115	19500-95-9	C6H10O5				939.45	0	0	Level2	0	0	0	0	0	0	0	0	0.0131241	0	0	0	0	0	0
Acetic acid, trifluoro-, 3-methylbutyl ester	Carboxylic_Acids				881.944	2.517	327-69-5	C7H11F3O2				1296.6	0	0	Level2	0	0	0	0	0	0	0	0	0	0.000693948	0	0	0	0	0
Acetic caproic anhydride	Carboxylic_Acids				1412.91	1.649	92351-84-3	C8H14O3				1639.6	0	0	Level2	0	0	0	0	0	0	0	0	0	0.000950833	0	0	0	0	0
Acetohydroxamic acid	Carboxylic_Acids	Carboxylic acids and derivatives			383.975	1.7154	546-88-3	C2H5NO2	C06808			971.94	0	0	Level2	0	0.00237225	0.00332612	0	0	0	0	0	0	0	0.00464131	0	0	0	0
Adamantane-1-carboxylic acid, 3-bromo-, methyl ester	Carboxylic_Acids				2131.06	1.2086	27983-08-0	C12H17BrO2				2198.82	0	0	Level2	0	0	0	0	0	0	0	0	0	0.000254097	0	0	0	0	0
Aminoacethydrazide	Carboxylic_Acids				521.967	1.402	14379-80-7	C2H7N3O				1083.3	0	0	Level2	0	0	0	0.00105912	0	0	0	0	0	0	0	0	0	0	0
Aminocyanoacetic acid	Carboxylic_Acids				503.968	1.7075	6232-21-9	C3H4N2O2				1067	0	0	Level2	0	0	0	0	0	0	0	0	0	0.0111084	0	0	0	0	0
beta-Alanine amide	Carboxylic_Acids				1313.92	1.298	4726-85-6	C3H8N2O	C19779			1572	0	0	Level2	0	0	0	0	0.0002098	0	0	0	0	0	0	0	0	0	0
Butanoic acid, 3-amino-2-methyl-	Carboxylic_Acids				239.984	1.6465	32723-74-3	C5H11NO2				819.55	0	0	Level2	0	0	0	0	0	0	0	0	0	0	0	0.00565315	0	0	0
Butanoic acid, anhydride	Carboxylic_Acids				1086.59	2.90556	106-31-0	C8H14O3			butter	1430.78	0	0	Level2	0.0002245	0	0	0.000276467	0.000259322	0	0	0.00035833	0.000151583	0.000178429	0.00111193	0.00023151	0	0.00054288	0
Chloroacetyl-L-tyrosine	Carboxylic_Acids				1199.92	2.413	1145-56-8	C11H12ClNO4				1496.3	0	0	Level2	0	0	0	0	0	0	0	0.000118377	0	0	0	0	0	0	0
Chlorodifluoroacetamide	Carboxylic_Acids				344.978	1.7105	354-28-9	C2H2ClF2NO				950	0	0	Level2	0	0	0	0	0	0	0	0	0	0.0841599	0	0	0	0	0
Citric acid, trimethyl ester	Carboxylic_Acids				1529.9	3.307	1587-20-8	C9H14O7				1721.7	0	0	Level2	0	0	0	0.000269915	0	0	0	0	0	0	0	0	0	0	0
Creatine	Carboxylic_Acids	Carboxylic acids and derivatives			533.966	0.4645	57-00-1	C4H9N3O2	C00300			1091.7	0	0	Level2	0.00264435	0	0	0	0	0.00198727	0	0	0	0	0	0	0	0	0
Cyclopropaneacetic acid, 2-hexyl-	Carboxylic_Acids				533.966	2.38	35936-15-3	C11H20O2				1091.7	0	0	Level2	0	0	0	0	0	0	0	0	0	0	0	0	0	0.0013941	0
Cycloserine	Carboxylic_Acids	Azolines			431.972	1.494	68-41-7	C3H6N2O2	C08057			1020.8	0	0	Level2	0	0	0	0	0	0.000173212	0	0	0	0	0	0	0	0	0
D-Valine	Carboxylic_Acids		Peptides	Amino acids	1097.93	1.942	640-68-6	C5H11NO2	C06417			1433.3	0	0	Level2	0	0	0	0	0	0	0	0	0	0	0	0	0.0116818	0	0
Diacetamide	Carboxylic_Acids				161.99	1.526	625-77-4	C4H7NO2				725	0	0	Level2	0	0	0	0	0	0	0	0	0	0	0	0	0.00124229	0	0
Diacetyl sulphide	Carboxylic_Acids				245.984	1.836	3232-39-1	C4H6O2S				841.7	0	0	Level2	0.560832	0	0	0	0	0.072575	0	0	0	0.00146112	0	0	0	0	0
Dichloroacetic acid, nonyl ester	Carboxylic_Acids				829.947	5.06533	83004-99-3	C11H20Cl2O2				1266.67	0	0	Level2	0	0.000179123	0	0	0	0.000347322	0	0	0	0	0	0	0	0	0
Dihydroxyacetic acid	Carboxylic_Acids				242.984	1.482	563-96-2	C2H4O4				787.5	0	0	Level2	0	0	0	0	0.0230296	0	0	0	0	0	0	0	0	0	0
dl-Alanine	Carboxylic_Acids	Tannins			431.972	1.54367	302-72-7	C3H7NO2	C01401		odorless	982.933	0	0	Level2	0	0	0	0	0	0.00176847	0	0	0	0	0.00494197	0	0.000528362	0	0
dl-Alanyl-l-alanine	Carboxylic_Acids				434.544	1.34614	59247-16-4	C6H12N2O3				997.9	0	0	Level2	0	0	0.00116972	0.0271606	0.00061177	0	0	0	0	0	0.0105308	0	0	0	0
dl-Allo-cystathionine	Carboxylic_Acids	Carboxylic acids and derivatives			556.764	1.9508	56-88-2	C7H14N2O4S	C02291			1103.92	0	0	Level2	0	0	0.000218995	0	0	0	0	0	0	0	0	0	0	0	0
DL-Norleucine	Carboxylic_Acids				1205.92	1.9425	616-06-8	C6H13NO2			bitter	1500	0	0	Level2	7.89849e-05	0	0	0	0	0	0	0	0	0	0	0	0	0	0
DL-Tryptophan, N-methyl-	Carboxylic_Acids				2117.86	1.433	487-59-2	C12H14N2O2				2185	0	0	Level2	0	0	0	0	0	0	0	0	0.000123773	0	0	0	0	0	0
Ethanamine, 2-hydrazino-N,N-dimethyl-2-oxo-	Carboxylic_Acids				143.991	1.499	55-85-6	C4H11N3O				700	0	0	Level2	0	0	0	0	0	0	0	0	0	0.000881672	0	0	0	0	0
Ethanediamide, n-dodecyl-N'-(2-thiazolyl)-	Carboxylic_Acids				1481.91	2.217	296245-21-1	C17H29N3O2S				1687.5	0	0	Level2	0	0	0	0	0	0	0	0	0	0	0	0	0	4.72637e-05	0
Ethanedioic acid, dibutyl ester	Carboxylic_Acids	Carboxylic acids and derivatives			359.977	1.8965	2050-60-4	C10H18O4				963.2	0	0	Level2	0.000117825	0	0	0	0	0	0	0	0	0	0	0.000112795	0	0	0
Ethanethioic acid, S-(dihydro-2,5-dioxo-3-furanyl) ester	Carboxylic_Acids				1325.92	1.439	6953-60-2	C6H6O4S				1580	0	0	Level2	0	0	0	0	0	0	0	0.315161	0	0	0	0	0	0	0
Ethanol, 1,1'-oxybis-, diacetate	Carboxylic_Acids				1274.91	1.4115	10526-21-3	C8H14O5				1546	0	0	Level2	0	0	0	0	0	0	0	0	0	0	0.00274738	0	0	0.000531202	0
Ethyl 2-(2,2,2-trifluoroacetamido)acetate	Carboxylic_Acids				1931.88	1.375	367-62-4	C6H8F3NO3				2030	0	0	Level2	0	0	0	0	0	0	0	0	7.85401e-05	0	0	0	0	0	0
Fluoroacetic acid	Carboxylic_Acids				2282.86	1.221	144-49-0	C2H3FO2	C06108			2322.5	0	0	Level2	0	0	0.00158182	0	0	0	0	0	0	0	0	0	0	0.00268574	0
Formamide, N-formyl-N-methyl-	Carboxylic_Acids				179.988	1.504	18197-25-6	C3H5NO2				750	0	0	Level2	0	0	0	0	0	0	0	0	0	0	0.00212725	0	0	0	0
Formamide, N-methoxy-	Carboxylic_Acids				606.818	1.476	34005-41-9	C2H5NO2				1128.86	0	0	Level2	0	0	0.00102657	0	0	0	0	0	0	0	0	0	0	0	0
Formic acid hydrazide	Carboxylic_Acids				1187.92	1.345	624-84-0	CH4N2O				1488.9	0	0	Level2	0	0	0	0	0	0	0	0	0	0	0	0.00110496	0	0	0
Glycolamide	Carboxylic_Acids				527.966	1.344	598-42-5	C2H5NO2				1087.5	0	0	Level2	0	0	0	0	0	0	0	0	0	0	0.000335758	0	0	0	0
Heptanoic acid, anhydride	Carboxylic_Acids				1713.32	1.85771	626-27-7	C14H26O3				1858.43	0	0	Level2	0	0	0	0	0	0	0	0	6.79615e-05	0	0	0	0	0	0.000171788
Hexanoic acid, anhydride	Carboxylic_Acids				1564.7	1.715	2051-49-2	C12H22O3				1748.42	0	0	Level2	0	0	0	0	8.65973e-05	0	0	0	0	0.000242914	0	0	0	0.00238739	0
Isoserine	Carboxylic_Acids				1571.9	1.3055	565-71-9	C3H7NO3				1754	0	0	Level2	0	0	0	0	0	0	0	0	0	0	0	0	0.000665553	0	0
l-Alanine ethylamide, (S)-	Carboxylic_Acids				675.957	1.33867	71773-95-0	C5H12N2O				1176.23	0	0	Level2	0	0.000437904	0	0	0	0	0	0.00328329	0	0	0	0	0	0	0
L-Alanine, 3-sulfo-	Carboxylic_Acids	Carboxylic acids and derivatives			1125.13	1.25793	498-40-8	C3H7NO5S				1450.96	0	0	Level2	0.000150122	0.000161935	0.000421568	0.000398629	0	0.000293594	0.000180619	0.000238867	0	0.000634832	0.000444113	0.000519763	0.000596213	0.000182685	0.000291477
L-Azetidine-2-carboxylic acid	Carboxylic_Acids	Carboxylic acids and derivatives			599.962	1.866	2133-34-8	C4H7NO2	C08267			1132.1	0	0	Level2	0	0	0	0	0.00111495	0	0	0	0	0	0	0	0	0	0
L-Cysteine sulfinic acid	Carboxylic_Acids	Carboxylic acids and derivatives	Peptides	Amino acids	842.128	1.56845	1115-65-7	C3H7NO4S	C00606			1273.85	0	0	Level2	0.00197538	0.00126245	0	0.00616075	0.000137256	0	0	0	0	0.0149093	0.00978548	0	0.0111325	0.00595327	0.00552948
L-Glutamine tert-butyl ester	Carboxylic_Acids				1223.92	1.579	41444-88-6	C9H18N2O3				1512	0	0	Level2	0	0	0	0	0	0	0	0	0	0	7.97309e-05	0	0	0	0
L-Isoleucine, ethyl ester	Carboxylic_Acids				1253.92	1.928	921-74-4	C8H17NO2				1532	0	0	Level2	0.00148261	0.00119524	0	0	0	0.000624091	0.00187093	0.00129182	0	0.000948015	0	0	0	0	0
L-Leucine, ethyl ester	Carboxylic_Acids				1226.32	1.90827	2743-60-4	C8H17NO2				1513.6	0	0	Level2	0	0.000705695	0.000916407	0.000800358	0.000505459	0.000746413	0.00101077	0	0.00122459	0.000910507	0.000888826	0.00163659	0.00139882	0.000803051	0.000887842
L-Leucine, methyl ester	Carboxylic_Acids				1223.92	1.904	2666-93-5	C7H15NO2				1512	0	0	Level2	0	0	0	0	0	0	0	0.000794377	0	0	0	0	0	0	0
Methyltartronic acid	Carboxylic_Acids				389.975	2.2395	595-98-2	C4H6O5				989.45	0	0	Level2	0	0	0	0	0	0	0	0	0.000879476	0	0	0	0.0757174	0	0
N-dl-Alanylglycine	Carboxylic_Acids				1232.92	1.463	1188-01-8	C5H10N2O3				1519.05	0	0	Level2	0.000650545	0	0	0	0	0	0	0	0	0	0	0	0	0	0
N-Methoxy-N-methylacetamide	Carboxylic_Acids				2471.84	1.317	78191-00-1	C4H9NO2				2480	0	0	Level2	0	0	0	0	0	0	0	0	0	0	0.000605628	0	0	0	0
N,N-Dimethylglycine	Carboxylic_Acids	Carboxylic acids and derivatives			161.99	1.516	1118-68-9	C4H9NO2	C01026			725	0	0	Level2	0	0.00074077	0	0	0	0	0	0	0	0	0	0	0	0	0
N,N,O-Triacetylhydroxylamine	Carboxylic_Acids				348.835	1.60071	17720-63-7	C6H9NO4				952.957	0	0	Level2	0	0	0	0.000710795	0	0.0551251	0.0171863	0	0	0.00088411	0	0	0.00478799	0.0881278	0.0271091
N,N'-Ethylenebis-acrylamide	Carboxylic_Acids				1037.93	2.366	2956-58-3	C8H12N2O2				1396.2	0	0	Level2	0	0	0	0	0	0	0	0	0	0	0.000158727	0	0	0	0
Neopentane-1,1-diol diacetate	Carboxylic_Acids				1391.91	1.374	64847-79-6	C9H16O4				1625	0	0	Level2	0	0	0	0	0	0	0	0	0	0	0	0	0	0.0016126	0
Nonanohydrazide	Carboxylic_Acids				1479.66	2.1355	3338-51-0	C9H20N2O				1689.4	0	0	Level2	0	0	0	0	0	0.000840129	0	0	0.000719034	0.00101989	0.00080659	0.00128081	0	0.000925804	0.00176999
Pentanoic acid, 2-methyl-, anhydride	Carboxylic_Acids				1118.93	1.741	63169-61-9	C12H22O3				1446.25	0	0	Level2	0	0	0	0	0	0	0	0	0	0	0.000149567	0	0	0	0
Propanediamide, 2-amino-	Carboxylic_Acids				1487.9	1.374	62009-47-6	C3H7N3O2				1691.7	0	0	Level2	0	0	0	0	0	0.00101718	0	0	0	0	0	0	0	0	0
Propanedioic acid, (bromomethyl)methyl-, bis(1,1-dimethylethyl) ester	Carboxylic_Acids				803.949	2.072	67587-04-6	C13H23BrO4				1251.7	0	0	Level2	0	0	0	0	0	0	0	0	0	0	0.00070895	0	0	0	0
Propanedioic acid, dihydroxy-	Carboxylic_Acids				32.9979	1.5005	560-27-0	C3H4O6				545.85	0	0	Level2	0	0	0	0	0	0	0	0	0	0	0	0	0.000220742	0	0
Propanedioic acid, oxo-, dimethyl ester	Carboxylic_Acids				227.986	1.646	3298-40-6	C5H6O5				816.65	0	0	Level2	0.000137767	0	0	0	0	0	0	0.000224627	0	0	0	0	0	0	0
Propanoic acid, 2-methyl-, anhydride	Carboxylic_Acids	Carboxylic acids and derivatives			1368.45	2.79309	97-72-3	C8H14O3				1617.09	0	0	Level2	0.000193927	0.000162425	0.000244241	0.00027435	0.000177161	0	0	0	9.53946e-05	0	0	0.00017336	0	7.63745e-05	0.000126817
Propanoic acid, 2,2-dimethyl-, anhydride with diethylborinic acid	Carboxylic_Acids				419.973	5.485	34574-27-1	C9H19BO2				1012.5	0	0	Level2	0	0	0	0	0	0	0	0	0.000562519	0	0	0	0	0	0
Propanoic acid, 2,2-dimethyl-, cesium salt	Carboxylic_Acids				1715.89	1.338	20442-70-0	C5H9CsO2				1864.35	0	0	Level2	0	0	0	0	0	0	0	0	0.00024144	0	0	0	0	0	0
Propanoic acid, anhydride	Carboxylic_Acids				1070.93	1.656	123-62-6	C6H10O3				1415.9	0	0	Level2	0	0	0	0	0	0.00392984	0.000391227	0	0.0126853	0	0	0.0569514	0	0	0
Succinic anhydride	Carboxylic_Acids	Carboxylic acids and derivatives			560.364	1.8586	108-30-5	C4H4O3	C19524			1088.68	0	0	Level2	0	0	0	0	0	0.000775141	0	0	0.000635809	0	0.0140177	0	0	0.000704059	0
Valeric anhydride	Carboxylic_Acids				1520.3	2.8188	2082-59-9	C10H18O3				1716.16	0	0	Level2	0	0	0	0.000176786	0	0.000124315	0	0	0.000138626	7.27473e-05	0	0	0	0	0
(Z)-(Z)-Hex-3-en-1-yl 2-methylbut-2-enoate	Esters				521.967	4.293	84060-80-0	C11H18O2				1083.3	0	0	Level2	0.000309292	0	0	0	0	0	0	0	0	0	0	0	0	0	0
(Z)-Hex-3-enyl (E)-2-methylbut-2-enoate	Esters	Fatty Acyls			683.956	4.902	67883-79-8	C11H18O2			cortex, vegetable, herbal, banana, earthy, green	1182.1	0	0	Level2	0	0	0	0	0	0	0	0	0	0	0	0	0	0.000249118	0
1-Aza-4-oxabicyco[4.1.0]heptan-5-one, 2,2-dimethyl-	Esters				407.974	1.776	94637-30-6	C7H11NO2				1004.2	0	0	Level2	0	0	0	0	0	0	0.000460182	0	0	0	0	0	0	0	0
1-Butanol, 3-methyl-, carbonate (2:1)	Esters				479.969	5.539	2050-95-5	C11H22O3				1054.2	0	0	Level2	0.0028245	0	0	0	0	0	0	0	0	0	0	0	0	0	0
1-Propanol, 3-(diethylamino)-2,2-dimethyl-, p-aminobenzoate (ester)	Esters				1229.92	2.392	94-15-5	C16H26N2O2				1516	0	0	Level2	0	0	0	0	0	0	0	0	0	0	0	0	0	0.000194955	0
1,1-Ethanediol, diacetate	Esters				395.975	1.787	542-10-9	C6H10O4				994.7	0	0	Level2	0.0316813	0	0	0	0	0	0	0	0	0	0	0	0	0	0
1,2-Epoxy-3-propyl acetate	Esters				507.968	1.46533	6387-89-9	C5H8O3				1060.33	0	0	Level2	0	0	0	0	0	0	0.00124677	0	0	0	0	0	0	0.000557565	0
1,2,4-Benzenetricarboxylic acid, 1,2-dimethyl ester	Esters				539.215	1.53737	54699-35-3	C11H10O6				1070.97	0	0	Level2	0.0043946	0	0.00215545	0	0	0	0	0.00224694	0.00343601	0	0.00945199	0.00183281	0	0.00504933	0
1,3-Dioxolan-2-one	Esters				1043.93	1.566	96-49-1	C3H4O3	C20363			1400	0	0	Level2	0	0	0	0	0	0	0	0.000417544	0	0	0	0	0	0.000282884	0
1,3,2-Dioxaborinane, 2,4-diethyl-5,6-dimethyl-	Esters				710.955	0.5235	74744-56-2	C9H19BO2				1198.2	0	0	Level2	0	0	0	0	0	0	0	0	0	0	0.00215767	0	0	0	0
1,3,2-Dioxaborolan-4-one, 2-ethyl-	Esters				245.984	1.63	74646-12-1	C4H7BO3				841.7	0	0	Level2	0	0	0	0	0	0	0	8.12334e-05	0	0	0	0	0	0	0
1,3,2-Dioxaborolane, 2,4-diethyl-	Esters				407.974	5.389	57633-63-3	C6H13BO2				1004.2	0	0	Level2	0	0	0	0	0	0	0	0	0	0	0	0	0	0.00105492	0
1,3,2-Oxazaborolane, 2-butyl-	Esters				406.774	5.3628	31748-10-4	C6H14BNO				1003.36	0	0	Level2	0	0	0.00271371	0.00629644	0.00571864	0	0.00335614	0	0	0	0	0	0	0	0
10-Undecenoic acid, ethyl ester	Esters	Fatty Acyls			2004.99	2.70519	692-86-4	C13H24O2			waxy, musty, creamy, clean, fruity, soapy, cognac	2090.94	0	0	Level2	0.000488254	0.000285671	0.00037048	0	0.000198574	0.000833533	0.000346668	0.000744524	0.000280741	0.000366009	0.000836193	0.000705262	0.000265716	0.00034732	0.000441332
2-Butanone, 4-(acetyloxy)-	Esters				1325.92	1.47275	10150-87-5	C6H10O3				1580	0	0	Level2	0.00113217	0	0	0	0	0	0	0	0	0	0	0.000446535	0	0	0
2-Butenedioic acid (E)-, di-2-propenyl ester	Esters				1915.88	1.689	2807-54-7	C10H12O4				2016.67	0	0	Level2	0	0.000177703	0	0	0	0	0.000138785	0	0	0	0	0	0	0	0
2-Butenoic acid, 2-methyl-, 2-methylpropyl ester, (E)-	Esters				1406.91	1.7925	61692-84-0	C9H16O2				1636.7	0	0	Level2	0	0	0.000846862	0	0	0	0.000695345	0	0	0	0	0	0	0	0
2-Butenoic acid, 4-hydroxy-, methyl ester	Esters				2213.86	2.816	4508-99-0	C5H8O3				2265	0	0	Level2	0	0	0	0	0	0	0	0	0	0	0	0.000177409	0	0	0
2-Butenoic acid, ethyl ester, (Z)-	Esters				674.957	1.91275	6776-19-8	C6H10O2				1176.8	0	0	Level2	0	0	0	0	0	0	0.00134834	0.0091328	0	0	0.0161304	0	0	0	0.00370684
2-Ethyl-3-methoxy-2-cyclopentenone	Esters				1313.92	2.303	25112-86-1	C8H12O2				1572	0	0	Level2	0	0	0	0	0	0	0	0	0	0	0	0	0	0	0.000346179
2-Heptenoic acid, ethyl ester, (E)-	Esters				1151.93	2.24231	54340-72-6	C9H16O2				1466.7	0	0	Level2	0.000627342	0.000151195	0.000223571	0.000298902	0.000287875	0.000984219	0.000187117	0	0.000405233	0.000578809	0.00176642	0.000601127	0.000741163	0.000309029	0.00393229
2-Hexanol, acetate	Esters				1169.93	1.471	5953-49-1	C8H16O2				1477.8	0	0	Level2	0	0	0	0	0	0	0	0	0	0	0	0	0	0.000229068	0
2-Hydroxy-2-methyl-but-3-enyl 2-methyl-2(Z)-butenoate	Esters				857.945	0.048	80758-67-4	C10H16O3				1282.8	0	0	Level2	0	0	0	0.000273243	0	0	0	0	0	0	0	0	0	0	0
2-Methylbenzyl benzoate	Esters				1277.92	2.181	80716-36-5	C15H14O2				1548	0	0	Level2	0	0	0	0	0	0	0	0	0	0	0	0	0	0	0.000216379
2-Nonenoic acid, ethyl ester	Esters				1457.91	2.375	17463-01-3	C11H20O2				1670.8	0	0	Level2	0	0	0	0	0	0	0	0	0	0	0	0.000210344	0	0	0
2-Penten-1-ol, acetate, (Z)-	Esters				671.957	1.992	42125-10-0	C7H12O2				1175	0	0	Level2	0	0	0	0	0	0	0.000196486	0	0	0	0.000363646	0	0	0	0
2-Pentenoic acid, 4-methylphenyl ester	Esters				1145.93	1.687	69687-89-4	C12H14O2				1463	0	0	Level2	0	0	0.000544339	0	0	0	0	0	0	0	0	0	0	0	0
2-Pentenoic acid, 4-oxo-, methyl ester, (E)-	Esters				1133.93	1.661	2833-24-1	C6H8O3				1455.6	0	0	Level2	0	0	0	0	0	0	0	0	0	0	0.000102401	0	0	0	0
2-Pentenoic acid, 4-oxo-, methyl ester, (Z)-	Esters				1013.94	1.85567	19522-27-1	C6H8O3				1382.57	0	0	Level2	0	0	0	0	0	0	0.000452417	0.000771803	0	0	0	0	0	0	0
2-Propen-1-ol, 2-methyl-, acetate	Esters				989.935	1.57167	820-71-3	C6H10O2				1364.23	0	0	Level2	0	0	0	0	0	0	0	0	0	0	0.259988	0.497342	0	0	0.000319864
2-Propene-1,1-diol, diacetate	Esters				1505.9	1.66275	869-29-4	C7H10O4				1704.3	0	0	Level2	0.000237631	0	0	0.000373275	0	0	0	0	0	0.000338962	0	0	0.000290521	0	0
2-Propenoic acid, 1-methylundecyl ester	Esters				917.94	1.357	51443-73-3	C15H28O2				1322.87	0	0	Level2	0	0.000266649	0	0	0	0	0	0	8.52596e-05	0	0	0	0	0	0
2-Propenoic acid, 2-hydroxyethyl ester	Esters				401.974	1.70033	818-61-1	C5H8O3				998.167	0	0	Level2	0	0	0	0	0	0.00477692	0	0	0	0	0	0	0	0	0.000461878
2-Propenoic acid, 2-methyl-, 1-methylbutyl ester	Esters				881.944	2.511	94159-12-3	C9H16O2				1296.6	0	0	Level2	0	0	0	0	0	0	0	0.000410351	0	0	0	0	0	0	0
2-Propenoic acid, 2-methyl-, 3,3,5-trimethylcyclohexyl ester	Esters				1283.92	2.415	7779-31-9	C13H22O2				1552	0	0	Level2	0	0	0	0	0	0	0	0	0	0	0	7.8584e-05	0	0	0
2-Propenoic acid, 2-propenyl ester	Esters				731.953	1.689	999-55-3	C6H8O2				1210.3	0	0	Level2	0	0	0	0	0	0	0	0	0.00284316	0	0	0	0	0	0
2-Propenoic acid, 2,2,3,3,4,4,5,5,6,6,7,7,8,8,8-pentadecafluorooctyl ester	Esters				188.988	2.0925	307-98-2	C11H5F15O2				762.5	0	0	Level2	0	0	0	0	0	0.000712901	0.000777042	0	0	0	0	0	0	0	0
2-Propenoic acid, ethenyl ester	Esters				365.977	1.574	2177-18-6	C5H6O2				968.4	0	0	Level2	0	0	0	0	0	0	0.000358581	0	0	0	0	0	0	0	0
2-Propenoic acid, undec-10-enyl ester	Esters				503.968	2.304	20763-72-8	C14H24O2				1070.8	0	0	Level2	0	0	0	0	0	0	0	0	0	0	0	0.000725541	0	0	0
2-tert-Butyl-4-methylphenol, acetate	Esters				1253.92	2.358	6950-09-0	C13H18O2				1532	0	0	Level2	0	0	0	0	0	0	0	0	0	0	0	7.37333e-05	0	0	0
2,2,2-Trifluoroethyl methanesulfonate	Esters				1505.9	1.432	25236-64-0	C3H5F3O3S				1704.3	0	0	Level2	0	0	0	0	0	0	0	0	0	6.92375e-05	0	0	0	0	0
2(5H)-Furanone, 5-(acetyloxy)-	Esters				2111.86	1.524	14032-72-5	C6H6O4				2180	0	0	Level2	0	0	0	0	0	0	0.000484086	0	0	0	0	0	0	0	0
3-Acetoxydodecane	Esters				1271.92	1.813	60826-26-8	C14H28O2				1544	0	0	Level2	0.000673178	0	0	0	0	0	0	0	0	0	0	0	0	0	0
3-Hydroxybenzaldehyde, trimethylacetate	Esters				1133.93	1.87575	134518-89-1	C12H14O3				1455.6	0	0	Level2	0.00020901	0	0	0	0	0.000220056	0	0	0	0	0.000388114	0	0	0	0
3-Methylheptyl acetate	Esters				1038.68	2.568	72218-58-7	C10H20O2				1396.67	0	0	Level2	0	0	0	0.000257927	0.00047967	0	0	0.000310158	0	0.000302406	0.000603616	0	0	0	0
3-Nonenoic acid, ethyl ester	Esters				1355.91	2.38581	91213-30-8	C11H20O2				1600	0	0	Level2	0.00157324	0.000349082	0.000602323	0.00052307	0.000502315	0.00042015	0.000321873	0.000654188	0.000782622	0.000826803	0.00102427	0.000560073	0.000839244	0.000486433	0.00159367
3-Octenoic acid, ethyl ester	Esters	Fatty Acyls			1217.92	2.298	1117-65-3	C10H18O2				1508	0	0	Level2	0.00220366	0	0	0.000921596	0	0	0	0	0	0	0	0	0	0	0
3,3,5-Trimethylcyclohexyl acrylate	Esters				1325.92	2.434	87954-40-3	C12H20O2				1580	0	0	Level2	0	0	0	0	0	0	0	0	0	0	0	0	0	7.60051e-05	0
3,6-Octadecadiynoic acid, methyl ester	Esters				812.949	1.60575	56554-43-9	C19H30O2				1259.58	0	0	Level2	0	0	0	0	0	0	0	0.00443232	0	0	0	0	0	0	0
4-(Prop-2-enoyloxy)octane	Esters				1201.42	2.5215	42928-87-0	C11H20O2				1497.22	0	0	Level2	0	0	0	0	0	0	0	0	0	0	0	0.000411827	0	0.000193453	0
4-Ethyl-4-methyl-5-methylene-[1,3]dioxolan-2-one	Esters				431.972	4.061	80956-52-1	C7H10O3				1020.8	0	0	Level2	0	0	0	0	0.000375809	0	0	0	0	0	0	0	0	0	0
4-Nonenoic acid, methyl ester	Esters				935.939	1.353	20731-19-5	C10H18O2				1333.5	0	0	Level2	0	0	0	0	0	0	0	0	0	0	0.000102972	0	0	0	0
4-Octanol, 7-methyl-, acetate	Esters				227.985	3.027	33933-81-2	C11H22O2				816.7	0	0	Level2	0	0.0118345	0	0	0	0	0	0	0	0	0	0	0	0	0
4-Octenoic acid, ethyl ester, (Z)-	Esters	Fatty Acyls			1195.92	2.3295	34495-71-1	C10H18O2				1493.83	0	0	Level2	0	0	0	0.000313348	0.000841273	0	0	0	0	0	0.000256023	0	0.000514795	0	0
4-tert-Butylcyclohexyl acetate	Esters				1331.91	2.58	32210-23-4	C12H22O2				1584	0	0	Level2	0.000211674	0	0	0	0.000110299	0	0	0	0	0	0	0	0	0	0
4,4'-Bi-1,3,2-dioxaborolane, 2,2'-diethyl-, (R*,S*)-	Esters				407.974	5.397	62337-94-4	C8H16B2O4				1004.2	0	0	Level2	0	0	0	0	0	0	0	0	0	0	0.00136816	0	0	0	0
4,7-Methano-1H-inden-1-ol, 3a,4,7,7a-tetrahydro-, acetate	Esters				2018.87	1.4715	16327-40-5	C12H14O2				2102.5	0	0	Level2	0	0	0.000181869	0	0	0	0	0	0.000180164	0	0	0	0	0	0
4H-1,3-Dioxin-4-one, 2-(1,1-dimethylethyl)-6-methyl-, (R)-	Esters				1889.88	1.73625	107289-20-3	C9H14O3				1997.74	0	0	Level2	0	7.75157e-05	0	5.51941e-05	6.54974e-05	7.14289e-05	0	0	5.33785e-05	4.42439e-05	0	0	0	0	6.86057e-05
5-Nonanol, acetate	Esters				1613.9	1.591	3857-24-7	C11H22O2				1782.6	0	0	Level2	0	0	0	0	0	0	0	0	0	0	0.000318317	0	0	0	0
5,8,11,14-Eicosatetraenoic acid, ethyl ester, (all-Z)-	Esters	Fatty Acyls			2459.84	5.40333	1808-26-0	C22H36O2				2470	0	0	Level2	0	0	0	0.000975462	0	0	0	0.000808071	0	0	0	0	0.00082883	0	0
9-Octadecen-12-ynoic acid, methyl ester	Esters				1162.73	1.3256	56847-05-3	C19H32O2				1474.08	0	0	Level2	0	0	0	0	0	0	0	0	0	0.00344302	0	0	0	0	0
a-Amino-gamma-butyrolactone	Esters				305.98	1.932	1192-20-7	C4H7NO2	C02926			915.8	0	0	Level2	0	0	0	0	0	0	0	0	0	0	0.000968942	0	0	0	0
Acetic acid, cyano-, 1,1-dimethylethyl ester	Esters				433.972	1.55467	1116-98-9	C7H11NO2				1011.4	0	0	Level2	0	0	0	0	0.000917267	0	0	0	0	0	0	0	0	0	0
Acetic acid, hydroxy-, propyl ester	Esters				623.96	1.627	90357-58-7	C5H10O3				1146.4	0	0	Level2	0	0	0	0	0	0	0.00553884	0	0	0	0	0	0	0	0
Acetic acid, methoxy-, ethyl ester	Esters				917.941	1.46667	3938-96-3	C5H10O3				1319.2	0	0	Level2	0.0101822	0	0	0	0	0	0.00684864	0	0	0	0	0	0	0	0
Acetic acid, oxo-, methyl ester	Esters				1169.93	1.342	922-68-9	C3H4O3				1477.8	0	0	Level2	0	0	0	0	0	0	0	0	0	0	0	0	0	0.0013771	0
Benzoic acid, 2,4,6-trimethyl-, methyl ester	Esters				1776.89	1.84217	2282-84-0	C11H14O2				1905.58	0	0	Level2	0	7.42893e-05	0.000188733	0	0.000136261	0.000228465	0	0.000256748	0	0	0	0	0	0	0
Benzoic acid, 3,4-dimethyl-, ethyl ester	Esters				1877.88	1.896	33499-44-4	C11H14O2				1985.7	0	0	Level2	0	0	0	0	0	0	0	0	0.000491527	0	0	0.00335661	0.000981794	0	0.00234619
Benzoic acid, 4-ethoxy-, ethyl ester	Esters				2117.86	1.79	23676-09-7	C11H14O3				2185	0	0	Level2	0	0	0.000101357	0	0	0	0	0	0	0	0	0	0	0	0
Benzoic acid, 4-methyl-, 2-hydroxyethyl ester	Esters				1361.91	2.55	28129-15-9	C10H12O3				1604.2	0	0	Level2	0	0	0	0	0	0	0	0	0	0	0	0	0	0	5.0202e-05
Boronic acid, ethyl-, dimethyl ester	Esters				2075.87	1.432	7318-82-3	C4H11BO2				2150	0	0	Level2	0	0	0	0	0	0	0	0	0	0.000332579	0	0	0	0	0
Butanoic acid, (tetrahydro-2-furanyl)methyl ester	Esters				527.966	0.2	2217-33-6	C9H16O3			pineapple, apricot, musty, sweet, tropical, fruity, green	1087.5	0	0	Level2	0	0	0	0	0	0	0	0	0	0	0	0	0	0	0.00144715
Butanoic acid, 2,2-dimethyl-, methyl ester	Esters				1019.93	2.924	813-67-2	C7H14O2				1384.6	0	0	Level2	0	0	0	0	0	0	0	0	0	0	0	0	0	0.000103602	0
Butanoic acid, 3-methyl-2-oxo-, methyl ester	Esters				1111.93	2.521	3952-67-8	C6H10O3				1442.87	0	0	Level2	0	0	0	0	0	0	0.000683622	0.00499821	0	0	0	0	0	0	0.000516568
Butyl isocyanatoacetate	Esters				358.777	1.599	17046-22-9	C7H11NO3				955.3	0	0	Level2	0	0.00261822	0.0026599	0.00197896	0	0.00017688	0.000426748	0	0	0	0	0	0	0	0
Butyl-tert-butyl-isopropoxyborane	Esters				341.978	3.878	97782-82-6	C11H25BO				947.4	0	0	Level2	0	0	0	0	0	0	0	0	0.00224074	0	0	0	0.00164568	0	0
Carbamic acid, (1-cyanoethyl)-, 1,1-dimethylethyl ester, (R)-	Esters				695.956	1.977	100927-09-1	C8H14N2O2				1189.26	0	0	Level2	0	0.00019904	0	0	0.000278504	0	0.000111998	0	0	0	0	0	9.23596e-05	0.000134599	0.000131159
Carbamic acid, (cyanomethyl)-, 1,1-dimethylethyl ester	Esters				707.955	1.95	85363-04-8	C7H12N2O2				1196.4	0	0	Level2	0	0	0	0	0	0	0	0.000306476	0	0	0	0	0.000175793	0	0
Carbamic acid, acetylthio-, O-methyl ester	Esters				1124.93	3.408	16696-87-0	C4H7NO2S				1450	0	0	Level2	0	0	0	0.000473556	0.00062307	0	0	0	0	0	0	0	0	0	0
Carbamic acid, methyl ester	Esters				497.968	1.5075	598-55-0	C2H5NO2	C19445			1060.05	0	0	Level2	0	0	0	0	0	0	0	0	0	0	0	0.00310389	0	0	0
Carbamodithioic acid, diethyl-, methyl ester	Esters				1937.88	1.78656	686-07-7	C6H13NS2				2035	0	0	Level2	0.014034	0.00482077	0.0155103	0.0152205	0.00803593	0.00688135	0.00992749	0.0350769	0.0109045	0.0145106	0.0263134	0.0507162	0.0106806	0.0186974	0.00618741
Carbonic acid, dihexyl ester	Esters				569.964	5.133	7523-15-1	C13H26O3				1114.3	0	0	Level2	0	0	0	0	0	8.37678e-05	0	0	0	0	0	0	0	0	0
Carbonic acid, dimethyl ester	Esters	Organic carbonic acids and derivatives			2144.86	1.176	616-38-6	C3H6O3				2207.5	0	0	Level2	0	0	0	0	0	0	0	0	0	0	0.000779588	0	0	0	0
Cyclohexanol, 3,3,5-trimethyl-, acetate, cis-	Esters				1325.92	2.435	24691-16-5	C11H20O2				1580	0	0	Level2	0	0	0	0	0	0	0	0	0	0	0	8.29212e-05	0	0	0
Cyclopentanecarboxylic acid, 2-ethylhexyl ester	Esters				1277.92	1.445	94231-47-7	C14H26O2				1548	0	0	Level2	0	0.000113535	0	0	0	0	0	0	0	0	0	0	0	0	0
Cyclopentanecarboxylic acid, ethenyl ester	Esters				857.945	1.925	16523-06-1	C8H12O2				1282.8	0	0	Level2	0	0	0	0	0	0	0	0.000490813	0	0	0	0	0	0	0
Cyclopentanol, 2-methyl-, acetate, cis-	Esters				323.979	3.282	40991-93-3	C8H14O2				931.6	0	0	Level2	0	0	0.00161059	0	0	0	0	0	0	0	0	0	0	0	0
Decanoic acid, octyl ester	Esters				1409.91	5.858	2306-92-5	C18H36O2				1637.5	0	0	Level2	0	0	0	0	0	0	0	0.000712571	0	0	0	0	0	0	0
Dibutyl methylphosphonate	Esters				869.944	0.834	2404-73-1	C9H21O3P				1289.7	0	0	Level2	0.00118518	0	0	0	0	0	0	0	0	0	0	0	0	0	0
Dinocap	Esters				513.967	1.774	39300-45-3	C10H9NO4				1067.2	0	0	Level2	0	0	0	0	0	8.26608e-05	0	0	0	0	0	0	0.000338733	0	0
dl-Alanine ethyl ester	Esters				909.942	1.61211	17344-99-9	C5H11NO2				1315.68	0	0	Level2	0.00104477	0	0	0	0.00107352	0.000274613	0	0.000668845	0.00127629	0.00185509	0.0106138	0.00209192	0	0	0.00199562
DL-Norvaline, ethyl ester	Esters				983.935	1.93215	13893-43-1	C7H15NO2				1353.62	0	0	Level2	0.00119657	0.000243123	0.000122591	0.000277086	6.7618e-05	0.000107572	0	0.000197107	8.60682e-05	0.000138237	0.00017834	0.000567062	0.000137413	0	0.000613362
Ethanimidic acid, ethyl ester	Esters				467.97	1.49	1000-84-6	C4H9NO				1045.85	0	0	Level2	0	0	0	0	0	0	0	0	0	0	0	0.00125021	0.000107942	0	0
Ethanol, 2-methoxy-, acetate	Esters				581.963	1.614	110-49-6	C5H10O3		sweet, ester		1121.4	0	0	Level2	0	0	0	0.000450029	0	0	0	0	0	0	0	0	0	0	0
Ethyl 1,3-thiazolidine-4-carboxylate	Esters				1961.87	1.615	51977-21-0	C6H11NO2S				2055	0	0	Level2	0	0	0	0	0	0	0	0	0	0	0	0	0	8.53013e-05	0
Ethyl 2-hydroxy-3-phenylpropanoate	Esters				2243.86	1.5935	15399-05-0	C11H14O3				2290	0	0	Level2	0	0	0	0	0	0	0	0	0	0.000214095	0	0	0.000228881	0	0
Ethyl 2-isocyanatopropionate	Esters				477.57	4.0744	13794-28-0	C6H9NO3				1044.34	0	0	Level2	0.000360446	0.00162034	0	0	0.000413313	0	0	0.00240176	0	0	0	0	0	0	0
Ethyl 3-methyl-2-oxobutyrate	Esters				953.939	1.85246	20201-24-5	C7H12O3				1342.3	0	0	Level2	0.00496847	0.00444964	0.0060649	0.00491748	0.00471221	0	0.00546788	0	0.00628897	0.00561744	0.00278133	0.00658424	0.00613929	0.00288422	0.00595457
Ethyl 3,5-dimethylbenzoate	Esters				1877.88	1.89467	21239-29-2	C11H14O2				1985.7	0	0	Level2	0	0	0	0	0	0	0	0	0	0.000654634	0.00154228	0	0	0.000793802	0
Ethyl 5-methylhexanoate	Esters				881.944	2.52712	10236-10-9	C9H18O2				1296.71	0	0	Level2	0.000417048	0.000288046	8.69845e-05	0.000185022	0.000157542	0.000453177	0.000220972	0.00190703	0.000192136	0.00153167	0.0102757	0	0.000219749	0.000257707	0.000872366
Ethyl isocyanoacetate	Esters				275.982	2.05	2999-46-4	C5H7NO2				883.3	0	0	Level2	0	0	0	0	0.000578057	0	0	0	0	0	0	0	0	0	0
Ethyl trans-2-pentenoate	Esters				839.946	2.028	24410-84-2	C7H12O2				1272.4	0	0	Level2	0	0	0	0	0	0	0	0	0	0	0.000226081	0	0	0	0
Formic acid, dodecyl ester	Esters				1859.88	1.985	28303-42-6	C13H26O2				1971.4	0	0	Level2	0.0013478	0	0	0	0	0	0	0	0	0	0	0	0	0	0
Hexadecanoic acid, 2-oxo-, methyl ester	Esters				2093.87	3.6382	55836-30-1	C17H32O3				2165	0	0	Level2	0	0	0	0	0	0	0	0	0	0	0.000174466	0	0	0	0
Hexanoic acid, 2-ethyl-, ethyl ester	Esters	Fatty Acyls			893.943	2.82506	2983-37-1	C10H20O2			herbal, fresh, fruity, orris, cumin	1303.8	0	0	Level2	0.00065689	0.000297247	0	0.000578194	0.000418511	0	0	0.000477327	0.000321449	0.000352331	0.000429691	0.00052926	0.000551078	0.000459211	0.00197817
Hexanoic acid, 2-ethyl-, methyl ester	Esters				1979.87	1.4865	816-19-3	C9H18O2				2070	0	0	Level2	0.0004816	0	0	0	0	0	0	0	0	0	0	0	0	0	0
Hexanoic acid, 5-oxo-, ethyl ester	Esters				1565.9	1.666	13984-57-1	C8H14O3				1747.8	0	0	Level2	0	0	0	0	0	0	0	0	0	0	0.0002685	0	0	0	0
Hydrazinecarboxylic acid, 1,1-dimethylethyl ester	Esters				953.938	2.114	870-46-2	C5H12N2O2				1345.67	0	0	Level2	0	0	0.000182368	0	0	0	0	0	0	0.000209012	0	0.000417138	0	0	0
Isodecyl methacrylate	Esters				599.962	5.092	29964-84-9	C14H26O2				1132.1	0	0	Level2	0	0	0.000317891	0	0	0	0	0	0	0	0	0	0	0	0
L-Alanine, ethyl ester	Esters				905.942	1.683	3082-75-5	C5H11NO2				1311.5	0	0	Level2	0	0	0	0	0	0	0	0	0	0	0	0	0	0.00157485	0
L-Alanine, methyl ester	Esters				1443.91	1.27967	10065-72-2	C4H9NO2				1666	0	0	Level2	0	0	0	0	0.000616955	0	0	0	0	0	0	0	0	0	0
L-Proline, ethyl ester	Esters				347.978	4.70467	5817-26-5	C7H13NO2				952.6	0	0	Level2	0	0	0.0014197	0	0	0	0	0	0	0	0.00558185	0	0.00855428	0	0
L-Valine, ethyl ester	Esters				1097.93	1.8665	17431-03-7	C7H15NO2				1433.3	0	0	Level2	0.0122366	0.00767843	0.0142044	0.0110554	0.00677744	0.00936598	0.0151679	0.0108899	0.0113289	0.0134446	0.0100237	0.0175677	0.0151115	0.00953504	0.0116241
Methane, trimethoxy-	Esters				311.98	1.571	149-73-5	C4H10O3				921.1	0	0	Level2	0	0	0	0	0	0	0	0.000112127	0	0	0	0	0	0	0
Methyl 2-methoxypropenoate	Esters				1109.93	1.688	7001-18-5	C5H8O3				1440.7	0	0	Level2	0	0	0	0	0	0	0	0.000369004	0	0	0	0	0	0	0
Methyl 2-methylhexanoate	Esters				2099.86	3.0155	2177-81-3	C8H16O2				2170	0	0	Level2	0	0	0.000129775	0	0	0	0	0	0	0	0	0	0	6.39764e-05	0
Methyl 5-[(2,4-dichlorophenoxy)methyl]-2-furoate	Esters				1919.88	1.685	364625-05-8	C13H10Cl2O4				2020	0	0	Level2	0	0	0	0	0	0	0	0	0	0	0	0	0	0	5.43407e-05
Methyl 5-[(4-fluorophenoxy)methyl]furan-2-carboxylate	Esters				1916.88	1.68825	402739-03-1	C13H11FO4				2017.5	0	0	Level2	0	0	0	0.000109911	0	0	0	0	5.98916e-05	4.10238e-05	0	7.13076e-05	0	0	0
Methyl trifluoroacetate	Esters				1065.93	2.07133	431-47-0	C3H3F3O2				1412.83	0	0	Level2	0	0	0	0	0	0	0	0	0	0	0.000200641	0	0	0	0
n-Caproic acid vinyl ester	Esters				949.653	1.97564	3050-69-9	C8H14O2				1339.57	0	0	Level2	0.0524397	0.0409837	0.0201767	0.0283529	0.0573284	0.0443711	0.0263062	0.0230253	0.0477175	0.0682278	0.0706071	0	0	0.0582502	0.0018818
n-Heptyl methylphosphonofluoridate	Esters				1790.89	1.83225	162085-82-7	C8H18FO2P				1916.62	0	0	Level2	0	0	0	0	7.41409e-05	0	0	0	9.47165e-05	6.11319e-05	0	0	0	6.31296e-05	0
n-Hexyl methylphosphonofluoridate	Esters				1781.89	2.20933	113548-89-3	C7H16FO2P				1909.5	0	0	Level2	0.000108034	0.000100701	0	0	0	0	0.000106946	0	0	0	0	0	0	0	0
Nonanoic acid, 2-oxo-, methyl ester	Esters				1731.12	1.71715	56275-54-8	C10H18O3				1872.31	0	0	Level2	0.000342153	0	0	0	0	0.000285539	0.000161676	0	0.000383597	0.000649788	0.00284042	0.000428643	0.000388448	0.000156108	0.00124864
Nonanoic acid, 2,4-dimethyl-, methyl ester	Esters				1409.91	2.872	54889-61-1	C12H24O2				1637.5	0	0	Level2	0	0	0	0	0	0	0	0	0	0	4.56918e-05	0	0	0	0
Octanoic acid, 2-furanylmethyl ester	Esters	Fatty Acyls			1751.89	1.654	39252-03-4	C13H20O3			peach, waxy, sweet, fruity, metallic	1886.4	0	0	Level2	0	0	0	0	0	0	0	0	0	0	0	0	0	0	0.000796937
Octanoic acid, 4-methyl-, ethyl ester, ((+/-))-	Esters				1181.06	2.70029	54831-51-5	C11H22O2				1484.66	0	0	Level2	0	0	0	0	0	0	0	7.65349e-05	4.84144e-05	0	5.71268e-05	0	0	0	0
ortho tert-Butyl cyclohexyl acetate	Esters				1331.91	2.57725	88-41-5	C12H22O2				1584	0	0	Level2	0	0	0	0	0	0	0	8.59421e-07	0	0	0	0	0	0	0
Orthoformic acid, tri-2-butenyl ester	Esters				893.943	1.488	14503-57-2	C13H22O3				1303.8	0	0	Level2	0	0	0	0	0.00381094	0	0	0	0	0	0	0	0	0	0
Pentanethioic acid, S-ethyl ester	Esters				1303.92	1.56933	2432-92-0	C7H14OS				1565.33	0	0	Level2	0	0	0	0	0	0.000244191	0	0	0	0	0	0	0	0	0
Pentanoic acid, 2,2-dimethyl-, methyl ester	Esters				711.955	2.69633	813-68-3	C8H16O2				1198.37	0	0	Level2	0	0	0	0	0	0	0	0	5.99154e-05	6.71547e-05	0	0	0	0	0
Pentanoic acid, 3-methyl-2-oxo-, methyl ester	Esters	Fatty Acyls			965.938	2.2265	3682-42-6	C7H12O3				1350	0	0	Level2	0	0	0	0	0	0	0.000159844	0	0.000274093	0	0	0	0	0	0
Pentanoic acid, 4-methyl-2-oxo-, methyl ester	Esters				1121.93	1.89186	3682-43-7	C7H12O3				1448.1	0	0	Level2	0.00252246	0.00303231	0	0	0	0	0.00373315	0	0	0.00290815	0.00262372	0	0	0.00232229	0
Pentyl ethylphosphonofluoridate	Esters				1241.92	1.645	162085-84-9	C7H16FO2P				1524	0	0	Level2	0	0	0	0	5.00589e-05	0	0	0	0	0	0	0	0	0	0
Phosphonic acid, P-(3,3-difluoro-2-oxoheptyl)-, dimethyl ester	Esters				329.979	4.667	50889-46-8	C9H17F2O4P				936.8	0	0	Level2	0	0	0	0	0	4.98422e-05	0	0	0	0	0	0	0	0	0
Pivalic acid vinyl ester	Esters				1449.18	2.07618	3377-92-2	C7H12O2				1682.83	0	0	Level2	0.00258932	0.000652317	0.00168377	0	0.000715021	0.000124466	0.000692873	0.000905326	0.000226185	0	0	0	0.000477704	0	0.000326132
Propanoic acid, 2-methyl-, 2-ethyl-3-hydroxyhexyl ester	Esters				1631.9	1.649	74367-31-0	C12H24O3				1795.7	0	0	Level2	0	0	0.000366494	0	0	0	0	0	0	0	0	0	0	0	0
Propanoic acid, 2-methyl-, 3-hydroxy-2,2,4-trimethylpentyl ester	Esters				1751.89	1.94306	77-68-9	C12H24O3				1886.4	0	0	Level2	0.00131848	0.00141889	0.0018306	0.00103334	0.00141239	0.00138481	0.00169827	0.00175566	0.000834553	0.00103025	0.00117802	0.00169526	0.000679777	0.0009725	0.000741507
Propanoic acid, 2,2-dimethyl-, 2,4-dinitrophenyl ester	Esters				905.942	2.597	57025-45-3	C11H12N2O6				1311.5	0	0	Level2	0	0	0	0	0.000297087	0	0	0	0	0	0	0	0	0	0
Propanoic acid, 2,2-dimethyl-, chloromethyl ester	Esters				1637.9	1.55	18997-19-8	C6H11ClO2				1800	0	0	Level2	0	0	0	0	0	0	0	0	0	8.83359e-05	0	0	0	0	0
Propanoic acid, 2,2-dimethyl-, methyl ester	Esters				837.946	2.32233	598-98-1	C6H12O2				1273	0	0	Level2	0	0	0	0	0	0	0	0.000693069	0	0	0.00036167	0	0	0	0
S-Methyl pentanethioate	Esters				1252.42	1.65775	42075-43-4	C6H12OS				1532.33	0	0	Level2	0	0	0	0	0	0.000102127	0	0.000160895	0	0	0	0	0	0.000349767	0
Sulphuric acid dibutyl ester	Esters				863.945	4.957	625-22-9	C8H18O4S				1286.2	0	0	Level2	0	0	0	0	0	0	0	0	0	0	0	0.000289153	0	0	0
tert-Butyl carbamate	Esters				287.982	1.729	4248-19-5	C5H11NO2				900	0	0	Level2	0	0	0	0	0	0	0	0	0	0	0	0.000551944	0	0	0
tert-Butyl isopropyl carbonate	Esters				1073.93	1.956	30221-21-7	C8H16O3				1418.5	0	0	Level2	0	0.000180823	0	0	0	0	0	0	0	0	0	0	0	0	0
Tetrahydrofurfuryl acrylate	Esters				893.943	0.463	2399-48-6	C8H12O3				1303.8	0	0	Level2	0	0	0	0	0	0	0	0	0	0	0	0	0.000779456	0	0
Triisobutyl phosphate	Esters				1781.89	2.20517	126-71-6	C12H27O4P				1909.5	0	0	Level2	0	0	0	0.000112268	0	0	0	0.000202002	0	0.000117995	0	0.000185536	0	8.95409e-05	0
Vinyl benzoate	Esters				2573.84	1.366	769-78-8	C9H8O2				2565	0	0	Level2	0	0	0	0	0	0.000360618	0	0	0	0	0	0	0	0	0
Vinyl caprylate	Esters				1467.51	1.9506	818-44-0	C10H18O2				1684	0	0	Level2	0	9.83353e-05	0.000183864	0	0	0	0	0.000165499	0	0	0	0	0	0	0
Vinyl crotonate	Esters				617.96	1.681	14861-06-4	C6H8O2				1142.9	0	0	Level2	0	0.000787604	0	0	0	0	0	0	0	0	0	0	0	0	0
Vinyl trans-cinnamate	Esters				1460.91	1.4735	17719-70-9	C11H10O2				1685.55	0	0	Level2	0	0	0	6.77442e-05	0	0	0	0	0	0.000176179	0.00013662	0	0	0	0
1-(2-Aminopropoxy)-2-methoxyethane	Ethers				557.964	1.852	1038338-13-4	C6H15NO2				1107.1	0	0	Level2	0	0	0	0	0	0	0	0	0	0.0011918	0	0	0	0	0
1-Butene, 2-methyl-4-[(3-methyl-2-butenyl)oxy]-	Ethers				803.949	1.925	59637-41-1	C10H18O				1251.7	0	0	Level2	0	0	0	0	0.000857394	0	0	0	0	0	0	0	0	0	0
1-Butene, 4-methoxy	Ethers				335.978	1.731	4696-30-4	C5H10O				942.1	0	0	Level2	0	0	0	0	0	0	0	0	0.0434791	0	0	0	0	0	0
1-Butyne, 4-methoxy-	Ethers				395.975	1.603	36678-08-7	C5H8O				994.7	0	0	Level2	0	0	0	0	0	0	0	0	0	0	0	0	0	0.0104617	0
1-Heptene, 3-methoxy-	Ethers				335.978	1.876	14093-58-4	C8H16O				942.1	0	0	Level2	0	0	0	0	0.000172714	0	0	0	0	0	0	0	0	0	0
1-Methoxyadamantane	Ethers				1007.94	2.842	6221-74-5	C11H18O				1376.9	0	0	Level2	0	0	0	0	0	0	0	0	0	0	0	0	0	0	0.000465092
1-Propanol, 2-methoxy-	Ethers				365.977	1.528	1589-47-5	C4H10O2				968.4	0	0	Level2	0	0	0	0	0.000176461	0	0	0	0	0	0.000191887	0	0	0	0
1-Propene, 3-propoxy-	Ethers				524.966	1.924	1471-03-0	C6H12O				1081.85	0	0	Level2	0	0	0	0	0.00057217	0	0	0	0	0	0	0	0	0	0
1-tert-Butoxy-2-ethoxyethane	Ethers				215.986	1.699	51422-54-9	C8H18O2				800	0	0	Level2	0	0	0	0	0	0	0	0	0	0	0	0	0	0.000363222	0
1,1-Bis(2-methoxyethyl)hydrazine	Ethers				329.979	2.247	114478-07-8	C6H16N2O2				936.8	0	0	Level2	0	0	0	0	0	0	0	0	0.00216625	0	0	0	0	0	0
1,2-Pentadiene, 4-methoxy-4-methyl-	Ethers				941.94	2.654	49833-91-2	C7H12O				1334.6	0	0	Level2	0	0	0	0	0	0	0	0	0.000120792	0	0	0	0	0	0
1,2-Propanediol, 3,3'-oxydi-, tetranitrate	Ethers				1332.77	1.31386	20600-96-8	C6H10N4O13				1584.57	0	0	Level2	0	0	0	0	0	0.0054346	0	0	0	0.00833319	0	0.00383548	0	0	0.00792395
1,3-Dioxepin, 4,7-dihydro-	Ethers				2381.85	1.202	5417-32-3	C5H8O2				2405	0	0	Level2	0	0	0	0	0	0	0	0	0	0.0020044	0	0	0	0	0
1,3-Dioxolane-2-propanal, 2-methyl-	Ethers				1181.92	2.301	24108-29-0	C7H12O3				1485.2	0	0	Level2	0.000170245	0	0	0	0	0	0	0	0	0	0.00013025	0	0	0	0
1,3,5,7-Tetroxane	Ethers				1271.92	1.5376	293-30-1	C4H8O4				1544	0	0	Level2	0.00141531	0	0	0.000385417	0.000124279	0	0	0.000942578	0.000456037	0	0.0010462	0.00152355	0.000740344	0.00500723	0
1,4-Dioxaspiro[4.4]nonane-7-methanol	Ethers				1535.9	1.7025	65005-20-1	C8H14O3				1726.1	0	0	Level2	0	0	0	0	0.000113284	0	0	0	0	0	0	0	0.000119466	0	0
1,6-Dioxaspiro[4.4]nonane, 2-ethyl-	Ethers				995.936	2.398	38401-84-2	C9H16O2	C08471			1369.2	0	0	Level2	0	0	0	0	0	0	0	0	0	0	0.000146311	0	0	0	0
1,6,11-Trioxacyclopentadecane	Ethers				1985.87	2.22825	295-63-6	C12H24O3				2075	0	0	Level2	0.000182361	0	0	0.000148479	0	0	0.000163261	0	0	0	0	0	0	0	0
2-Butene, 1-chloro-4-ethoxy-	Ethers				1001.94	1.669	53957-23-6	C6H11ClO				1373.1	0	0	Level2	0.000304557	0	0	0	0	0	0	0	0	0	0	0	0	0	0
2-Butene, 1-propoxy-	Ethers				707.955	2.409	18409-01-3	C7H14O				1196.4	0	0	Level2	0.000249081	0	0	0	0	0	0	0	0	0	0	0	0	0	0
2-Butyn-1-ol, 4-methoxy-	Ethers				1169.93	1.37	18857-03-9	C5H8O2				1477.8	0	0	Level2	0	0	0	0.000480974	0	0	0	0	0	0	0	0	0	0	0
2-Chloro-1-(3-fluorobenzyl)oxy-4-nitro-benzene	Ethers				1007.94	2.844	443882-99-3	C13H9ClFNO3				1376.9	0	0	Level2	0	0	8.94001e-05	0	0	0	0	0	0	0	0	0	0	0	0
2-Chloroethyl methyl ether	Ethers				1991.87	2.96	627-42-9	C3H7ClO				2080	0	0	Level2	0	0	0	0	0	0	0	0	0	0	0.000586657	0	0	0	0
2-Ethoxyethylamine	Ethers				491.969	1.458	110-76-9	C4H11NO				1062.5	0	0	Level2	0	0	0	0	0	0	0	0	0	0	0	0	0	0.000184973	0
2-Methyl-1,4-dioxaspiro[4.5]decane	Ethers				1289.92	1.625	4722-68-3	C9H16O2				1556	0	0	Level2	0	0	0	0	0	0	0	0	0.000789248	0	0	0	0	0	0
2-Pentene, 1-ethoxy-4,4-dimethyl-	Ethers				2207.86	1.48933	55702-60-8	C9H18O				2260	0	0	Level2	0	0	0	5.99559e-05	0	8.69444e-05	1.81893e-05	0	0	0	0	5.25182e-05	0	0	0
2-Pentene, 5-(pentyloxy)-, (E)-	Ethers				1229.92	1.582	56052-85-8	C10H20O				1519.83	0	0	Level2	0	0	0	0	0	0	0	0	0	0	0.005196	0	0	0.000918274	0
2-Pentene, 5-butoxy-, (E)-	Ethers				896.942	2.212	54004-23-8	C9H18O				1308.15	0	0	Level2	0	0	0	0.0159216	0	0	0.000122009	0	0	0	0	0	0	0	0
2-Propanamine, 1-methoxy-	Ethers				173.989	1.519	37143-54-7	C4H11NO				741.7	0	0	Level2	0	0	0	0	0	0	0	0	0	0.00619174	0	0	0	0	0
2,2,6-Trimethyl-4H-1,3-dioxin-4-one	Ethers				1145.93	1.751	5394-63-8	C7H10O3				1463	0	0	Level2	0	0	0.00282422	0	0	0	0	0	0	0	0	0	0	0	0
2,4-Dimethylanisole	Ethers	Phenol ethers			947.939	2.1835	6738-23-4	C9H12O			herbal, spicy	1338.5	0	0	Level2	0	0	0	0	0	0	4.96682e-05	0	0	0	0.000308661	0	0	0	0
2(3H)-Furanone, 5-(acetyloxy)dihydro-5-methyl-	Ethers				1495.4	1.677	57681-51-3	C7H10O4				1698.28	0	0	Level2	0	0	0.00191763	0	0	0	0	0	0.00767655	0.00368098	0	0	0	0	0
3-Picoline, 5-(tert-butylthio)-	Ethers				1007.94	2.924	18794-47-3	C10H15NS				1376.9	0	0	Level2	0	0	0	0	0	0	4.30938e-05	0	0	0	0	0	0	0	0
5-[(4-Chloro-2-nitrophenoxy)methyl]furan-2-carbaldehyde	Ethers				1367.91	1.774	438221-71-7	C12H8ClNO5				1608.3	0	0	Level2	0	0	0.000228433	0	0	0	0	0	0	0	0	0	0	0	0
5-Amino-2-fluorophenol, methyl ether	Ethers				839.946	0.605	64465-53-8	C7H8FNO				1272.4	0	0	Level2	0	0	0	0	0	0	0	0	0	0.000520156	0	0	0	0	0
a-Isopropylideneaminooxypropionic acid	Ethers				275.982	2.053	5001-36-5	C6H11NO3				883.3	0	0	Level2	0	0	0	0	0	0	0	0	0	0.000318691	0	0	0	0	0
Acetaldehyde, (phenylthio)-	Ethers				1421.91	2.072	66303-55-7	C8H8OS				1645.8	0	0	Level2	0	0	0	0	0	0	0	0	0	0	0.000207543	0	0	0	0
Acetaldehyde, methoxy-	Ethers				401.974	2.09775	10312-83-1	C3H6O2				987.925	0	0	Level2	0	0	0	0.134024	0	0	0	0	0	0	0	0	0	0	0
Acetic acid, ethoxyhydroxy-, ethyl ester	Ethers				1943.88	1.256	49653-17-0	C6H12O4				2040	0	0	Level2	0	0	0	0	0	0	0	0	0.000400028	0	0	0	0	0	0
Anisaldehyde dimethyl acetal	Ethers				1990.16	1.28471	2186-92-7	C10H14O3				2079.36	0	0	Level2	0.00189157	0	4.52803e-05	0	0	0	0	0	0.000283341	0	0.00102167	0	0	0	0
Benzaldehyde, 3-methoxy-, oxime	Ethers				2069.87	1.272	38489-80-4	C8H9NO2				2145	0	0	Level2	0	0	0	0	0	0	0	5.76314e-05	0	0	0	0	0	0	0
Benzene, (1-methoxyethyl)-	Ethers				1481.91	2.12367	4013-34-7	C9H12O				1687.5	0	0	Level2	0	0	0	0	0	7.52094e-05	0	0	0	0	0	0	0	0	0
Benzene, [(2-methylpropyl)thio]-	Ethers				1569.5	2.1416	13307-61-4	C10H14S				1750.42	0	0	Level2	0	0	0	0	0	0	0	0	0	6.06722e-05	0.000613353	0	0	0	6.26524e-05
Benzene, [1-[[1-(1-methylethyl)-3-butenyl]oxy]ethyl]-, [S-(R*,R*)]-	Ethers				965.938	2.678	98088-51-8	C15H22O				1350	0	0	Level2	0	0	0	0.000266624	0	0	0	0	0	0	0	0	0	0	0
Benzene, 1-methoxy-3-phenoxy-	Ethers				2135.86	1.9655	1655-68-1	C13H12O2				2200	0	0	Level2	0	0	0	0	0	0	0	0	2.23965e-05	0	3.06684e-05	4.09651e-05	0	0	0
Benzene, 1,4-diethoxy-	Ethers				1817.88	1.789	122-95-2	C10H14O2				1938.1	0	0	Level2	0	0	0	0	0	8.26828e-05	0	0	0	0	0.0003884	0	0	0	0
Benzonitrile, 3-ethoxy-	Ethers				539.965	3.94067	25117-75-3	C9H9NO				1095.8	0	0	Level2	0	0	0	0	0	0	0	0	0	0	0.000221141	0.000216831	0	0	0
Benzonitrile, 4-ethoxy-	Ethers				539.965	3.979	25117-74-2	C9H9NO				1095.8	0	0	Level2	0	0	0	0	0	0	0	0	0	0.000195926	0	0	0	0	0
beta-Methoxyethoxymethyl chloride	Ethers				323.979	1.612	3970-21-6	C4H9ClO2				931.6	0	0	Level2	0	0	0	0	0	0	0	0	0	0	0	0	0.0254789	0	0
Butane, 1-(2-propenyloxy)-	Ethers				359.977	1.727	3739-64-8	C7H14O				963.2	0	0	Level2	0	0	0	0	0	0	0	0	0.000283207	0	0	0	0	0	0
Butane, 1-chloro-4-methoxy-	Ethers				407.974	1.556	17913-18-7	C5H11ClO				1004.2	0	0	Level2	0	0	0	0	0	0	0	0	0	0	0.0140146	0	0	0	0
Cycloheptane, methoxy-	Ethers				749.952	5.352	42604-04-6	C8H16O				1220.7	0	0	Level2	0.000527338	0	0	0	0	0	0	0	0	0	0	0	0	0	0
Cyclohexane, (ethoxymethoxy)-	Ethers				1187.92	2.21767	54699-29-5	C9H18O2				1490.07	0	0	Level2	0	0	0	0.000155478	0	0	0	0	0	0	0	0	0	0	0
Cyclohexane, [(1-methylpropyl)thio]-	Ethers				1547.9	1.82644	7133-22-4	C10H20S				1734.8	0	0	Level2	0	0.0255572	0	0.0235608	0	0.0298618	0.0175359	0.0269093	0.0025493	0.00672107	0	0.00600072	0	0	0
Cyclohexane, [2-[(2-ethylhexyl)oxy]ethyl]-	Ethers				437.972	4.4525	55133-98-7	C16H32O				1025	0	0	Level2	0	0	0	0	0	0	0	0	0	0	0	0.000646792	0	0	0
Cyclohexane, ethoxy-	Ethers				479.969	2.62875	932-92-3	C8H16O				1054.2	0	0	Level2	0.00030727	0.00025834	0	0	0.000423981	0	0	0	0	0.000412547	0.000423505	0	0	0.000286254	0.000883395
Cyclopentene,3-methoxy-	Ethers				2435.84	1.286	39819-74-4	C6H10O				2450	0	0	Level2	0	0	0	0	0	0	0	0	0	0	0	0.000483347	0	0	0
Diethyl carbitol	Ethers				1013.94	1.957	112-36-7	C8H18O3				1380.8	0	0	Level2	0	0	0.000261894	0	0	0	0	0	0.000143525	0	0	0	0	0	0
Diglycolamine	Ethers				583.963	1.41833	929-06-6	C4H11NO2				1121.63	0	0	Level2	0	0	0	0	0	0	0	0	0	0	0	0	0	0.000129068	0
Ethanamine, 2-methoxy-	Ethers				409.474	1.56175	109-85-3	C3H9NO				1003.58	0	0	Level2	0	0.000239022	0	0	0	0	0.0168251	0	0	0.0135485	0	0	0	0	0
Ethane, (chloromethoxy)-	Ethers				1482.65	1.56675	3188-13-4	C3H7ClO				1702.61	0	0	Level2	0	0	0	0	0.000615967	0	0	0	0	0	0	0	0	0	0
Ethane, 1,1-dimethoxy-	Ethers	Organooxygen compounds			1783.09	1.3862	534-15-6	C4H10O2			alcohol, ether, sharp, new mown hay, sweet, green	1910.46	0	0	Level2	0	0	0.000412683	0	0	0	0	0	0	0.000743945	0	0	0	0	0
Ethane, 1,1'-oxybis[2-methoxy-	Ethers				1013.94	1.958	111-96-6	C6H14O3				1380.8	0	0	Level2	0	0	0	0	0	0	0	0	0	0	0	0.000354439	0	0	0
Ethane, 1,2-diethoxy-	Ethers				171.589	1.5326	629-14-1	C6H14O2				738.36	0	0	Level2	0	0.000365508	0	0	0	0.000562116	0	0	0.000801907	0	0	0	0	0	0.000491111
Ethanol, 2-(1-methylethoxy)-	Ethers				287.982	3.191	109-59-1	C5H12O2				900	0	0	Level2	0	0	0	0	0	0	0	0	0	0	0.000437973	0	0	0	0
Ethanol, 2-(dodecyloxy)-	Ethers				2189.86	2.06387	4536-30-5	C14H30O2				2245	0	0	Level2	0.000211498	0.000772414	0.000640015	0.000774483	0.000220068	0.000268327	0.000426248	0.000219222	0.000768976	0.0008746	0.000669592	0.00134312	0.000417953	0.000593089	0.000193428
Ethanol, 2-(octyloxy)-	Ethers				1325.92	2.058	10020-43-6	C10H22O2				1580	0	0	Level2	0	0	0	0	0	0.000333265	0	0	0	0	0	0	0	0	0
Ethanol, 2-[2-(2-butoxyethoxy)ethoxy]-	Ethers				2135.86	1.65617	143-22-6	C10H22O4				2200	0	0	Level2	0	0	0	0	0	0	0	0.000309294	0	0.000266667	0	0.000374733	0.000172533	0	0
Ethanol, 2-[2-(2-ethoxyethoxy)ethoxy]-	Ethers				329.517	2.12246	112-50-5	C8H18O4				936.446	0	0	Level2	0	0	0	0	0	0	0	0	0	0	0.000631691	0	0	0	0.000815642
Ethene, (2-methoxyethoxy)-	Ethers				161.99	1.509	1663-35-0	C5H10O2				725	0	0	Level2	0.00193505	0	0	0	0	0	0	0	0	0	0	0	0	0	0
Ether, 3-butenyl pentyl	Ethers				1541.9	1.937	34061-78-4	C9H18O				1730.4	0	0	Level2	0	0	0	0	0	0	0	0.000133058	0	0	0	0	0	0	0
Ether, 3-butenyl propyl	Ethers				1439.91	1.864	34061-75-1	C7H14O				1658.3	0	0	Level2	0	0	0	0	0	0	0	0	0	0	0	0	0	0.000273893	0
Ether, heptyl hexyl	Ethers				773.95	5.638	7289-40-9	C13H28O				1234.5	0	0	Level2	0	0	0	0	0	0	0	0	0	0	0	0	0	0	0.00033839
Ether, hexyl pentyl	Ethers				569.964	0.21	32357-83-8	C11H24O				1114.3	0	0	Level2	0	0	0	0	0	0	0.00113815	0	0	0	0	0	0	0	0
Ethyl 2,2-diethoxypropionate	Ethers				1349.91	2.06	7476-20-2	C9H18O4				1596	0	0	Level2	0	0	0	0	0	0	0	0	0	0	0	0.000108792	0	0	0
Furan, 2-methoxy-	Ethers				864.802	2.579	25414-22-6	C5H6O2				1286.7	0	0	Level2	0	0	0.000102714	8.18616e-05	0	0.000232395	0	0.000139874	7.70859e-05	0	0	0	0	0.000206416	0
Heptane, 1-(2-propenyloxy)-	Ethers				659.958	2.356	16519-24-7	C10H20O				1167.9	0	0	Level2	0	0	0	0	6.14867e-05	0	0	0	0	0	0	0	0	0	0
Heptane, 1-ethoxy-	Ethers				347.978	1.627	1969-43-3	C9H20O				952.6	0	0	Level2	0	0.000102912	0	0	0	0	0	0	0	0	0	0	0	0	0
Hexane, 2,5-dimethoxy-2,5-dimethyl-	Ethers				767.094	2.70114	53273-13-5	C10H22O2				1231.46	0	0	Level2	0.000279865	0.000120025	0	0.000224227	0.00025376	0.000142425	0.000276337	0.000342834	0.0001312	0.000145823	0.000143208	0.000176864	0	0.000134542	0
Hexyl octyl ether	Ethers				567.964	5.20167	17071-54-4	C14H30O				1113.1	0	0	Level2	0	0	0	0	0.000424629	0	0.000228991	0	0	0	0	0	0	0	0
Hydrazine, (2-methoxyethyl)-	Ethers				1199.92	1.361	3044-15-3	C3H10N2O				1496.3	0	0	Level2	0	0	0	0	0	0	0	0	0	0	0.0028488	0	0	0	0
Methane, chloromethoxy-	Ethers	Organooxygen compounds			2033.27	1.2183	107-30-2	C2H5ClO	C19160			2118.83	0	0	Level2	0	0	0	0	0	0	0	0	0	0.000247453	0.000564291	0	0	0	0
Monoisopropyl carbonotrithioate	Ethers				179.988	3.1915	68060-08-2	C4H8S3				750	0	0	Level2	0	0	0	0	0	0	0	0.00384174	0	0	0	0	0	0	0
Monomethyl carbonotrithioate	Ethers				461.97	1.584	1113-26-4	C2H4S3				1041.7	0	0	Level2	0	0	0	0	0	0	0	0	0	0	0	0.0109567	0	0	0
Octane, 1-ethoxy-	Ethers				1193.92	2.19433	929-61-3	C10H22O				1494.07	0	0	Level2	0	0	0	0	0.000158385	0	0	0	0	0	0	0	0	0	0
Pentane, 1-(2-propenyloxy)-	Ethers				1559.9	2.714	23186-70-1	C8H16O				1743.5	0	0	Level2	0	0	0	0	9.86168e-05	0	0	0	0	0	0	0	0	0	0
Pentane, 1-butoxy-	Ethers				1217.92	0.141	18636-66-3	C9H20O				1508	0	0	Level2	0	0	0	0	0	0	0	0	0	0.000354084	0	0	0	0	0
Pentane, 1-ethoxy-	Ethers				851.945	1.939	17952-11-3	C7H16O				1279.3	0	0	Level2	0	0	0	0	0	0	0	0.000111912	0	0	0	0	0	0	0
Pentane, 2-methoxy-	Ethers				1259.92	1.6695	6795-88-6	C6H14O				1536	0	0	Level2	0	0.000125933	0	0	0	0.000139279	0	0	0	0	0	0	0	0	0
Pentane, 2-methoxy-2,4,4-trimethyl-	Ethers				1127.93	1.89	62108-41-2	C9H20O				1451.9	0	0	Level2	0	0	0	0	0	0	0	0	0	0	0	0	0	0.0025166	0
Phenol, 4-(methylthio)-	Ethers				1607.9	2.042	1073-72-9	C7H8OS				1778.3	0	0	Level2	0	0	0	0	0	0	0	0	0	0	0	0	0.00188469	0	0
Propane, 1-methoxy-2-methyl-	Ethers				1316.92	1.3325	625-44-5	C5H12O				1574	0	0	Level2	0.0118791	0	0	0	0	0	0	0	0	0	0	0	0	0	0
Propane, 1,1,3,3-tetramethoxy-	Ethers				1079.93	1.784	102-52-3	C7H16O4				1422.2	0	0	Level2	0	0	0.000154793	0	0	0.000116179	0	0	0	0	0	0	0	0	0
Propane, 1,3-dimethoxy-2-methyl-	Ethers				641.959	1.559	210528-98-6	C6H14O2				1157.1	0	0	Level2	0	0	0	0	0	0	0	0	0.000347472	0	0	0	0	0	0
Propane, 2-ethoxy-	Ethers				386.976	1.599	625-54-7	C5H12O				984.65	0	0	Level2	0	0	0	0	0	0.0325141	0	0	0	0	0	0	0	0	0
Thiophene, 2-methoxy-5-methyl-	Ethers				1625.9	1.618	31053-55-1	C6H8OS				1791.3	0	0	Level2	0	0	0	0	0	0	0	0.000309137	0	0	0	0	0	0	0
Thiophene,2-methyl-5-(methylthio)-	Ethers				1421.91	1.855	40990-29-2	C6H8S2				1645.8	0	0	Level2	0	0	0	0	0	0	0	0	0	0	4.83119e-05	0	0	0	0
(+)-2-Aminoheptane	Heterocyclic_Compounds				161.99	1.658	6240-90-0	C7H17N				725	0	0	Level2	0	0	0	0	0	0	0.000488902	0	0	0	0	0	0	0	0
(2-Aziridinylethyl)amine	Heterocyclic_Compounds				653.292	1.77044	4025-37-0	C4H10N2				1131.2	0	0	Level2	0	0	0.00052199	0.00242291	0	0	0.00278002	0.0409498	0.00170235	0	0.000397668	0	0	0.0020184	0.00367335
(2-Cyclohexylpropyl)(methyl)amine	Heterocyclic_Compounds				340.264	1.79157	532-52-5	C10H21N				945.857	0	0	Level2	0	0	0.0813628	0	0.0721132	0.0786695	0	0.0949665	0	0	0	0	0	0.0479965	0
(3-Cyclopentylpropyl)methylamine	Heterocyclic_Compounds				386.976	1.787	1024127-49-8	C9H19N				983	0	0	Level2	0	0	0	0	0	0	0	0	0	0	0	0	0	0	0.142279
(Aminomethyl)cyclopropane	Heterocyclic_Compounds				1283.92	1.34	2516-47-4	C4H9N				1552	0	0	Level2	0	0.000505669	0	0	0	0	0	0	0	0	0	0	0	0	0
(S)-(+)-1-Cyclohexylethylamine	Heterocyclic_Compounds				497.968	1.55525	17430-98-7	C8H17N				1055.22	0	0	Level2	0	0	0	0	0	0	0	0.117279	0	0	0.00254265	0	0	0	0
1-Butanamine, N-ethylidene-	Heterocyclic_Compounds				863.945	4.911	6898-74-4	C6H13N				1286.2	0	0	Level2	0	0	0	0	0	0	0.000942343	0	0	0	0	0	0	0	0
1-Butanamine, N-methyl-	Heterocyclic_Compounds				362.977	1.84	110-68-9	C5H13N				965.8	0	0	Level2	0	0	0	0	0.00498445	0	0	0	0	0	0	0	0	0	0
1-Hexadecanamine, N-methyl-	Heterocyclic_Compounds				341.978	1.784	13417-08-8	C17H37N				947.4	0	0	Level2	0	0	0	0	0	0	0.0820322	0	0	0	0	0	0	0	0
1-Hexanamine, 3,5,5-trimethyl-	Heterocyclic_Compounds				1235.92	1.958	3378-63-0	C9H21N				1520	0	0	Level2	0	0	0	0	7.00964e-05	0	0	0	0	0	0	0	0	0	0
1-Isopropyldiaziridine	Heterocyclic_Compounds				1454.91	1.463	33657-26-0	C4H10N2				1671.65	0	0	Level2	0	0	0	0	0	0	0	0	0.00131069	0	0	0	0	0	0
1-Methyldodecylamine	Heterocyclic_Compounds				1865.88	1.29933	13205-57-7	C13H29N				1983.7	0	0	Level2	0	0	0	0	0	0	0	0	0	0	0	0.00507558	0	0	0.00695548
1-Nitrosoadamantane	Heterocyclic_Compounds				1631.9	3.382	22734-10-7	C10H15NO				1795.7	0	0	Level2	0	0	0	0	0	0	0	0	0	0	0	0	0	6.76727e-05	0
1-Octanamine, N-methyl-	Heterocyclic_Compounds				585.562	1.5556	2439-54-5	C9H21N				1090.12	0	0	Level2	0	0	0.00623555	0	0.000691319	0	0	0	0	0	0	0	0	0	0
1-Pentanamine, N-ethyl-	Heterocyclic_Compounds				1157.93	1.468	17839-26-8	C7H17N				1470.4	0	0	Level2	0	0	0	0	0.000148122	0	0	0	0	0	0	0	0	0	0
1-Propanamine, 2-methyl-N-(2-methylpropyl)-N-nitroso-	Heterocyclic_Compounds				1547.9	1.933	997-95-5	C8H18N2O				1734.8	0	0	Level2	0	0	0.00074164	0	0	0	0	0	0	0	0	0	0	0	0
1-Propanamine, N,2-dimethyl-N-nitroso-	Heterocyclic_Compounds				332.979	1.4975	34419-76-6	C5H12N2O				929.15	0	0	Level2	0	0	0	0	0	0.00064635	0	0.000590921	0	0	0	0	0	0	0
1,1-Diethylpropanamine	Heterocyclic_Compounds				197.987	2.153	1571-51-3	C7H17N				775	0	0	Level2	0	0	0	0.000150276	0	0	0	0	0	0	0	0	0	0	0
1,2-Diazaspiro(2.5)octane	Heterocyclic_Compounds				1877.88	1.58	185-79-5	C6H12N2				1985.7	0	0	Level2	0	6.79202e-05	0	0	0	0	0	0	0	0	0	0	0	0	0.000398584
1,2-Ethanediamine, N-methyl-	Heterocyclic_Compounds				143.991	1.539	109-81-9	C3H10N2				700	0	0	Level2	0	0	0	0	0	0.0039895	0	0	0	0	0	0	0	0	0
1,2-Ethanediamine, N,N-diethyl-N',N'-dimethyl-	Heterocyclic_Compounds				197.987	2.153	123-10-4	C8H20N2				775	0	0	Level2	0.000195634	0	0	0	0	0	0	0	0	0	0	0	0	0	0
1,2-Ethanediamine, N,N'-diethyl-	Heterocyclic_Compounds				221.986	3.236	111-74-0	C6H16N2				808.3	0	0	Level2	0	0	0	0.00286191	0	0	0	0	0	0	0	0	0	0	0
1,2-Ethanediamine, N,N'-diethyl-N,N'-dimethyl-	Heterocyclic_Compounds				173.989	1.821	106-66-1	C8H20N2				741.7	0	0	Level2	0	0	0	0	0	0	0	0	0	0	0.00395982	0	0	0	0
1,2-Ethanediamine, N,N'-dimethyl-	Heterocyclic_Compounds				293.981	1.648	110-70-3	C4H12N2				875	0	0	Level2	0	0	0	0	0.00419344	0	0	0	0	0	0	0	0.00455352	0	0
1,2-Ethanediamine, N'-ethyl-N,N-dimethyl-	Heterocyclic_Compounds				185.988	1.512	123-83-1	C6H16N2				758.3	0	0	Level2	0.000431898	0	0	0	0	0	0	0	0	0	0	0	0	0	0
1,3-Propanediamine, N-methyl-	Heterocyclic_Compounds				341.978	1.8695	6291-84-5	C4H12N2				947.4	0	0	Level2	0.00505124	0	0	0	0	0	0	0	0	0	0	0.00612209	0	0	0
1,3-Propanediamine, N,N,N',N'-tetramethyl-	Heterocyclic_Compounds				911.942	2.293	110-95-2	C7H18N2				1315.4	0	0	Level2	0	0	0	0	0	0	0	0	0	0.000223887	0	0	0	0.000185271	0
1,3-Propanediamine, N,N'-diethyl-	Heterocyclic_Compounds				1295.92	1.746	10061-68-4	C7H18N2				1560	0	0	Level2	0	0	0	0	0.000260648	0	0	0	0	0	0	0	0	0	0
1,4-Cyclohexanediamine, cis-	Heterocyclic_Compounds				1175.92	1.784	15827-56-2	C6H14N2				1481.5	0	0	Level2	0	0	0	0	0	0	0	0	0	0	0	0	0	0	0.000143768
1H-Imidazole-4-ethanamine, beta-methyl-	Heterocyclic_Compounds				1061.93	2.742	24160-42-7	C6H11N3				1411.1	0	0	Level2	0	0	0	0	0	0	0	0	0	0	0.000593055	0	0	0	0
2-(1,3-Thiazol-2-yl)ethanamine	Heterocyclic_Compounds				1199.92	1.986	18453-07-1	C5H8N2S	C17927			1496.3	0	0	Level2	4.61299e-05	0	0	0	0	0	0	0	0	0	0	0	0	0	0
2-(Diethylamino)-3-methylcyclopropenethione	Heterocyclic_Compounds				959.939	0.136	91295-98-6	C8H13NS				1346.2	0	0	Level2	0	0	0	0	0	0	0	0	0.00019906	0	0	0	0	0	0
2-Aminopentanenitrile	Heterocyclic_Compounds				1751.89	1.3155	5699-69-4	C5H10N2				1896.65	0	0	Level2	0	0	0	0	0	0	0	0	0	0	0.0041832	0	0	0	0
2-Butanamine, (S)-	Heterocyclic_Compounds				1541.9	1.335	513-49-5	C4H11N				1730.4	0	0	Level2	0	0.00179713	0	0	0	0	0	0	0	0	0	0	0	0	0
2-Butanamine, N-methyl-	Heterocyclic_Compounds				1175.92	1.774	7713-69-1	C5H13N				1481.5	0	0	Level2	0	0	0	0	0	0	0	0	0	0.000105046	0	0	0	0	0
2-Butanamine, N,N-dimethyl-	Heterocyclic_Compounds				887.943	1.5095	921-04-0	C6H15N				1300	0	0	Level2	0	0	0	0	0	0	0	0.0153586	0	0	0	0	0.0303276	0	0
2-Heptanamine, 5-methyl-	Heterocyclic_Compounds				695.956	1.582	53907-81-6	C8H19N				1188.45	0	0	Level2	0.00490197	0	0	0	0	0	0	0	0	0	0	0	0	0	0
2-Hexanamine	Heterocyclic_Compounds				965.938	1.425	5329-79-3	C6H15N				1350	0	0	Level2	0	0	0	0	0.00169666	0	0	0	0	0	0	0	0	0	0
2-Hexanamine, 4-methyl-	Heterocyclic_Compounds				468.637	1.71478	105-41-9	C7H17N				1036.91	0	0	Level2	0	0	0	0.00303588	0.0284599	0.044205	0	0.00417706	0.000802453	0	0	0.00462626	0.0120501	0	0
2-Octanamine	Heterocyclic_Compounds				377.976	1.553	693-16-3	C8H19N				978.9	0	0	Level2	0	0	0	0	0	0	0	0	0	0	0	0	0	0.00439596	0
2-Pentanamine	Heterocyclic_Compounds				331.479	1.60525	63493-28-7	C5H13N				937.4	0	0	Level2	0	0	0	0.00192861	0	0	0	0	0	0	0	0.002112	0	0.00156951	0
2-Pentanamine, 2,4,4-trimethyl-	Heterocyclic_Compounds				161.99	1.51333	107-45-9	C8H19N				725	0	0	Level2	0	0	0	0	0.000684629	0.00094952	0	0	0	0	0	0	0	0	0.00242994
2-Pentanamine, 4-methyl-	Heterocyclic_Compounds				435.972	1.52933	108-09-8	C6H15N				993.667	0	0	Level2	0.00143987	0	0	0.00103158	0	0	0	0	0	0	0	0	0	0	0
2-Propanamine, N,N'-methanetetraylbis-	Heterocyclic_Compounds				418.259	4.12986	693-13-0	C7H14N2				1004.71	0	0	Level2	0.000160337	0	0.000340309	0	0.000469467	0	0	0.000366998	0.000912028	0	0	0.000639173	0	0	0
2-Propanone, bis(1-methylethyl)hydrazone	Heterocyclic_Compounds				1853.88	2.265	36909-55-4	C9H20N2				1966.7	0	0	Level2	0	0	0	0	0	0	0	0	0	0	9.67156e-05	0	0	0	0
2-Propanone, hydrazone	Heterocyclic_Compounds				299.981	1.629	5281-20-9	C3H8N2				910.5	0	0	Level2	0	0	0	0	0	0	0	0	0	0	0	0	0	0	0.00695836
2-Propanone, methyl-2-propenylhydrazone	Heterocyclic_Compounds				479.969	5.644	62237-76-7	C7H14N2				1054.2	0	0	Level2	0	0	0	0	0	0	0.000545658	0	0	0	0	0	0	0	0
2-Propen-1-amine, 2-methyl-	Heterocyclic_Compounds				173.989	1.9	2878-14-0	C4H9N				741.7	0	0	Level2	0	0	0	0	0	0.0001851	0	0	0	0	0	0	0	0	0
2,2-Dimethyl-1,3-propanediamine	Heterocyclic_Compounds				173.989	1.799	7328-91-8	C5H14N2				741.7	0	0	Level2	0	0	0	0	0	0	0	0	0	0	0	0	0	0.000735857	0
2,3-Diazabicyclo[2.2.1]hept-2-ene, 1,4-dimethyl-	Heterocyclic_Compounds				1367.91	1.789	71312-54-4	C7H12N2				1608.3	0	0	Level2	0	0	0	0	0	0	0	0.000342466	0	0	0	0	0	0	0
3-Aminopropionitrile	Heterocyclic_Compounds	Organonitrogen compounds			2445.22	1.20087	151-18-8	C3H6N2	C05670			2457.81	0	0	Level2	0.000739101	0.00194684	0.000876552	0.000839492	0.000735527	0.00147217	0.00148636	0.000830468	0.00172048	0.000763456	0.00172106	0.000963271	0.00072592	0.00142781	0.000933321
3-Ethoxyacrylonitrile	Heterocyclic_Compounds				683.956	4.938	61310-53-0	C5H7NO				1182.1	0	0	Level2	0	0	0	0	0	0	0	0	0	0.000185783	0	0	0	0	0
3-Methylhexan-2-amine	Heterocyclic_Compounds				425.973	1.651	35399-82-7	C7H17N				1011.7	0	0	Level2	0.0487914	0	0	0	0	0	0	0	0	0	0	0	0	0	0
3-Pentanamine	Heterocyclic_Compounds				1157.93	1.46	616-24-0	C5H13N				1470.4	0	0	Level2	0	0	0	0	0	0	0	0.000202738	0	0	0	0	0	0	0
3,3,5-Trimethylcyclohexylamine	Heterocyclic_Compounds				337.978	1.81433	15901-42-5	C9H19N				943.9	0	0	Level2	0	0	0	0	0	0	0	0	0	0	0	0	0	0	0.00022771
4-Aminoheptane	Heterocyclic_Compounds				185.988	1.7745	16751-59-0	C7H17N				758.35	0	0	Level2	0	0	0	0	0	0	0	0	0.000124378	0	0	0	0	0	0
4-Propylcyclohexylamine	Heterocyclic_Compounds				173.989	1.9	102653-37-2	C9H19N				741.7	0	0	Level2	0	0	0	0	0.000212077	0	0	0	0	0	0	0	0	0	0
5-Cyano-1-pentene	Heterocyclic_Compounds				737.953	1.684	5048-19-1	C6H9N				1213.8	0	0	Level2	0	0	0	0	0	0.00521428	0	0	0	0	0	0	0	0	0
5-Hexenenitrile, 2-methyl-	Heterocyclic_Compounds				239.985	2.653	30316-00-8	C7H11N				833.3	0	0	Level2	0	0	0	0	0.00100562	0	0	0	0	0	0	0	0	0	0
Acetaldehyde semicarbazone	Heterocyclic_Compounds				1169.93	1.474	591-86-6	C3H7N3O				1477.8	0	0	Level2	0	0	0	0	0	0	0.00123454	0	0	0	0	0	0	0	0
Acetaldehyde, (1-methylethyl)hydrazone	Heterocyclic_Compounds				1061.93	1.962	7422-89-1	C5H12N2				1411.1	0	0	Level2	0	0	0	0	0.000190797	0	0	0	0	0	0	0	0	0	0
Acetonitrile-d3	Heterocyclic_Compounds				650.958	1.6	2206-26-0	C2D3N				1120.92	0	0	Level2	0	0	0	0	0	0	0	0	0	0.00365744	0	0	0	0	0
Acetonitrile, hydroxy-	Heterocyclic_Compounds				239.985	2.636	107-16-4	C2H3NO				833.3	0	0	Level2	0	0	0.000468836	0	0	0	0	0	0	0	0	0	0	0	0
Aminoacetonitrile	Heterocyclic_Compounds				317.98	1.773	540-61-4	C2H4N2				926.3	0	0	Level2	0	0	0.000657586	0	0	0	0	0	0	0	0	0	0	0	0
Aziridine, 1-methyl-	Heterocyclic_Compounds				251.984	1.471	1072-44-2	C3H7N				850	0	0	Level2	0	0	0	0	0	0	0	0	0	0	0	0	0	0	0.000705123
Aziridine, 1-methyl-2-methylene-	Heterocyclic_Compounds				515.967	1.871	25012-55-9	C4H7N				1075.6	0	0	Level2	0	0	0	0	0	0	0	0	0	0	0	0.0303006	0	0	0
Aziridine, 1-propyl-	Heterocyclic_Compounds				725.954	4.938	5536-98-1	C5H11N				1206.9	0	0	Level2	0	0	0	0.000520634	0	0	0	0	0	0	0	0	0	0	0
Aziridine, 2-(phenylmethyl)-	Heterocyclic_Compounds				2433.85	1.38367	13906-90-6	C9H11N				2448.33	0	0	Level2	0	0.000202597	0	0	0	0	0	0.000190635	0	0	0	0	0	0	0
Betazole	Heterocyclic_Compounds	Organonitrogen compounds			301.181	1.6728	105-20-4	C5H9N3				911.56	0	0	Level2	0.000618846	0.000105715	0	0	0	0	0.000277725	0.000219855	0	0	0	0	0.000169949	0	0
Butane, 1-isocyano-	Heterocyclic_Compounds				1496.9	1.415	2769-64-4	C5H9N				1705.56	0	0	Level2	0.000643229	0.00121371	0	0	0	0	0.0163552	0	0.000262425	0.00218108	0.0137913	0	0	0.0202523	0
Butyl aldoxime, 3-methyl-, anti	Heterocyclic_Compounds				485.969	1.488	5775-74-6	C5H11NO				1058.3	0	0	Level2	0	0	0	0	0	0	7.68817e-05	0	0	0	0	0	0	0	0
Cyanamide	Heterocyclic_Compounds				332.978	1.6025	420-04-2	CH2N2	C01566			939.5	0	0	Level2	0	0	0	0	0	0	0	0.00137084	0.00441995	0	0	0	0	0	0
Cyclobutanecarbonitrile, 3,3-dimethyl-	Heterocyclic_Compounds				215.986	2.452	53783-86-1	C7H11N				800	0	0	Level2	0	0.000605171	0	0	0	0	0	0	0	0	0	0	0	0	0
Cyclobutylamine	Heterocyclic_Compounds				1029.93	1.40825	2516-34-9	C4H9N				1389.93	0	0	Level2	0.00318991	0.00106111	0.139414	0.0201423	0.0525322	0.00105019	0.000687303	0.00739116	0.00163622	0	0.00592021	0	0	0.0650925	0
Cyclohexanamine, N-methyl-	Heterocyclic_Compounds				347.978	4.712	100-60-7	C7H15N				952.6	0	0	Level2	0	0	0	0	0	0	0	0	0	0	0	0	0	0.0048243	0
Diazene, bis(1,1-dimethylethyl)-	Heterocyclic_Compounds				665.957	2.544	927-83-3	C8H18N2				1171.4	0	0	Level2	0	0	0	0	0	0	0	0	0	0	0	0	0	0.000178464	0
Diazene, dimethyl-	Heterocyclic_Compounds				197.987	1.687	503-28-6	C2H6N2				775	0	0	Level2	0	0	0	0	0	0.0008403	0	0	0.000529662	0	0	0	0	0	0
Diaziridine, 3-ethyl-3-methyl-	Heterocyclic_Compounds				2491.04	1.2034	4901-75-1	C4H10N2				2496	0	0	Level2	0	0	0.00084888	0.00199979	0	0	0	0	0	0	0	0	0	0	0
Diethylcyanamide	Heterocyclic_Compounds				245.984	1.825	617-83-4	C5H10N2				841.7	0	0	Level2	0	0	0	0	0	0	0	0.00025345	0	0	0	0	0	0	0
Diisopropylcyanamide	Heterocyclic_Compounds				281.982	3.37	3085-76-5	C7H14N2				891.7	0	0	Level2	0	0.000424802	0	0	0	0	0	0.0018448	0	0	0	0	0	0.000308552	0
Dimethoxyamine	Heterocyclic_Compounds				479.969	1.451	7487-32-3	C2H7NO2				1054.15	0	0	Level2	0	0	0	0	0	0	5.18663e-05	0	0	0	0	0	0.000136831	0	0
Ethanamine, N-ethyl-N-methyl-	Heterocyclic_Compounds				179.988	1.8305	616-39-7	C5H13N				750	0	0	Level2	0	0	0	0	0	0	0	0	0	0	0.00272939	0	0	0.0184118	0
Ethanamine, N-methyl-	Heterocyclic_Compounds				313.98	1.562	624-78-2	C3H9N				873.8	0	0	Level2	0	0	0.00156867	0	0	0	0	0	0	0	0.00100812	0	0	0	0
Ethanamine, N-pentylidene-	Heterocyclic_Compounds				1751.89	1.74	10599-76-5	C7H15N				1886.4	0	0	Level2	0	0	0	0	0	0	0	0	0	0	0	9.41225e-05	0	0	0
Ethane, 1-chloro-2-isocyanato-	Heterocyclic_Compounds				179.988	1.649	1943-83-5	C3H4ClNO				750	0	0	Level2	0	0	0	0	0	0	0	0	0	0	0.000297402	0	0	0	0
Ethane, isocyanato-	Heterocyclic_Compounds				179.988	1.6485	109-90-0	C3H5NO				750	0	0	Level2	0	0	0	0	0	0	0	0	0	0	0	0.000427042	0	0	0
Ethanethiol, 2-(diethylamino)-	Heterocyclic_Compounds				209.987	2.12	100-38-9	C6H15NS				791.7	0	0	Level2	0	0	0	0	0	0	0	0	0	0	8.91999e-05	0	0	0	0
Ethenamine, N-methyl-N-nitroso-	Heterocyclic_Compounds				2355.85	1.212	4549-40-0	C3H6N2O	C19282			2383.33	0	0	Level2	0.000156404	0	0	0	0	0	0.000635966	0	0	0	0	0	0	0	0
Fumaronitrile	Heterocyclic_Compounds				2369.84	1.33	764-42-1	C4H2N2				2395	0	0	Level2	0	0	0	0	0	0	0	0	0	0	0.00260571	0	0	0	0
Guanidine	Heterocyclic_Compounds				893.943	1.96867	113-00-8	CH5N3	C17349			1304	0	0	Level2	0.000428615	0	0	0	0	0	0	0.000362795	0	0	0	0.000854135	0	0	0
Hex-5-enylamine	Heterocyclic_Compounds				959.939	1.566	34825-70-2	C6H13N				1346.2	0	0	Level2	0	0	0	0	0	0	0	0	0	0	0	0	0.000142721	0	0
Hydrazine, (1-methylethyl)-	Heterocyclic_Compounds				161.99	1.5365	2257-52-5	C3H10N2				725	0	0	Level2	0	0	0.00181119	0	0	0.000916062	0	0	0	0	0	0.00120121	0	0	0
Hydrazine, 1-(5-hexenyl)-1-methyl-	Heterocyclic_Compounds				543.965	1.43333	53907-78-1	C7H16N2				1095.75	0	0	Level2	0	0	0	0	0.000944935	0	0	0.000188418	0.000134001	0	0.000194439	0	0.000126276	0	0
Hydrazine, 1-methyl-1-(2-propenyl)-	Heterocyclic_Compounds				431.972	1.544	20240-70-4	C4H10N2				1020.8	0	0	Level2	0	0	0	0	0	0	0	0	0	0	0	0	0.013758	0	0
Hydrazine, 1-methyl-1-(2-propynyl)-	Heterocyclic_Compounds				1022.93	1.836	7422-82-4	C4H8N2				1386.05	0	0	Level2	0.00079823	0	0	0	0	0	0	0	0	0	0	0	0	0	0
Hydrazine, 1,1-diethyl-	Heterocyclic_Compounds				1562.9	1.445	616-40-0	C4H12N2				1751.15	0	0	Level2	0.000649763	0	0	0	0	0	0	0	0	0	0	0	0	0	0
Hydrazine, 1,1-dimethyl-	Heterocyclic_Compounds				1745.89	1.372	57-14-7	C2H8N2	C19233			1881.8	0	0	Level2	0	0	0	0	0.000101641	0	0	0	0	0	0	0	0	0	0
Hydrazine, 1,1-dipropyl-	Heterocyclic_Compounds				845.946	1.968	4986-50-9	C6H16N2				1275.9	0	0	Level2	0	0	0	0.000123431	0	0	0	0	0	0	0	0	0	0	0
Hydrazine, tri-2-butenyl-	Heterocyclic_Compounds				491.969	4.815	75267-98-0	C12H22N2				1062.5	0	0	Level2	0.000607954	0	0	0	0	0	0	0	0	0	0	0	0	0	0
Methanamine, N-heptylidene-	Heterocyclic_Compounds				1295.92	1.743	6898-71-1	C8H17N				1560	0	0	Level2	0	0	0	0	0	0	0.000395395	0	0	0	0	0	0	0	0
Methanamine, N-methoxy-	Heterocyclic_Compounds				665.957	1.426	1117-97-1	C2H7NO				1171.4	0	0	Level2	0	0	0	0	0	0	0	0.000507608	0	0	0	0	0	0	0
Methanamine, N,N-difluoro-	Heterocyclic_Compounds				167.989	1.554	753-58-2	CH3F2N				733.3	0	0	Level2	0	0.000793796	0	0	0	0	0	0	0	0	0	0	0	0	0
Methane, isocyanato-	Heterocyclic_Compounds				1016.94	1.51388	624-83-9	C2H3NO	C22645			1382.16	0	0	Level2	0	0.0269457	0	0	0.00136531	0	0	0.00247786	0	0.0195692	0	0.00151944	0.000351912	0.00213847	0
Methane, nitroso-	Heterocyclic_Compounds				669.957	1.4295	865-40-7	CH3NO				1164.88	0	0	Level2	0	0.0209201	0	0	0.00278857	0.000445886	0	0	0	0	0	0.003478	0	0	0.0202804
Methylamine, N-(1-butylhexylidene)-	Heterocyclic_Compounds				953.939	0.235	18641-76-4	C11H23N				1342.3	0	0	Level2	0	0.000211583	0	0	0	0	0	0	0	0	0	0	0	0	0
Methylamine, N-(1-methylheptylidene)-	Heterocyclic_Compounds				1277.92	1.815	18641-72-0	C9H19N				1548	0	0	Level2	0	0	0	0	0	0.000151186	0	0	0	0	0	0	0	0	0
Methylamine, N-(1-methylhexylidene)-	Heterocyclic_Compounds				1751.89	1.739	22058-71-5	C8H17N				1886.4	0	0	Level2	0	0	0	0	0	0	0	0	0	0	0.000112033	0	0	0	0
n-Butyl nitrite	Heterocyclic_Compounds	Organonitrogen compounds			1517.9	1.351	544-16-1	C4H9NO2				1713	0	0	Level2	0	0	0	0	0	0	0	0	0.00038803	0	0	0	0	0	0
n-Butylethylenediamine	Heterocyclic_Compounds				245.984	1.669	19522-69-1	C6H16N2				841.7	0	0	Level2	0	0	0	0	0	0	0	0	0	0	0.000888793	0	0	0	0
N-Ethyl-2-methylallylamine	Heterocyclic_Compounds				635.959	1.79275	18328-90-0	C6H13N				1153.6	0	0	Level2	0	0	0	0	0	0	0	0.000203448	0	0	0	0	0	0.000406718	0
N-Ethylidene t-butylamine	Heterocyclic_Compounds				1079.93	2.026	7020-80-6	C6H13N				1422.2	0	0	Level2	0	0	0	0	0	0	0	0	6.24746e-05	0	0	0	0	0	0
n-Hexylmethylamine	Heterocyclic_Compounds				2122.77	1.04673	35161-70-7	C7H17N				2191.4	0	0	Level2	0.000343448	0.00141001	0	0.00074589	0	0.000494894	0	0	0.000896641	0	0	0	0.0120016	0	0.000544586
N-tert-Butylmethylamine	Heterocyclic_Compounds				283.482	1.6265	14610-37-8	C5H13N				889.125	0	0	Level2	0	0	0	0.0092117	0	0	0.010858	0.0344768	0	0	0	0	0	0	0
N,N'-di-tert-Butylcarbodiimide	Heterocyclic_Compounds				1193.92	5.65	691-24-7	C9H18N2				1492.6	0	0	Level2	0	0	0	0	0	0.000355566	0	0	0	0	0	0	0	0	0
Neopentylamine	Heterocyclic_Compounds				999.536	1.4842	5813-64-9	C5H13N				1372.3	0	0	Level2	0	0	0	0	0	0	0	0	0	0.0612775	0.0201742	0	0	0.0510544	0
Nitroxide, bis(1,1-dimethylethyl)	Heterocyclic_Compounds				709.954	1.66156	2406-25-9	C8H18NO				1183.44	0	0	Level2	0	0	0	0.000686135	0.000683467	0.000448364	0	0.000934982	0.000374712	0.000556892	0	0	0.00033368	0.000453092	0
O-Ethyl S-2-dimethylaminoethyl ethylphosphonothiolate	Heterocyclic_Compounds				1175.92	1.781	98543-25-0	C8H20NO2PS				1481.5	0	0	Level2	0	0	0	0	0	0	0	0	0	0	0.000198599	0	0	0	0
Pent-3-enylamine	Heterocyclic_Compounds				795.95	1.60833	87156-70-5	C5H11N				1250.5	0	0	Level2	5.76849e-05	0	0	0	0	0	0	0	0	0	0	0	0	0	0
Pent-4-enylamine	Heterocyclic_Compounds				1349.91	1.3	22537-07-1	C5H11N				1596	0	0	Level2	0	0	0	0	0.000292664	0	0	0	0	0	0	0	0	0	0
Pentane, 2-isocyano-2,4,4-trimethyl-	Heterocyclic_Compounds				1121.93	1.788	14542-93-9	C9H17N				1448.1	0	0	Level2	0	0	0	0.00015268	0	0	0	0	0	0	0	0	0	0	0
Propanal, 2-propenylhydrazone	Heterocyclic_Compounds				569.964	0.302	19031-78-8	C6H12N2				1114.3	0	0	Level2	0	0	0	0.000344009	0	0	0	0	0	0	0	0	0	0	0
Propane-1,2,3-triamine	Heterocyclic_Compounds				161.99	1.536	21291-99-6	C3H11N3				725	0	0	Level2	0	0	0	0.00141795	0	0	0	0	0	0	0	0	0	0	0
Propane, 1-isocyanato-	Heterocyclic_Compounds				863.945	4.923	110-78-1	C4H7NO				1286.2	0	0	Level2	0	0	0.00136835	0.00183095	0	0	0	0	0	0	0	0	0	0	0
Propane, 2-isocyanato-2-methyl-	Heterocyclic_Compounds				563.964	1.745	1609-86-5	C5H9NO				1110.7	0	0	Level2	0	0	0	0	0.000469556	0	0	0	0	0	0	0	0	0	0
Propanedinitrile	Heterocyclic_Compounds				2378.85	1.6535	109-77-3	C3H2N2				2402.5	0	0	Level2	0	0	0	0	0	0	0	0	0	0	0	0.000198086	0	0	0
Propanenitrile, 3-methoxy-	Heterocyclic_Compounds				391.975	1.59333	110-67-8	C4H7NO				991.233	0	0	Level2	0	0	0	0	0	0	0	0	0	0.00514053	0	0	0	0	0
Propanenitrile, 3,3'-oxybis-	Heterocyclic_Compounds				401.974	1.565	1656-48-0	C6H8N2O				1000	0	0	Level2	0	0	0	0	0	0.000928269	0	0	0	0	0	0	0	0	0
R-(-)-Cyclohexylethylamine	Heterocyclic_Compounds				704.622	1.56889	5913-13-3	C8H17N				1186.66	0	0	Level2	0	0	0	0	0	0.00357258	0.00122801	0.0166387	0	0	0	0.00309351	0	0.000857593	0
Tetrahydroquinoxaline	Heterocyclic_Compounds				1685.89	1.7275	3476-89-9	C8H10N2				1836.4	0	0	Level2	0	0	0	0	0	0	0	0	0	0.000210025	0	0	0	0	0.000227274
Tetramethylbutanedinitrile	Heterocyclic_Compounds				683.956	4.933	3333-52-6	C8H12N2				1182.1	0	0	Level2	0	0.000193506	0	0	0	0	0	0	0	0	0	0	0	0	0
Tetramethylene diisocyanate	Heterocyclic_Compounds				239.985	2.639	4538-37-8	C6H8N2O2				833.3	0	0	Level2	0	0	0	0	0.00160109	0	0	0	0	0	0	0	0	0	0
Trifluoroacetamidine	Heterocyclic_Compounds				845.946	1.964	354-37-0	C2H3F3N2				1275.9	0	0	Level2	0	0	0	0	0	0	0	0.000175167	0	0	0	0	0	0	0
Difluorophosphoric acid	Homogeneous non-metal compounds				1361.91	1.953	13779-41-4	F2HO2P				1604.2	0	0	Level2	0	0	0	0	0	0	0	0	0	0	0	0	0	0	5.35615e-05
Hydrogen bromide	Homogeneous non-metal compounds				2491.98	2.3295	10035-10-6	BrH	C13645			2496.79	0	0	Level2	9.43075e-05	0	0.00021819	0.000105793	0.000115634	0.000132539	9.57187e-05	0	0.000217585	0.000213469	0.000129645	0	0.000125551	0.000100891	0.000254489
Nitrogen fluoride, (E)-	Homogeneous non-metal compounds				1877.88	1.26	13776-62-0	F2N2				1985.7	0	0	Level2	0	0	0	0	0	0	0	0	0	0	0	0	0	0	0.000282295
Nitrous oxide	Homogeneous non-metal compounds	Other non-metal organides			1451.05	1.27843	10024-97-2	N2O	C00887		odorless	1674.61	0	0	Level2	0.00212947	0.000554344	0	0	0	0	0	0	0	0	0.000455083	0.00149635	0	0	0
(2-Methylbutyl)cyclohexane	Hydrocarbons				1463.91	2.118	54105-77-0	C11H22				1675	0	0	Level2	0	0	0	0	0	0	0	0	0	0.000191103	0	0	0	0	0
(Z)-4-Methyl-2-hexene	Hydrocarbons				713.954	1.834	3683-19-0	C7H14				1200	0	0	Level2	0	0	0.000137173	0	0	0	0	0	0	0	0	0	0	0	0
(Z)-Hex-2-ene, 5-methyl-	Hydrocarbons				2243.86	1.269	13151-17-2	C7H14				2290	0	0	Level2	0	0	0	0	0	0	0	0	0.000277357	0	0	0	0	0	0
[4.2.2]Propella-2,4,7,9-tetraene	Hydrocarbons				2471.84	1.392	88090-34-0	C10H8				2480	0	0	Level2	0	0	0	0	0	0	0	0.000132167	0	0	0	0	0	0	0
1-(Adamantyl)cyclohexene	Hydrocarbons				1631.9	3.383	78053-16-4	C16H24				1795.7	0	0	Level2	0	0	0	0	0	0	0	0	0	0	0	0	0.00100464	0	0
1-Butyne, 3,3-dimethyl-	Hydrocarbons				809.948	1.591	917-92-0	C6H10				1255.2	0	0	Level2	0	0	0	0	0	0	0	0	0	0	0	0	0.000633714	0	0
1-cyclobutylcyclobutene	Hydrocarbons				1653.89	1.91533	58372-37-5	C8H12				1812.47	0	0	Level2	0.00014029	0	0	0	0	0.00177814	0	0	0	0	0	0	0.000356115	0	0
1-Decene, 2-methyl-	Hydrocarbons				647.958	4.67286	13151-27-4	C11H22				1160.6	0	0	Level2	0.00056021	0	0.000157371	0	0.000445724	0.000384772	0.000359012	0.000568818	0	0	0	0	0	0	0
1-Decene, 2,4-dimethyl-	Hydrocarbons				573.563	5.0294	55170-80-4	C12H24				1115.84	0	0	Level2	0.000616853	0	0	0.000324304	0.000363783	0	0	0.000575982	0	0	0	0	0	0	0
1-Decene, 8-methyl-	Hydrocarbons				789.378	5.11043	61142-79-8	C11H22				1244.11	0	0	Level2	0	0.00033461	0.000514313	0	0	0	0	0	0.00022902	0	0	0	0	0	0
1-Decene, 9-methyl-	Hydrocarbons				647.958	4.901	61142-78-7	C11H22				1159.52	0	0	Level2	0	0	0	0.000311649	0.00058653	0.000323013	0.000342802	0	0	0	0.000231692	0	0	0	0
1-Docosene	Hydrocarbons	Unsaturated hydrocarbons			2417.85	2.664	1599-67-3	C22H44				2435	0	0	Level2	0	0	0	0	0	0	0.000328493	0	0	0	0	0	0	0	0
1-Dodecen-3-yne	Hydrocarbons				1307.91	1.93433	74744-36-8	C12H20				1569.43	0	0	Level2	0	0	0	0	0	0	0	0	0	0	0	0.00050896	0	0	0
1-Ethyl-3-methylcyclohexane (c,t)	Hydrocarbons				323.979	3.56514	3728-55-0	C9H18				931.6	0	0	Level2	0	0.000183621	0	0.000292305	0.000400251	0.000305633	0.000207558	0.000296589	0	0	0.000238869	0	0	0	0
1-Ethyl-4-methylcyclohexane	Hydrocarbons				323.979	3.56625	3728-56-1	C9H18				931.6	0	0	Level2	0	0	0.000246275	0	0	0	0	0	0.00032347	0	0	0	0	0	0.00067584
1-Ethyl-5-methylcyclopentene	Hydrocarbons				1012.94	1.89117	97797-57-4	C8H14				1382.62	0	0	Level2	0.000295336	0.000256962	0	0	0.000277064	0	0	0.000132581	0.000189234	0.000457222	0.000457908	0.000224519	0.000388804	0.00021909	0.000764233
1-Heptene, 2-methyl-	Hydrocarbons				239.985	2.6398	15870-10-7	C8H16				833.3	0	0	Level2	0.000748435	0	0	0.00121201	0	0.000569419	0.000672352	0.00153668	0	0	0	0	0	0	0
1-Heptene, 5-methyl-	Hydrocarbons				1603.9	4.68933	13151-04-7	C8H16				1777.57	0	0	Level2	0	0.00046847	0	0.000339812	0	0	0	0	0	0	0	0	0.000133715	0	0
1-Heptene, 6-methyl-	Hydrocarbons				505.967	4.43067	5026-76-6	C8H16				1072.23	0	0	Level2	0	0	0	0	0	0	0	0.000330841	0	0.000211113	0	0	0	0	0
1-Hexene, 2,5-dimethyl-	Hydrocarbons				223.986	2.51467	6975-92-4	C8H16				811.1	0	0	Level2	0	0	0.000869127	0	0	0.0013272	0	0	0	0	0	0	0	0	0
1-Hexene, 2,5,5-trimethyl-	Hydrocarbons				931.942	5.71967	62185-56-2	C9H18				1330.37	0	0	Level2	0	0.000183272	0	0	0.000348274	0	0	0	0	0	0.000144379	0	0	0	0
1-Hexene, 3-methyl-	Hydrocarbons				407.974	1.683	3404-61-3	C7H14				1004.2	0	0	Level2	0	0.000287407	0	0	0	0	0	0	0	0	0	0	0	0	0
1-Hexene, 3,3,5-trimethyl-	Hydrocarbons				227.985	3.02667	13427-43-5	C9H18				816.7	0	0	Level2	0.000351773	0	0	0	0	0	0.000687359	0.000650495	0	0	0	0	0	0	0
1-Hexene, 3,4-dimethyl-	Hydrocarbons				1220.32	1.467	16745-94-1	C8H16				1510.32	0	0	Level2	0	0	0.000812926	0.000403075	0	0	0	0	0	0	0.00362895	0.000505319	0	0	0
1-Hexene, 3,5-dimethyl-	Hydrocarbons				356.977	1.651	7423-69-0	C8H16				922.9	0	0	Level2	0	0	0	0	0.000131493	0	0	0	0	0	0	0	0	0	0
1-Hexene, 3,5,5-trimethyl-	Hydrocarbons				1697.89	3.67767	4316-65-8	C9H18				1845.5	0	0	Level2	0	0	0.000170158	0	0	0	0.000131546	0	0	0	0	0	0	0	0
1-Hexene, 4-methyl-	Hydrocarbons				419.973	1.55633	3769-23-1	C7H14				1012.5	0	0	Level2	0	0	0	0	0.000445201	0.00652657	0	0	0	0.000262588	0	0	0	0	0
1-Hexene, 5-methyl-	Hydrocarbons				890.942	4.82767	3524-73-0	C7H14				1306.87	0	0	Level2	0	0.000246993	0.000480214	0.000469056	0	0	0	0	0.000134947	0.000249237	0	0	0	0	0.000193204
1-Hexene, 5,5-dimethyl-	Hydrocarbons				401.974	3.952	7116-86-1	C8H16				1000	0	0	Level2	0	0	0	0.000554467	0	0	0	0	0	0	0	0	0	0	0
1-Isobutyladamantane	Hydrocarbons				1681.39	3.281	27364-16-5	C14H24				1833.05	0	0	Level2	0	0.000111512	0	0	0	7.04756e-05	1.08662e-05	0	0	0	0	0	0	0	0
1-Methyl-2-methylenecyclohexane	Hydrocarbons				1337.91	1.7735	2808-75-5	C8H14				1589.6	0	0	Level2	0	0	0	0	0	0.000377677	0	0	0	0	0	0	0	0	0
1-Methyldecahydronaphthalene	Hydrocarbons				765.951	4.142	2958-75-0	C11H20				1229.87	0	0	Level2	0.000237271	0	0.000175166	0	0	0	0	0	0	0	0	0	0	0.0001231	0
1-Nonen-4-yne	Hydrocarbons				719.954	2.541	31508-12-0	C9H14				1203.4	0	0	Level2	0	0	0	0	0	0	0	0	0	0	0.000643874	0	0	0	0
1-Nonene, 4,6,8-trimethyl-	Hydrocarbons				639.816	5.20943	54410-98-9	C12H24				1152.12	0	0	Level2	0.00176747	0.000786597	0.000964659	0.00178413	0.00193087	0.00170148	0.000952143	0.00150889	0.0017695	0.00031405	0.0030924	0	0.00164955	0	0.00614182
1-Octadecyne	Hydrocarbons				1331.91	2.436	629-89-0	C18H34				1584	0	0	Level2	0	0	0	0.000175964	0	0	0	0	0	0	0	0	0	0	0
1-Octene, 2,6-dimethyl-	Hydrocarbons				413.974	3.87513	6874-29-9	C10H20				1008.3	0	0	Level2	0.00220794	0.000956592	0.00110018	0.00196466	0.00264856	0.00169577	0	0.00195905	0	0	0	0	0	0	0
1-Octene, 2,7-dimethyl-	Hydrocarbons				395.975	3.924	33718-03-5	C10H20				994.7	0	0	Level2	0	0	0	0	0.00100702	0	0	0	0	0	0	0	0	0	0
1-Octene, 6-methyl-	Hydrocarbons				1205.92	1.699	13151-10-5	C9H18				1500	0	0	Level2	0	0	0	0	0	0	0.000194187	0	0	0	0	0	0	0	0
1-Octene, 7-methyl-	Hydrocarbons				540.823	4.45371	13151-06-9	C9H18				1089.13	0	0	Level2	0	0.000250142	0	0.0004564	0	0	0.000450503	0.000716091	0	0	0	0	0	0	0
1-Pentene, 2,3-dimethyl-	Hydrocarbons				407.974	1.682	3404-72-6	C7H14				1004.2	0	0	Level2	0	0	0	0	0	0	0	0	0.000338966	0	0	0	0	0	0
1-Pentene, 3-ethyl-2-methyl-	Hydrocarbons				1133.93	2.093	19780-66-6	C8H16				1455.6	0	0	Level2	0	0	0	0	0	0	0.000703762	0	0	0	0	0	0	0	0
1-Pentene, 3-methyl-	Hydrocarbons				161.99	1.714	760-20-3	C6H12				725	0	0	Level2	0	0	0	0	0.000843563	0	0	0.000584356	0	0	0	0	0	0	0
1-Pentene, 3,3-dimethyl-	Hydrocarbons				407.974	1.682	3404-73-7	C7H14				1004.2	0	0	Level2	0	0	0	0	0	0	0	0	0	0.000396628	0	0	0	0	0
1-Pentene, 4,4-dimethyl-	Hydrocarbons				1163.93	1.76333	762-62-9	C7H14				1474.1	0	0	Level2	0.000543326	0	0.0082314	0	0	0	0	0	0	0	0	0	0	0	0.00370478
1-Tetracosene	Hydrocarbons				1271.92	5.801	10192-32-2	C24H48				1544	0	0	Level2	0	0	0	0	0	0	0	0	0	0	0.00101462	0	0	0	0
1-Tetradecen-3-yne	Hydrocarbons				1400.91	2.402	74752-91-3	C14H24				1633.75	0	0	Level2	0	0	0	0	0	0	0	0.000113578	0	0	0	0	0	0	0
1-Undecene, 10-methyl-	Hydrocarbons				731.953	5.036	22370-55-4	C12H24				1210.25	0	0	Level2	0	0	0	0.00131289	0	0.000248351	0	0	0	0	0	0	0	0	0
1-Undecene, 2-methyl-	Hydrocarbons				698.955	4.888	18516-37-5	C12H24				1191.1	0	0	Level2	0	0	0.000269983	0	0	0	0	0	0	0	0	0	0	0	0
1-Undecene, 4-methyl-	Hydrocarbons				662.207	5.08125	74630-39-0	C12H24				1169.19	0	0	Level2	0.00124311	0	0.000363217	0.00042103	0.00104709	0.00114554	0.000894339	0.000391174	0	0	0	0	0	0	0
1-Undecene, 5-methyl-	Hydrocarbons				1115.93	5.0848	74630-38-9	C12H24				1444.28	0	0	Level2	0.00217939	0.000471085	0.000454348	0	0	0.000636163	0.000301302	0	0	0	0	0	0	0	0
1-Undecene, 9-methyl-	Hydrocarbons				503.968	5.15	74630-41-4	C12H24				1070.8	0	0	Level2	0	0	0	0.000476399	0	0.000570504	0.000364427	0.000395229	0	0	0	0	0	0	0
1,1,3,3,5-Pentamethylcyclohexane	Hydrocarbons				430.472	4.571	70810-19-4	C11H22				1019.8	0	0	Level2	0	0	0	0	0	0	0	0	8.04299e-05	0	0	0	9.24984e-05	0	0.000135978
1,1,4-Trimethylcyclohexane	Hydrocarbons				724.454	3.94975	7094-27-1	C9H18				1206.03	0	0	Level2	0	0.000378465	0	0	0	0	0.000210983	0	0	0	0.000574276	0	0	0	0.000193974
1,1'-Bicyclobutyl	Hydrocarbons				224.986	1.9015	7051-52-7	C8H14				812.5	0	0	Level2	0	0	0	0	0	0	0	0	0	0	0.00256281	0	0	0	0
1,1'-Bicyclopentyl	Hydrocarbons				803.949	2.477	1636-39-1	C10H18				1251.7	0	0	Level2	0	0	0	0	0	0.00012818	0	0	0	0	0	0	0	0	0
1,11-Dodecadiyne	Hydrocarbons				1949.88	1.677	20521-44-2	C12H18				2045	0	0	Level2	0	0	0	0	0	0	0	0	0	0	0.000211219	0	0	0	0
1,2-Dimethyl cyclopropene	Hydrocarbons				233.985	1.769	14309-32-1	C5H8				825	0	0	Level2	0	0	0	0	0.0837721	0	0	0	0	0	0	0	0	0	0
1,2-Nonadiene	Hydrocarbons				815.948	3.471	22433-33-6	C9H16				1258.6	0	0	Level2	0	0	0	0	0	0	0	0	0	0	0.000387643	0	0	0	0
1,3-Butadiyne	Hydrocarbons				1821.88	3.21078	460-12-8	C4H2				1943.18	0	0	Level2	0	0	0	0	4.68927e-05	0	0	0	0	0	0	0	0	0	0
1,3-Cyclopentadiene, 1,2-dimethyl-	Hydrocarbons				329.979	2.1184	4784-86-5	C7H10				936.86	0	0	Level2	7.71726e-05	0	0	0	0.000100786	0	0	0	0	9.52336e-05	0.000141335	0	0	0	0
1,3-Cyclopentadiene, 1,2,3,4,5-pentamethyl-	Hydrocarbons				1055.93	2.5295	4045-44-7	C10H16				1407.4	0	0	Level2	0	0	0.000113318	0	0	0	0	0	0	0	0.000150388	0	0	0	0
1,3-Dimethyl-1-cyclohexene	Hydrocarbons				1187.92	1.74333	2808-76-6	C8H14				1488.9	0	0	Level2	0	0	0	0.00233794	0	0	0	0.00298321	0	0	0	0	0	0	0
1,3-Heptadiene, 5,5-dimethyl-	Hydrocarbons				1215.92	1.9475	24618-86-8	C9H16				1507.22	0	0	Level2	0	0.000218634	0.00011717	0	0	0	0	0	0.000181807	0	0	0.000311507	0	0	0
1,3-Hexadiene, 3-ethyl-2-methyl-, (Z)-	Hydrocarbons				695.955	2.231	74752-97-9	C9H16				1189.3	0	0	Level2	0	0	0	0	0	0	0	0	0	0	0	0	0	0	0.000149229
1,3-Pentadiene, 2-methyl-, (E)-	Hydrocarbons				212.987	1.831	926-54-5	C6H10				795.85	0	0	Level2	0	0	0	0.000114469	0.000193187	0	0	0	0	0	0	0	0	0	0
1,3,5-Hexatriene, (Z)-	Hydrocarbons				245.984	1.808	2612-46-6	C6H8				841.7	0	0	Level2	0	0	0	0	0	0	0	0	0	0	0.000810904	0	0	0	0
1,3,5-Hexatriene, 3-methyl-, (Z)-	Hydrocarbons				1223.92	1.733	24587-27-7	C7H10				1512	0	0	Level2	0	0	0	0	0	0	0	0	0	0	0	0	0	0	0.00112845
1,3,6-Octatriene, (Z,E)-	Hydrocarbons				563.964	2.345	22038-68-2	C8H12				1110.7	0	0	Level2	0	0.0001838	0	0	0	0	0	0	0	0	0	0	0	0	0
1,4-Cyclohexadiene, 1-methyl-	Hydrocarbons				353.977	2.17713	4313-57-9	C7H10				957.925	0	0	Level2	0.000353697	0.000321199	0.000310568	0.000346574	0	0	0.000121713	0	0	0.00010052	0.000312378	0	0	0	0
1,4-Cyclohexadiene, 3-ethenyl-1,2-dimethyl-	Hydrocarbons				755.952	2.669	62338-57-2	C10H14				1224.1	0	0	Level2	0	0	0.000108569	0	0	0	0	0	0	0	0	0	0	0	0
1,4-Heptadiene, 3-methyl-	Hydrocarbons				1223.92	1.72767	1603-01-6	C8H14				1512	0	0	Level2	0	0	0	0.00119941	0.00128726	0.00105458	0	0	0	0	0	0	0	0	0
1,4-Heptadiene, 3,3,6-trimethyl-	Hydrocarbons				665.957	3.832	74498-89-8	C10H18				1171.4	0	0	Level2	0	0	0	0	0	0.000118221	0	0	0	0	0	0	0	0	0
1,4-Hexadiene, 3-ethyl-	Hydrocarbons				1207.92	1.73333	2080-89-9	C8H14				1501.83	0	0	Level2	0	0	0.000121127	0	0	0	0	0	0.00066982	0	0	0	0	0	0
1,4-Hexadiene, 3,3,5-trimethyl-	Hydrocarbons				2033.87	2.626	74753-00-7	C9H16				2115	0	0	Level2	0	0	0.000129801	0	0	0	0	0	0	0	0	0	0	0	0
1,4-Pentadiene, 2,3,3-trimethyl-	Hydrocarbons				287.982	2.47267	756-02-5	C8H14				900	0	0	Level2	0	0	0	0	0	0	0.000167186	0	0.000309077	0	0	0	0	0.00020778	0
1,4-Pentadiene, 2,3,4-trimethyl-	Hydrocarbons				917.941	2.014	72014-90-5	C8H14				1319.2	0	0	Level2	0	0	0	9.52297e-05	0	0	0	0	0	0	0	0	0	0	0
1,4-Pentadiene, 3-propyl-	Hydrocarbons				1385.91	1.794	996-83-8	C8H14				1620.8	0	0	Level2	0	0	0	0	0	0	0	0.000394021	0	0	0	0	0	0	0
1,5-Cyclooctadiene, 1,6-dimethyl-	Hydrocarbons				905.942	2.141	3760-13-2	C10H16				1311.5	0	0	Level2	0	0	0	0	0	0	0	0	0	0	0	0.000783121	0	0	0
1,5-Heptadiene	Hydrocarbons				965.938	1.969	1541-23-7	C7H12				1350	0	0	Level2	0	0	0	0	0	0	0.00244276	0	0	0	0	0	0	0	0
1,5-Heptadiene, 2-methyl-, (E)-	Hydrocarbons				1223.92	1.73	41044-63-7	C8H14				1512	0	0	Level2	0	0	0.000718933	0	0	0	0	0	0	0	0	0	0	0	0
1,5-Heptadiene, 2,6-dimethyl-	Hydrocarbons				1964.88	1.954	6709-39-3	C9H16				2060.25	0	0	Level2	0	0	0	0	0	0	0	0	0	0	0.000125692	0	0	0	0
1,5-Heptadiene, 3,3,5-trimethyl-	Hydrocarbons				665.957	3.834	74630-29-8	C10H18				1171.4	0	0	Level2	0	0	0	0	0	0	0	0	0	0	0	0	0	0	0.00016479
1,5-Hexadiene, 2,5-dimethyl-	Hydrocarbons				898.307	1.82682	627-58-7	C8H14				1304.88	0	0	Level2	0.00159536	0.000468628	0.000622783	0	0.000181951	0.000891676	0	0.00131839	0.000718413	0.000663326	0.000889114	0	0.000489871	0	0
1,5-Hexadiene, 3-methyl-	Hydrocarbons				1193.92	1.64	1541-33-9	C7H12				1492.6	0	0	Level2	0	0	0	0	0	0	0.000474756	0	0	0	0	0	0	0	0
1,5-Hexadiyne	Hydrocarbons				347.978	1.762	628-16-0	C6H6				952.6	0	0	Level2	0.00113332	0	0	0	0	0	0	0	0	0	0	0	0	0	0
1,6-Heptadiene, 2-methyl-	Hydrocarbons				623.96	1.679	13643-06-6	C8H14				1146.4	0	0	Level2	0.000587819	0	0	0	0	0	0	0	0	0	0	0	0	0	0
1,6-Heptadiene, 2,3,6-trimethyl-	Hydrocarbons				1253.92	2.306	74421-35-5	C10H18				1532	0	0	Level2	0	0	0	0	0	0	0	0	0	0	0	0	0	0	0.000301983
1,6-Octadiene	Hydrocarbons				785.95	2.702	3710-41-6	C8H14				1241.4	0	0	Level2	0	0	0	0	0	0	0	0	0	0	0	0	0	0	0.000873999
1,7-Octadiene	Hydrocarbons				916.742	3.2002	3710-30-3	C8H14				1322.08	0	0	Level2	0	0	0	0	0	0.000111194	0	0	0	0.000107718	0	0	0	0	0
1,7-Octadiene, 2-methyl-6-methylene-	Hydrocarbons				640.459	2.82675	1686-30-2	C10H16				1156.22	0	0	Level2	0	9.44561e-05	0	0	0	0	0	0	0.000107184	0	0	0	0	0	0
1,9-Decadiyne	Hydrocarbons				1487.9	1.5915	1720-38-3	C10H14				1691.7	0	0	Level2	0	0	0.000542535	0.000345909	0	0	0	0	0	0	0	0	0	0	0
1,E-11,Z-13-Octadecatriene	Hydrocarbons				1697.89	1.75	80625-36-1	C18H32				1845.5	0	0	Level2	0	0	0	0	0	0	0	0	0	8.02438e-05	0	0	0	0	0
10-Methylnonadecane	Hydrocarbons				823.447	0.21425	56862-62-5	C20H42				1262.95	0	0	Level2	0	0.00226046	0.00331554	0.00356131	0	0	0	0	0	0	0	0	0	0	0
11-Tricosene	Hydrocarbons				1109.38	5.55127	52078-56-5	C23H46				1441.66	0	0	Level2	0.000411608	0.000338199	0	0	0	0.000291873	0	0.000310993	0.000211574	0	0	0	0.000238825	0.000194373	0
17-Pentatriacontene	Hydrocarbons				1739.89	1.983	6971-40-0	C35H70				1877.3	0	0	Level2	0	0	0	0	0	0.000139306	0	0	0	0	0	0	0	0	0
1a,2beta,3a,4beta-Tetramethylcyclopentane	Hydrocarbons				1241.92	1.739	2532-67-4	C9H18				1524	0	0	Level2	0.000152501	0	0	0	0	0	0	0	0	0	0	0	0	0	0
1H-Indene, octahydro-5-methyl-	Hydrocarbons				563.964	4.02	19744-64-0	C10H18				1109.5	0	0	Level2	0	0	0	0	0	0	0	0	0	0	0	0	0.000170609	0	0.000379697
2-Decene, 2-methyl-	Hydrocarbons				767.951	5.084	23381-92-2	C11H22				1231	0	0	Level2	0	0	0	0	0.000529158	0	0	0	0	0	0	0	0	0	0
2-Decene, 2,4-dimethyl-	Hydrocarbons				497.968	5.1215	74421-03-7	C12H24				1066.7	0	0	Level2	0	0	0	0	0	0	0	0	0.000352706	0	0	0	0	0.000507877	0
2-Decene, 3-methyl-, (Z)-	Hydrocarbons				668.957	5.29	74630-26-5	C11H22				1172.75	0	0	Level2	0	0	0	0	0	0	0	0.00016865	0	0	0	0	0	0	0
2-Decene, 4-methyl-, (Z)-	Hydrocarbons				650.358	4.2006	74630-30-1	C11H22				1160.5	0	0	Level2	0.000350355	0	0	0	0	0	0	0	0	0.000726385	0	0	0	0	0.000294584
2-Decene, 5-methyl-, (Z)-	Hydrocarbons				516.824	4.63743	74645-86-6	C11H22				1079.27	0	0	Level2	0.00278617	0.00130691	0	0.00237765	0.000227008	0	0	0.000252548	0	0	0.000264384	0	0	0.000204207	0
2-Decene, 7-methyl-, (Z)-	Hydrocarbons				897.542	4.6615	74630-23-2	C11H22				1309.06	0	0	Level2	0.000242252	0.000851262	0	0	0	0	0.00857435	0	0	0	0	0	0	0	0
2-Heptene, 3-methyl-	Hydrocarbons				1091.93	1.684	3404-75-9	C8H16				1429.6	0	0	Level2	0.00201633	0	0	0	0	0	0	0	0	0	0	0	0	0	0
2-Heptene, 5-ethyl-2,4-dimethyl-	Hydrocarbons				497.968	5.119	74421-06-0	C11H22				1066.7	0	0	Level2	0	0	0	0	0	0	0	0	0	0	0.000423815	0	0	0	0.000617608
2-Heptene, 5-methyl-	Hydrocarbons				485.969	4.856	22487-87-2	C8H16				1057.7	0	0	Level2	0	0	0	0	0.000353981	0	0	0.000240759	0	0	0	0	0	0	0
2-Hexene, 2,4-dimethyl-	Hydrocarbons				1463.91	2.1185	14255-23-3	C8H16				1675	0	0	Level2	0	0.000120193	0	0	0.000105526	0	0	0	0	0	0	0	0	0	0
2-Hexene, 2,5,5-trimethyl-	Hydrocarbons				1697.89	3.673	40467-04-7	C9H18				1845.5	0	0	Level2	0	0	0	0	0	0.000100807	0	0	0	0	0	0	0	0	0
2-Hexene, 5-methyl-, (E)-	Hydrocarbons				947.939	2.181	7385-82-2	C7H14				1338.5	0	0	Level2	0.000547252	0	0	0	0	0	0	0	0	0	0	0	0	0	0
2-Hexyne, 4-methyl-	Hydrocarbons				1673.89	2.002	20198-49-6	C7H12				1827.3	0	0	Level2	0	0.00022401	0	0	0	0	0	0	0	0	0	0	0	0	0
2-Methyl-1-nonene	Hydrocarbons				461.97	4.05122	2980-71-4	C10H20				1041.7	0	0	Level2	0.00117313	0.000763274	0.000623379	0.00130285	0.00169438	0.00117563	0.000715528	0.00132126	0	0	0	0	0	0	0
2-Methyl-1,5-heptadiene (c,t)	Hydrocarbons				1223.92	1.728	6766-54-7	C8H14				1512	0	0	Level2	0	0	0	0	0	0	0	0.00124199	0	0	0	0	0	0	0
2-METHYL-CYCLOHEXA-1,3-DIENE	Hydrocarbons	Unsaturated hydrocarbons			359.977	2.199	1489-57-2	C7H10				963.2	0	0	Level2	0	0	0	0	0	0	0	0	0.000354508	0	0	0	0	0	0
2-Pentene, 2,4-dimethyl-	Hydrocarbons				311.98	1.99	625-65-0	C7H14				921.1	0	0	Level2	0	0	0	0	0	0	0	7.72534e-05	0	0	0	0	0	0	0
2-Pentene, 2,4,4-trimethyl-	Hydrocarbons				748.452	4.3525	107-40-4	C8H16				1219.83	0	0	Level2	0	0	0	8.93684e-05	0	0.000114474	0	0	0	0	0	0.000128615	0	7.88769e-05	0
2-Pentene, 3,4-dimethyl-, (E)-	Hydrocarbons				377.976	2.022	4914-92-5	C7H14				978.9	0	0	Level2	0	0	0	0.000309721	0	0	0	0	0	0	0	0	0	0	0
2-Pentene, 4,4-dimethyl-, (E)-	Hydrocarbons				377.976	2.02075	690-08-4	C7H14				978.9	0	0	Level2	0	0	0.000299899	0	0.000361493	0.000424344	0.000216333	0	0	0	0	0	0	0	0
2-Pentyne	Hydrocarbons				245.984	1.758	627-21-4	C5H8				841.7	0	0	Level2	0	0	0	0	0	0	0	0.000590033	0	0	0	0	0	0	0
2-Undecene, 3-methyl-, (E)-	Hydrocarbons				1151.93	4.668	74630-47-0	C12H24				1466.7	0	0	Level2	0	0	0	0	0	0	0	0	0	0	0	0	0	0.00012899	0
2-Undecene, 3-methyl-, (Z)-	Hydrocarbons				899.943	4.7256	57024-90-5	C12H24				1310.6	0	0	Level2	0	0	0	0	0	0	0	0	0	0.000972007	0	0	0	0	0
2-Undecene, 5-methyl-	Hydrocarbons				467.97	4.57	56851-34-4	C12H24				1045.8	0	0	Level2	0	0	0	0.000929787	0	0.000975993	0	0.000911148	0	0	0	0	0	0	0
2-Undecene, 6-methyl-, (Z)-	Hydrocarbons				1529.9	1.855	74630-43-6	C12H24				1721.7	0	0	Level2	0	0	0	0	0	0.00123617	0	0	0	0	0	0	0	0	0
2-Undecene, 9-methyl-, (Z)-	Hydrocarbons				713.954	4.837	74630-45-8	C12H24				1200	0	0	Level2	0	0	0	0	0	0	0.000673832	0	0	0	0	0	0	0	0
2,2,4,4-Tetramethyloctane	Hydrocarbons				692.956	0.783	62183-79-3	C12H26				1187.5	0	0	Level2	0	0	0	0.00918492	0	0	0	0	0	0	0	0	0	0	0.0789781
2,2,7,7-Tetramethyloctane	Hydrocarbons				887.943	2.344	1071-31-4	C12H26				1300	0	0	Level2	0	0	0	0.000571079	0	0	0	0	0	0	0	0	0	0	0
2,3-Dimethyl-1-hexene	Hydrocarbons				209.987	2.44767	16746-86-4	C8H16				791.7	0	0	Level2	0	0	0	0	0.000164242	0	0	0	0	0	0	0	0	0	0
2,3-Dimethyl-cyclohexa-1,3-diene	Hydrocarbons				1139.93	1.753	4430-91-5	C8H12				1459.3	0	0	Level2	0	0	0	0	0	0	0	0	0	0	0.00055426	0	0	0	0
2,4-Dimethyl 1,4-pentadiene	Hydrocarbons				191.988	1.9195	4161-65-3	C7H12				766.7	0	0	Level2	0	0	0	0	1.37408e-05	0	0	0	0	0	0	0	0	0	0
2,4-Dimethyl-1-hexene	Hydrocarbons				215.986	2.454	16746-87-5	C8H16				800	0	0	Level2	0.000709371	0	0	0.0019696	0.00275038	0	0.00131571	0.00227522	0	0	0	0	0	0	0
2,4-Heptadiene, 2,6-dimethyl-	Hydrocarbons	Unsaturated hydrocarbons			797.949	2.118	4634-87-1	C9H16				1248.3	0	0	Level2	0	0	0	0	0	0	0	2.9713e-05	0	0	0	0	0	0	0
2,4-Nonadiene, (E,E)-	Hydrocarbons	Unsaturated hydrocarbons			824.947	2.049	56700-78-8	C9H16				1263.8	0	0	Level2	0	0	0	0	0	0	0	0	0	0	0.000310694	0	0	0	0.000498229
2,4,4-Trimethyl-1-hexene	Hydrocarbons				1283.92	5.88	51174-12-0	C9H18				1552	0	0	Level2	0	0.000593425	0	0	0	0	0	0	0	0	0	0	0	0	0
2,4,6-Cycloheptatrien-1-one, 2-hydroxy-4-(1-methylethyl)-	Hydrocarbons	Tropones			1361.91	2.279	499-44-5	C10H12O2	C09904		woody, phenolic	1604.2	0	0	Level2	0	0	0	0	0	0	0	0	0	0	0	0	0	0	0.0003301
2,6-Dimethyldecane	Hydrocarbons				473.97	0.14075	13150-81-7	C12H26				1050	0	0	Level2	0.00566312	0.00241795	0.00158767	0.00324816	0.00318095	0.00305778	0.00204416	0	0	0	0	0	0	0	0
2a,4a,6a,6b-Tetrahydrocyclopenta[cd]pentalene	Hydrocarbons				2438.84	1.387	6053-74-3	C10H10				2452.5	0	0	Level2	0	0	0	0	0.0018591	0	0.0344941	0	0	0	0	0	0	0	0
3-Butyn-1-ol	Hydrocarbons				332.379	1.4908	927-74-2	C4H6O	C06146			913.7	0	0	Level2	0	0	0	0	3.11337e-05	0	0	0	0	0	0	0	0	0	0
3-Decene, 2,2-dimethyl-, (E)-	Hydrocarbons				833.947	0.229	55499-02-0	C12H24				1268.95	0	0	Level2	0.000476544	0	0	0	0	0.000701011	0	0	0	0	0	0	0	0	0
3-Dodecen-1-yne, (Z)-	Hydrocarbons				1871.88	1.741	25091-24-1	C12H20				1981	0	0	Level2	0	0	0	0	0.000295394	0	0	0	0	0	0.00234431	0	0	0	0
3-Ethyl-2-methyl-1-heptene	Hydrocarbons				1133.93	2.0875	19780-60-0	C10H20				1455.6	0	0	Level2	0	0	0	0	0	0.000491749	0	0	0	0	0.00100994	0	0	0	0
3-Ethyl-3-hexene	Hydrocarbons				1043.93	1.897	16789-51-8	C8H16				1400	0	0	Level2	0	0	0.000525331	0	0	0	0	0	0	0	0	0	0	0	0
3-Ethyl-3-methylheptane	Hydrocarbons				1436.91	0.712375	17302-01-1	C10H22				1657.17	0	0	Level2	0.000414172	0	0	0	0	0.00112114	0.000583348	0.000246685	0.000298832	0.000316279	0	0	0	0	0
3-Heptene, 2-methyl-, (E)-	Hydrocarbons				209.987	2.531	692-96-6	C8H16				791.7	0	0	Level2	0	0	0	0	0.000175237	0	0	0	0	0	0	0	0	0	0
3-Heptene, 2,2,4,6,6-pentamethyl-	Hydrocarbons				728.953	1.6955	123-48-8	C12H24				1208.6	0	0	Level2	0.00381095	0	0	0	0	0	0	0	0	0	0	0.00246156	0	0	0
3-Heptene, 4-propyl-	Hydrocarbons				863.945	4.94	4485-13-6	C10H20				1286.2	0	0	Level2	0	0	0	0	0	0	0.000710082	0	0	0	0	0	0	0	0
3-Hexadecyne	Hydrocarbons				1247.92	2.03	61886-62-2	C16H30				1528	0	0	Level2	0	0	0	0	0	0	0.000123158	0	0	0	0	0	0	0	0
3-Hexene, 2,2,5,5-tetramethyl-, (Z)-	Hydrocarbons				1766.89	1.942	692-47-7	C10H20				1898.05	0	0	Level2	0	0	0.000247982	0	0	0	0	0	0	0	0	0	0	0	0
3-Methylenecyclohexene	Hydrocarbons				359.977	2.199	1888-90-0	C7H10				963.2	0	0	Level2	0	0	0	0	0.000202879	0	0	0	0	0	0	0	0	0	0
3-Octene, 2,6-dimethyl-	Hydrocarbons				434.973	4.0365	6874-28-8	C10H20				1022.9	0	0	Level2	0	0	0	0	0	0	0.000913904	0	0	0	0	0	0	0	0.00131191
3-Octyne, 2-methyl-	Hydrocarbons				1295.92	1.768	55402-15-8	C9H16				1560	0	0	Level2	0	0	0	0	0	0.000352026	0	0	0	0	0	0	0	0	0
3-Octyne, 6-methyl-	Hydrocarbons				611.961	2.27267	62108-34-3	C9H16				1139.3	0	0	Level2	0.000806543	0.000553547	0.000234058	0	0.00116848	0.000831494	0	0.000282819	0	0.00157389	0.00169677	0.00103779	0.00114566	0.000663484	0.00240716
3-Undecen-1-yne, (Z)-	Hydrocarbons				1871.88	1.742	74744-32-4	C11H18				1981	0	0	Level2	0	0.000240102	0	0	0	0	0	0	0	0	0	0	0	0	0
3-Undecene, 7-methyl-, (E)-	Hydrocarbons				674.957	4.9035	74630-53-8	C12H24				1176.75	0	0	Level2	0.000589284	0	0	0	0.000389646	0	0	0	0	0	0	0	0	0	0
3-Undecene, 7-methyl-, (Z)-	Hydrocarbons				437.972	4.453	74630-49-2	C12H24				1025	0	0	Level2	0	0	0	0	0	0	0	0	0	0	0.000243656	0	0	0	0
3-Undecene, 9-methyl-, (E)-	Hydrocarbons				716.954	4.8055	74630-54-9	C12H24				1201.7	0	0	Level2	0	0	0.000558881	0	0	0.000972628	0	0	0	0	0	0	0	0	0
3,3,5,5-Tetramethylcyclopentene	Hydrocarbons				671.957	2.21	38667-10-6	C9H16				1175	0	0	Level2	0	5.47377e-05	0	0	0	0	0	0	0	0	0	0	0	0	0
3,4-Octadiene, 7,7-dimethyl-	Hydrocarbons				1331.91	2.579	61129-34-8	C10H18				1584	0	0	Level2	0	0	0	0	0	0	0.000226862	0	0	0	0	0	0	0	0
3,5-Dimethylcyclopentene	Hydrocarbons				935.939	1.7575	7459-71-4	C7H12				1333.5	0	0	Level2	0	0	0	0	0	0	0	0	0	0	0	0	0	0	0.000234931
4-Decene, 2,2-dimethyl-, (E)-	Hydrocarbons				1307.92	1.79533	55534-69-5	C12H24				1573.2	0	0	Level2	0	0	0	0	0	0.0013618	0.000398246	0	0	0	0	0	0	0	0
4-Decene, 2,2-dimethyl-, (Z)-	Hydrocarbons				1001.93	1.7084	55499-03-1	C12H24				1375.24	0	0	Level2	0	0	0	0	0	0.000475645	0.000579855	0.00208942	0	0	0	0	0	0	0
4-Decene, 7-methyl-, (E)-	Hydrocarbons				452.371	4.4418	62338-48-1	C11H22				1031.9	0	0	Level2	0	0	0	0	0	0.000193922	0	0.000392447	0	0	0	0	0	0	0
4-Methylenecyclopentene	Hydrocarbons				245.984	1.81	14548-32-4	C6H8				841.7	0	0	Level2	0	7.80974e-05	0	0	0	0	0	0	0	0	0	0	0	0	0
4-Nonene, 2-methyl-	Hydrocarbons				815.948	2.703	55724-84-0	C10H20				1258.6	0	0	Level2	0	0	0	0	8.69947e-05	0	0	0	0	0	0	0	0	0	0
4-Nonene, 2,3,3-trimethyl-, (Z)-	Hydrocarbons				491.423	4.71464	63830-68-2	C12H24				1059.94	0	0	Level2	0.000503707	0.000107414	0.000293373	0	0	0.000464172	0	0.000416496	0.000416863	0	0	0.000219974	0.000510338	0.000337638	0.00042263
4-Nonene, 3-methyl-, (Z)-	Hydrocarbons				1154.92	2.3245	63830-69-3	C10H20				1468.5	0	0	Level2	0.000171033	0	0	0	0.0002255	0	0	0	0	0	0	0	0	0	0
4-Octene, 2,2,3,7-tetramethyl-, [S-(E)]-	Hydrocarbons				677.957	5.045	63865-57-6	C12H24				1178.6	0	0	Level2	0	0	0	0	0	0	0	0.000178685	0	0	0	0	0	0	0
4-Octene, 2,3,6-trimethyl-	Hydrocarbons				430.772	4.7286	63830-65-9	C11H22				1020	0	0	Level2	0.000302496	0	0.000459797	0	0	0.000347228	0.000382517	0.000467926	0	0	0	0	0	0	0
4-Octene, 2,3,7-trimethyl-, [S-(E)]-	Hydrocarbons				427.973	4.70567	52763-13-0	C11H22				1018.05	0	0	Level2	0.000299321	0	0.000239109	0.000505664	0.000436601	0	0.000285995	0	0	0	0	0	0	0	0
4-Octene, 2,6-dimethyl-, [S-(E)]-	Hydrocarbons				405.974	4.06167	62960-76-3	C10H20				997.7	0	0	Level2	0	0	0	0	0	0.000167354	0	0	0	0	0	0	0	0	0
4-Undecene, 10-methyl-, (E)-	Hydrocarbons				761.951	5.059	74630-60-7	C12H24				1227.6	0	0	Level2	0	0	0	0	0	0	0	0	0	0	0	0	0	0	0.000396984
4-Undecene, 3-methyl-, (Z)-	Hydrocarbons				1733.89	2.01	74645-87-7	C12H24				1872.7	0	0	Level2	0	5.09481e-05	0	0	0	0	0	0	0	0	0	0	0	0	0
4-Undecene, 5-methyl-, (Z)-	Hydrocarbons				782.949	4.86083	74630-69-6	C12H24				1241.53	0	0	Level2	0	0.000469136	0	0.000965946	0.000855619	0	0	0.00105909	0.000258817	0	0	0	0	0	0
4-Undecene, 7-methyl-	Hydrocarbons				479.969	4.6685	76441-79-7	C12H24				1054.15	0	0	Level2	0	0	0	0	0.000650713	0.00165813	0	0	0	0	0	0	0	0	0
4-Undecene, 9-methyl-, (Z)-	Hydrocarbons				503.968	5.1515	74630-56-1	C12H24				1070.8	0	0	Level2	0.000553695	0	0	0	0.000435646	0	0	0	0	0	0	0	0	0	0
4,5-Nonadiene	Hydrocarbons				1241.92	1.558	821-74-9	C9H16				1524	0	0	Level2	0	0	0	0	0	0	0	0	0.00073443	0	0	0	0	0	0
4,5-Nonadiene, 2-methyl-	Hydrocarbons				1247.92	2.03213	55956-32-6	C10H18				1528	0	0	Level2	0.000332126	0	0	0	0.000191895	0	0	0	0.000152954	0.000370262	0.00126714	0	0.000283152	0	0.000585643
5-Eicosene, (E)-	Hydrocarbons				965.938	5.554	74685-30-6	C20H40				1350	0	0	Level2	0.000684696	0	0	0	0	0	0	0	0	0	0	0	0	0	0
5-Ethyl-1-nonene	Hydrocarbons				479.969	5.046	19780-74-6	C11H22				1054.2	0	0	Level2	0	0	0	0	0	0	0	0	0	0	0	0	0.000393631	0	0.00076874
5-Undecene, 2-methyl-, (Z)-	Hydrocarbons				815.948	4.9125	74630-63-0	C12H24				1260.15	0	0	Level2	0.000228573	0	0	0	0	0	0.000254203	0	0	0	0	0	0	0	0
5-Undecene, 3-methyl-, (E)-	Hydrocarbons				962.94	4.71825	74630-67-4	C12H24				1350.6	0	0	Level2	0	0.000998265	0	0	0	0.00104888	0	0	0	0.000149488	0.000206953	0	0	0	0
5-Undecene, 3-methyl-, (Z)-	Hydrocarbons				1397.91	2.142	74630-64-1	C12H24				1629.2	0	0	Level2	0	0	0	0	0	0	0	0	0	0	0	0	9.18501e-05	0	0
5-Undecene, 4-methyl-	Hydrocarbons				557.964	5.189	143185-91-5	C12H24				1107.1	0	0	Level2	0	0	0	0	0	0	0	0	0	0	0.000485971	0	0	0	0
5-Undecene, 7-methyl-, (E)-	Hydrocarbons				1751.89	2.032	74630-66-3	C12H24				1886.4	0	0	Level2	0	0	0	0	0	0.000158096	0	0	0	0	0	0	0	0	0
5-Undecene, 8-methyl-, (E)-	Hydrocarbons				317.98	3.355	39546-85-5	C12H24				926.3	0	0	Level2	0	0	0	0.000163584	0	0	0	0	0	0	0	0	0	0	0
5-Undecene, 9-methyl-, (Z)-	Hydrocarbons				1613.9	1.8426	74630-65-2	C12H24				1782.6	0	0	Level2	0.000811217	0.000598151	0.000708982	0	0.000677223	0	0	0.00101989	0	0	0	0	0	0	0
5,5-Dibutylnonane	Hydrocarbons				1217.92	0.315	6008-17-9	C17H36				1508	0	0	Level2	0	0	0	0	0	0	0	0	0	0	0	0.000821106	0	0	0
5,5-Dimethyl-1,3-hexadiene	Hydrocarbons				315.98	2.49317	1515-79-3	C8H14				922.917	0	0	Level2	0	0	0.000221166	0	0	0	0	0	0	0.000232923	0.000195536	0	0.000770281	0	6.88287e-05
6-Methyl-2-heptyne	Hydrocarbons				1277.92	2.212	51065-64-6	C8H14				1548	0	0	Level2	0	0	0	0	0	0	0	0	0.00168106	0	0	0	0	0	0
6-Tridecen-4-yne, (E)-	Hydrocarbons				1363.91	2.42667	74744-46-0	C13H22				1605.57	0	0	Level2	0	0	0	0	0	0.000338799	0	0	0.000305716	0	0	0	0.000242934	0	0
6-Tridecene	Hydrocarbons				749.952	5.1565	24949-38-0	C13H26				1220.5	0	0	Level2	0	0	0	0	0	0	0	0.00033823	0	0	0	0	0	0	0.000587548
9-Eicosene, (E)-	Hydrocarbons				2135.86	2.442	74685-29-3	C20H40				2200	0	0	Level2	0	0	0	0	0.000217508	0	0	0	0	0	0	0	0	0	0
Allene	Hydrocarbons				499.605	1.84382	463-49-0	C3H4				1067.81	0	0	Level2	0.00100545	0	0.000692113	0	0	0.000646376	0.00204123	0	0.000865841	0	0	0	0	0	0.00101725
Bicyclo[2.1.0]pentane, 1,4-dimethyl-	Hydrocarbons				1871.88	4.419	17065-18-8	C7H12				1981	0	0	Level2	0	0	0.000394694	0	0	0	0	0	0	0	0	0	0	0	0
Bicyclo[2.2.1]hept-2-ene, 1,7,7-trimethyl-	Hydrocarbons				1019.93	2.198	464-17-5	C10H16				1384.6	0	0	Level2	0	0	0	0	0	0	0	0	0	0	0	0	0	0.000177332	0
Bicyclo[3.1.0]hexane	Hydrocarbons				227.985	1.998	285-58-5	C6H10				816.7	0	0	Level2	0	0.000838425	0	0	0	0	0	0	0	0	0	0	0	0	0
Bicyclo[3.1.1]hept-2-ene, 3,6,6-trimethyl-	Hydrocarbons				443.972	3.47075	4889-83-2	C10H16				1029.2	0	0	Level2	0.000237022	0	0	0	0	0	0.000113028	0.000173916	0.000123613	0.000159802	0	0	0.000184583	0.000102833	0.00018192
Bicyclo[3.2.1]oct-2-ene, 3-methyl-4-methylene-	Hydrocarbons				581.963	2.94933	49826-53-1	C10H14				1121.42	0	0	Level2	0	0	0.000177708	0.000164391	0	0	0	0	0.000187399	0	0	0	0	0	0
Bicyclo[4.1.0]hept-2-ene	Hydrocarbons				335.978	2.105	2566-57-6	C7H10				942.1	0	0	Level2	0	0	0	0	0	0	0	0	0	0.000168429	0	0	0	0	0
Butane, 2,2,3,3-tetramethyl-	Hydrocarbons				533.966	0.509	594-82-1	C8H18				1091.7	0	0	Level2	0	0	0	0	0	0	0	0	0.00784596	0	0	0	0	0	0
Butane, 2,3-dimethyl-	Hydrocarbons				161.99	1.654	79-29-8	C6H14				725	0	0	Level2	0	0	0	0.000384284	0.000403985	0	0	0.00162637	0	0	0	0	0	0	0
cis-1,2-Divinylcyclobutane	Hydrocarbons				647.959	2.29	16177-46-1	C8H12				1160.7	0	0	Level2	0.000172135	0	0	0	0	0	0	0	0	0	0	0	0	0	0
cis-4a-Methyl-decahydronaphthalene	Hydrocarbons				629.96	4.409	2547-26-4	C11H20				1150	0	0	Level2	0	0	0	0	0	0	0	0	0	0	0	0	0	0	0.000147522
Cyclobutane, 1,1,2,3,3-pentamethyl-	Hydrocarbons				1397.91	2.25967	57905-86-9	C9H18				1629.2	0	0	Level2	0	0	0	0	0	0	0	0	6.70137e-05	0	0	0	0	8.8727e-05	0
Cyclobutane, 1,2-dicyclopropyl-	Hydrocarbons				905.942	2.142	61141-62-6	C10H16				1311.5	0	0	Level2	0	0	0	0	0	0	0	0	0	0	0	0	0.000632086	0	0
Cyclobutane, 1,2-diethyl-	Hydrocarbons				1115.93	2.253	61141-83-1	C8H16				1444.4	0	0	Level2	0	0	0	0	0	0	0	0	0	0	0	0	0	0.000198262	0
Cyclobutane, 2-ethyl-1-methyl-3-propyl-	Hydrocarbons				191.988	2.095	61233-72-5	C10H20				766.7	0	0	Level2	0	0.000241912	0	0	0	0	0	0	0	0	0	0	0	0	0
Cyclobutane, ethenyl-	Hydrocarbons				233.985	1.977	2597-49-1	C6H10				825	0	0	Level2	0	0	0	0.000349018	0	0	0	0	0	0	0	0	0	0	0
Cyclododecyne	Hydrocarbons				1823.88	2.374	1129-90-4	C12H20				1942.9	0	0	Level2	0	0	0	0	0	0	0	8.24937e-05	0	0	0	0	0	0	0
Cyclohexane-d12	Hydrocarbons				2328.45	1.2305	1735-17-7	C6D12				2368.26	0	0	Level2	0.398545	0	0.36114	0.374312	0.67089	0	0.574336	0.779354	0	0.354326	0	0	0.36589	0	0.396759
Cyclohexane, (1-methylethyl)-	Hydrocarbons	Saturated hydrocarbons			865.943	4.92	696-29-7	C9H18				1290.6	0	0	Level2	0.000878453	0	0.000212183	0	0	0	0	0	0	0.000321269	0	0	0	0	0
Cyclohexane, (1-methylethylidene)-	Hydrocarbons				803.949	2.1062	5749-72-4	C9H16				1251.7	0	0	Level2	0	0.000104519	0	0	0.000315322	0	0	0	0	0.00034751	0	0	0	0	0.000453289
Cyclohexane, (1,1-dimethylpropyl)-	Hydrocarbons				485.969	4.679	31797-64-5	C11H22				1058.3	0	0	Level2	0	0	0	0.000356142	0	0	0	0	0	0	0	0	0	0	0
Cyclohexane, (3-methylpentyl)-	Hydrocarbons				829.447	5.119	61142-38-9	C12H24				1266.97	0	0	Level2	0	0	0.000196631	0	0.000118516	0	0	0	0	0	0	0	0	0	0
Cyclohexane, 1-ethyl-1-methyl-	Hydrocarbons				563.964	4.46267	4926-90-3	C9H18				1108.33	0	0	Level2	0	0	0	0	0	0	0	0	0	0	0	0	0.000411289	0	0.000114733
Cyclohexane, 1-ethyl-1,3-dimethyl-, cis-	Hydrocarbons				538.166	4.7578	62238-31-7	C10H20				1090.83	0	0	Level2	0.000950524	0	0	0	0	0	0	0	0	0	0	0	0	0	0
Cyclohexane, 1-ethyl-1,3-dimethyl-, trans-	Hydrocarbons				595.676	5.10757	62238-29-3	C10H20				1127.47	0	0	Level2	0.00195463	0	0.000260459	0.000267009	0	0	0.000253466	0	0.000417558	0	0.00027998	0	0	0	0
Cyclohexane, 1-ethyl-1,4-dimethyl-, cis-	Hydrocarbons				563.964	5.13717	62238-30-6	C10H20				1109.23	0	0	Level2	0	0	0	0	0.00016235	0	0	0.000222249	0	0.00011839	0.000249937	0	0.000293096	0	0
Cyclohexane, 1-ethyl-1,4-dimethyl-, trans-	Hydrocarbons				514.467	4.799	62238-32-8	C10H20				1078.14	0	0	Level2	0.000278468	0.00043481	0.00151298	0	0.000442029	0	0.000249253	0	0	0	0	0	0.000349616	0.00043458	0
Cyclohexane, 1-ethyl-2-methyl-	Hydrocarbons				353.977	3.6284	3728-54-9	C9H18				957.92	0	0	Level2	0.000490614	0	0	0	0	0	0	0	0	0	0	0.000419739	0	0	0.000113032
Cyclohexane, 1-ethyl-2-methyl-, cis-	Hydrocarbons				359.977	3.65933	4923-77-7	C9H18				963.2	0	0	Level2	0.000223503	0	0	0	0	0	0	0	0	0	0	0	0	0	0
Cyclohexane, 1-ethyl-2-propyl-	Hydrocarbons				582.391	4.98007	62238-33-9	C11H22				1121.64	0	0	Level2	0.000493747	0.00020594	0.000632554	0.000272292	0.000266925	0	0	0.000271289	0.000324447	0.000335044	0.000472527	0.000316444	0.000478343	0.000286866	0.000515183
Cyclohexane, 1-ethyl-2,4-dimethyl-	Hydrocarbons				401.224	4.17837	61142-69-6	C10H20				997.788	0	0	Level2	0.00229217	0.00022769	0.0019059	0.00102101	0.0013376	0.00051155	0.000254966	0.000977191	0.0019593	0.000383501	0.00161318	0.00238502	0.000547577	0.00176548	0.00157686
Cyclohexane, 1-ethyl-4-methyl-, trans-	Hydrocarbons				323.979	3.567	6236-88-0	C9H18				931.6	0	0	Level2	0	0	0	0	0	0	0	0	0	0.000269573	0	0	0	0	0
Cyclohexane, 1-isopropyl-1-methyl-	Hydrocarbons				578.963	5.00825	16580-26-0	C10H20				1116.65	0	0	Level2	0.000296062	0	0	0	0	0	0.00158249	0	0	0	0	0.000350156	0	0.000171934	0
Cyclohexane, 1-methyl-2-propyl-	Hydrocarbons				479.424	4.33455	4291-79-6	C10H20				1053.76	0	0	Level2	0.000372824	0.000708915	0.000167614	0.000684801	0	0	0.000725597	0	0.0012188	0	0.00117612	0.00168056	0	0.000989047	0.000973306
Cyclohexane, 1-methyl-3-pentyl-	Hydrocarbons				749.952	5.205	54411-02-8	C12H24				1220.7	0	0	Level2	0	0	0	0	0	0	0	0	0	0.000207638	0	0	0	0	0
Cyclohexane, 1-methyl-3-propyl-	Hydrocarbons				521.966	4.55017	4291-80-9	C10H20				1079.38	0	0	Level2	0.0015066	0.000461624	0.00111688	0	0.000688085	0.00126051	0	0.000687877	0.000162115	0.00109964	0	0.00277594	0.00293546	0.00191653	0
Cyclohexane, 1,1-dimethyl-2-propyl-	Hydrocarbons				543.965	4.034	81983-71-3	C11H22				1097.63	0	0	Level2	0	0	0	0	0	0.00385809	0	0	0	0	0	0	0	0	0.00106251
Cyclohexane, 1,1,2,3-tetramethyl-	Hydrocarbons				416.373	4.0678	6783-92-2	C10H20				1010	0	0	Level2	0.000225653	0	0	0	0.000200367	0	0	0	0	0	0	0.000209979	0	0	0.000402829
Cyclohexane, 1,1,3-trimethyl-	Hydrocarbons				656.958	4.01075	3073-66-3	C9H18				1163.67	0	0	Level2	0.000933398	0	0	0	0	0	0	0.000739865	0	0	0.00043438	0	0	0.000396734	0
Cyclohexane, 1,1,3,5-tetramethyl-, cis-	Hydrocarbons				445.471	4.41125	50876-32-9	C10H20				1028.3	0	0	Level2	0	0	0	0	0	0	0	0	0	0.000821438	0	0.000334162	0	0	0.00248981
Cyclohexane, 1,1,3,5-tetramethyl-, trans-	Hydrocarbons				465.72	4.45125	50876-31-8	C10H20				1040.59	0	0	Level2	0.000492303	0	0.000929446	0	0	0.00029229	0	0	0	0.000113369	0.000219367	0	0.000344759	0	0.00102565
Cyclohexane, 1,2-diethyl-, cis-	Hydrocarbons				483.569	4.5436	824-43-1	C10H20				1056.66	0	0	Level2	0	0	0	0	0	0	0.000576088	0	0.00110464	0	0	0.000248044	0.000633608	0	0.000612464
Cyclohexane, 1,2-diethyl-1-methyl-	Hydrocarbons				401.974	4.081	61141-79-5	C11H22				1000	0	0	Level2	0	0	0	0	0	0	0	0	0	0	0.000107108	0	0	0	0
Cyclohexane, 1,2-diethyl-3-methyl-	Hydrocarbons				647.958	4.78925	61141-80-8	C11H22				1159.4	0	0	Level2	0	0	0	0	0.000120429	0	0	0	0	0	0	0	0.000176206	0.000299045	0.000608054
Cyclohexane, 1,2-dimethyl-3-pentyl-4-propyl-	Hydrocarbons				1031.93	5.582	62376-17-4	C16H32				1392.3	0	0	Level2	0	0	0	0	0	0.000410653	0	0	0	0	0	0	0	0	0
Cyclohexane, 1,2,4-trimethyl-	Hydrocarbons				289.481	3.401	2234-75-5	C9H18				899.05	0	0	Level2	0	0	0	0.000252577	0	0	0	0	0	0	0	0.000142868	0	0	0
Cyclohexane, 1,2,4-trimethyl-, (1a,2beta,4beta)-	Hydrocarbons				281.982	3.3695	7667-60-9	C9H18				891.7	0	0	Level2	0	0	0	0	0	0	0.000217128	0	0	0	0	0	0	0	0.00148162
Cyclohexane, 1,3,5-trimethyl-	Hydrocarbons				269.983	3.2545	1839-63-0	C9H18				875	0	0	Level2	0.000321404	0	0	0	0	0	0	0	0	0	0	0	0.000929092	9.59275e-05	0.000150311
Cyclohexane, 2-ethenyl-1,1-dimethyl-3-methylene-	Hydrocarbons				1571.9	1.861	95452-08-7	C11H18				1752.2	0	0	Level2	0	0	0	0	0	0.000253037	0	0	0	0	0	0	0	0	0
Cyclohexane, 2-ethyl-1,3-dimethyl-	Hydrocarbons				429.972	4.38133	7045-67-2	C10H20				1017.63	0	0	Level2	0	0	0	0.000304103	0	0	0	0	0	0	0	0	0	0	0.00476874
Cyclohexane, 2-propenyl-	Hydrocarbons				820.447	4.922	2114-42-3	C9H16				1263.53	0	0	Level2	0	0.000498951	0.000698654	0	0	0	0.000284097	0	0	0	0	0	0	0	0
Cyclohexane, 2,4-diethyl-1-methyl-	Hydrocarbons				527.966	4.5295	61142-70-9	C11H22				1084.65	0	0	Level2	0.000179598	0	0.000276896	0	0	0	0	0	0	0	0	0.000142621	0	0	0
Cyclohexane, ethylidene-	Hydrocarbons				1313.92	1.765	1003-64-1	C8H14				1572	0	0	Level2	0	0	0	0	0	0	0	0	0	0	0	0	0.000358556	0	0
Cyclohexane, octyl-	Hydrocarbons				1435.29	4.74338	1795-15-9	C14H28				1658.03	0	0	Level2	0.000171879	0.000236738	0.00050823	0	0.000321069	0.000490269	0.000299792	0.000122939	0.000131576	0	0.000300338	0	0	0.000136473	0.000352741
Cyclohexane, undecyl-	Hydrocarbons				1529.9	4.70838	54105-66-7	C17H34				1724.05	0	0	Level2	0.000430484	0.000302255	0.000262095	0.00034644	0	0.000144768	0.000113663	0.000345242	0	0.000114419	0.000147364	0.00023564	0.000307962	0	0
Cyclohexane,ethenylidene-	Hydrocarbons				1091.93	1.792	5664-20-0	C8H12				1429.6	0	0	Level2	0	0	0	0	0	0	0	0	0	0	0	0.000409631	0	0	0
Cyclohexene, 1-(1-propynyl)-	Hydrocarbons				1037.93	2.081	1655-05-6	C9H12				1396.2	0	0	Level2	0	0	0	0	0	0	0	0.000119756	0	0	0	0	0	0	0
Cyclohexene, 1,6-dimethyl-	Hydrocarbons				1751.89	1.967	1759-64-4	C8H14				1886.4	0	0	Level2	0	0	0	0	0.00013756	0	0	0	0	0	0	0	0	0	0
Cyclohexene, 3-(1-hexenyl)-, (E)-	Hydrocarbons				1391.91	2.21829	55976-11-9	C12H20				1625	0	0	Level2	0	0	0	0	0	9.86147e-05	0	0	0	0	0.000189273	0.000165274	0.000105888	7.39301e-05	0.000192579
Cyclohexene, 3-(3-methyl-1-butenyl)-, (E)-	Hydrocarbons				1175.92	2.183	56030-49-0	C11H18				1481.5	0	0	Level2	0	0	0	0	0	0	0	0	0	0	0.000188979	0	0	0	0
Cyclohexene, 4-(1,1-dimethylethyl)-	Hydrocarbons				1331.91	2.577	2228-98-0	C10H18				1584	0	0	Level2	0	0	0	0	0	0	0	0	0	0	0.000174765	0	0	0	0
Cyclooctane, (1-methylpropyl)-	Hydrocarbons				491.969	4.727	16538-89-9	C12H24				1060.5	0	0	Level2	0.00135197	0.000551281	0.00115441	0	0.000686101	0.000800226	0.000214119	0.000367724	0.000937486	0.000866013	0.000929338	0.00179813	0.00128249	0.000407021	0.00274304
Cyclooctane, 1-methyl-3-propyl-	Hydrocarbons				359.977	3.98675	255885-37-1	C12H24				963.2	0	0	Level2	0	0	0	0	0	0	0	0	0.000272651	0	0	0	0	0.000252886	0.000764619
Cyclooctane, 1,4-dimethyl-, cis-	Hydrocarbons				425.973	4.4545	13151-99-0	C10H20				1016.7	0	0	Level2	0	0	0	0	0	0	0	0	0	0.000295385	0.000282986	0	0	0	0
Cyclooctane, 1,4-dimethyl-, trans-	Hydrocarbons				429.972	4.396	13151-98-9	C10H20				1016.17	0	0	Level2	0	0	0	0	0.00024588	0	0.00880974	0	0	0	0	0	0	0	0.000764135
Cyclooctane, butyl-	Hydrocarbons				767.951	0.071	16538-93-5	C12H24				1231	0	0	Level2	0	0	0	0	0	0.000277108	0	0	0	0	0	0	0	0	0
Cyclooctane, ethyl-	Hydrocarbons				460.771	4.189	13152-02-8	C10H20				1040.84	0	0	Level2	0	0	0	0	0	0.00105202	0	0	0	0	0	0	0	0.00107828	0.00164566
Cyclooctane, tetradecyl-	Hydrocarbons				1025.93	5.671	149003-36-1	C22H44				1388.5	0	0	Level2	0.000550247	0	0	0	0	0	0	0	0	0	0	0	0	0	0
Cyclopentadiene, 2,5,5-trimethyl-	Hydrocarbons				1409.91	1.778	7086-15-9	C8H12				1637.5	0	0	Level2	0	0	0	0	0	0	0	0	0	0	0.000182171	0	0	0	0
Cyclopentane, (2-methylpropyl)-	Hydrocarbons				233.985	2.999	3788-32-7	C9H18				825	0	0	Level2	0	0	0.000763154	0	0	0	0	0	0	0	0	0	0	0	0
Cyclopentane, (2-methylpropylidene)-	Hydrocarbons				803.949	2.10567	53366-58-8	C9H16				1251.7	0	0	Level2	0	0	0	0	0	0	0	0	0	0	0	0	0.000218484	0	0
Cyclopentane, 1-butyl-2-propyl-	Hydrocarbons				1745.89	1.966	62199-50-2	C12H24				1881.8	0	0	Level2	0	0	0	0	0	0	0	0.000124748	0	0	0	0	0	0	0
Cyclopentane, 1-ethyl-1-methyl-	Hydrocarbons				1265.92	1.956	16747-50-5	C8H16				1543.17	0	0	Level2	0	0	0	0	0.000117905	0	0	0.000311907	0	0	0	0	0	0	0
Cyclopentane, 1-ethyl-3-methyl-, trans-	Hydrocarbons				965.938	2.015	2613-65-2	C8H16				1350	0	0	Level2	0	0	0	0	0	0	0	0	0	0	0	0	0	0	0.00861096
Cyclopentane, 1-hexyl-3-methyl-	Hydrocarbons				463.471	4.64175	61142-68-5	C12H24				1042.51	0	0	Level2	0	0.000222475	0.000322135	0.000291559	0.000586909	0	0.000682739	0	0	0	0	0	0.000396616	0	0.000320914
Cyclopentane, 1-methyl-2-(2-propenyl)-, trans-	Hydrocarbons				1313.91	1.9755	50746-53-7	C9H16				1579.8	0	0	Level2	0	0	0	0	0	0	0	0.000159231	0	0	0	0	0	0	0
Cyclopentane, 1-methyl-2-propyl-	Hydrocarbons				737.953	5.38	3728-57-2	C9H18				1213.8	0	0	Level2	0	0	0	0	0	0	0	0	0	0	0	0	0.000323109	0	0
Cyclopentane, 1-methyl-3-(2-methylpropyl)-	Hydrocarbons				437.972	4.353	29053-04-1	C10H20				1025	0	0	Level2	0	0	0	0	0	0	0	0	0	0	0	0	0	0	0.00716233
Cyclopentane, 1-pentyl-2-propyl-	Hydrocarbons				911.942	5.37	62199-51-3	C13H26				1315.4	0	0	Level2	0	0	0	0.0005646	0	0	0	0	0	0	0	0	0	0	0
Cyclopentane, 1,1-dimethyl-	Hydrocarbons				812.947	5.022	1638-26-2	C7H14				1258.1	0	0	Level2	0	0.00022875	0.000243303	0	0	0	0	0	0	0	0	0	0	0	0
Cyclopentane, 1,1,3-trimethyl-	Hydrocarbons				185.988	2.34575	4516-69-2	C8H16				758.3	0	0	Level2	0	0.000163826	0.000228068	0.000731299	0.00120074	0.000806057	0.000555038	0.000910404	0	0	0	0	0	0	0
Cyclopentane, 1,1,3-trimethyl-3-(2-methyl-2-propenyl)-	Hydrocarbons				1255.63	1.79529	74421-09-3	C12H22				1533.14	0	0	Level2	0.000158397	0	0.00211519	0.00212875	0.00496596	0.00218757	0.00482145	0.00244211	0	0	0	0	0	0	0
Cyclopentane, 1,1,3,3-tetramethyl-	Hydrocarbons				728.953	3.9135	50876-33-0	C9H18				1208.6	0	0	Level2	0	0	0.00039924	0	0.000689186	0	0	0	0	0	0	0	0	0	0
Cyclopentane, 1,2,4-trimethyl-	Hydrocarbons				212.987	2.6425	2815-58-9	C8H16				795.85	0	0	Level2	0.000369728	0	0	0	0.000110138	0	0	0	0	0	0	0	0	0	0
Cyclopentane, 1,3-dimethyl-, cis-	Hydrocarbons				1139.93	1.719	2532-58-3	C7H14				1459.3	0	0	Level2	0	0	0	0	0	0	0.00440837	0	0	0	0	0	0	0	0
Cyclopentane, 3-hexyl-1,1-dimethyl-	Hydrocarbons				842.946	4.97083	61142-65-2	C13H26				1274.15	0	0	Level2	0.00156417	0.00051331	0.000581039	0	0	0	0.000489828	0.000725065	0	0	0	0	0	0	0
Cyclopentane, decyl-	Hydrocarbons				1523.9	4.744	1795-21-7	C15H30				1717.4	0	0	Level2	0	0	0	0	0	0	0	0	0	0.000162277	0	0	0	0	0
Cyclopentane, heneicosyl-	Hydrocarbons				1523.9	4.745	6703-82-8	C26H52				1717.4	0	0	Level2	0	0	0	0	0	0	0	0	0	0	0	0	0	0.000115736	0
Cyclopentane, methylene-	Hydrocarbons				224.986	1.9065	1528-30-9	C6H10				812.5	0	0	Level2	0	0.00100384	0	0	0	0	0	0	9.72572e-05	0	0	0	0	0	0
Cyclopropane, (1,2-dimethylpropyl)-	Hydrocarbons				488.969	2.301	6976-27-8	C8H16				1059.25	0	0	Level2	0	0	0	0	0	0	0	0	0	0	0	0	0	0.000208885	0
Cyclopropane, 1-(1-methylethyl)-2-(2-methyl-1-methylenepropyl)-	Hydrocarbons				1379.91	2.125	56259-17-7	C11H20				1616.7	0	0	Level2	0	0	0	0	0	0	0	0.000108022	0	0	0	0	0	0	0
Cyclopropane, 1-(1-methylethyl)-2-nonyl-	Hydrocarbons				1130.93	4.87333	41977-39-3	C15H30				1454.98	0	0	Level2	0	0	0	0	0	0.000309428	0	0	0	0	0	0	0	0	0.000345755
Cyclopropane, 1-butyl-2-(2-methylpropyl)-	Hydrocarbons				594.819	4.72429	41977-35-9	C11H22				1126.84	0	0	Level2	0	0	0	0.000567952	0.000629373	0	0	0.000547166	0.000224772	0.000152265	0	0.000318786	0.000325114	0	0
Cyclopropane, 1-ethenyl-2-hexenyl-, [1a,2beta(E)]-((+/-))-	Hydrocarbons				1385.91	2.32467	22822-99-7	C11H18				1625.1	0	0	Level2	0	0.000728007	0	0	0	0	0	0	0	0	0	0.000169043	0	0	0
Cyclopropane, 1-ethyl-2-heptyl-	Hydrocarbons				740.952	5.026	74663-86-8	C12H24				1214.4	0	0	Level2	0	0	0	0.000639503	0	0	0	0	0	0	0	0	0.000235999	0	0
Cyclopropane, 1-hexyl-2-methyl-	Hydrocarbons				476.969	4.129	62238-09-9	C10H20				1052.05	0	0	Level2	0	0	0.000221776	0	0	0	0	0	0	0	0.000247463	0	0	0	0
Cyclopropane, 1-methyl-2-(1-methylpentyl)-	Hydrocarbons				197.987	2.082	62238-06-6	C10H20				775	0	0	Level2	0	0	0	0	0.000300699	0	0	0	0	0	0	0	0	0	0
Cyclopropane, 1-methyl-2-(3-methylpentyl)-	Hydrocarbons				1457.91	1.878	62238-07-7	C10H20				1670.8	0	0	Level2	0	0	0	0.00209253	0	0.00294658	0	0	0	0	0	0	0	0	0
Cyclopropane, 1-methyl-2-octyl-	Hydrocarbons				719.954	4.979	37617-26-8	C12H24				1203.1	0	0	Level2	0	0	0	0	0	0.000388906	0	0	0	0	0	0	0	0	0
Cyclopropane, 1,1-dimethyl-	Hydrocarbons				149.99	1.5315	1630-94-0	C5H10				708.3	0	0	Level2	0	0.000164977	0	0	0	0	0	0	0	0	0	0	0	0	0
Cyclopropane, 1,1-dimethyl-2-(2-methyl-2-propenyl)-	Hydrocarbons				287.982	2.8065	69147-03-1	C9H16				900	0	0	Level2	0	0	0	0	0.000115535	0	0	8.09655e-05	0	0	0	0	0	0	0
Cyclopropane, 1,1,2,2-tetramethyl-	Hydrocarbons				173.989	1.908	4127-47-3	C7H14				741.7	0	0	Level2	0	0	0	0	0.000200604	0	0	0	0	0	0	0	0	0	0
Cyclopropane, 1,1'-methylenebis-	Hydrocarbons				905.942	2.147	5685-47-2	C7H12				1311.5	0	0	Level2	0	0	0	0.000349481	0	0	0	0	0	0	0	0	0	0	0
Cyclopropane, 1,2-dimethyl-, cis-	Hydrocarbons				149.99	1.532	930-18-7	C5H10				708.3	0	0	Level2	0	0	0	0	0	0.000317339	0	0	0	0	0	0	0	0	0
Cyclopropane, 1,2-dimethyl-1-pentyl-	Hydrocarbons				1139.93	2.072	62238-04-4	C10H20				1459.3	0	0	Level2	0	0	0	0	0	0	0	0	0	0	0	0	0	0	0.000863656
Cyclopropane, 1,2-dimethyl-3-pentyl-	Hydrocarbons				521.967	4.542	62238-05-5	C10H20				1083.3	0	0	Level2	0	0	0	0	0	0	0	0	0.00015186	0	0	0	0	0	0
Cyclopropane, 1,2-dimethyl-3-pentyl-, (1a,2a,3a)-	Hydrocarbons				749.952	5.26	62238-10-2	C10H20				1220.7	0	0	Level2	0.00186668	0	0	0	0	0	0	0	0	0	0	0	0	0	0
Cyclopropane, 1,2,3-trimethyl-	Hydrocarbons				263.983	1.751	42984-19-0	C6H12				866.7	0	0	Level2	0	0	0	0	0	0	0	0.000723436	0	0	0	0	0	0	0
Cyclopropane, ethylidene-	Hydrocarbons				161.99	1.5435	18631-83-9	C5H8				725	0	0	Level2	0	0	0.0038606	0.00521689	0	0	0	0	0	0	0	0.00212848	0	0	0
Cyclopropane, nonyl-	Hydrocarbons				605.961	4.715	74663-85-7	C12H24				1135.7	0	0	Level2	0	0	0	0	0	0	0	0	0	0.000223542	0	0	0	0	0
Cyclopropane, octyl-	Hydrocarbons				596.962	4.81417	1472-09-9	C11H22				1130.35	0	0	Level2	0	0	0.000400701	0.000317158	0	0	0	0	0.000138957	0	0	0.000246892	0	0	0
Cyclopropane, pentyl-	Hydrocarbons				290.981	3.053	2511-91-3	C8H16				891.9	0	0	Level2	0	0	0	0	0	0	0.000385495	0	0	0.000225319	0	0	0	0	0
Cyclopropane, tetramethylmethylene-	Hydrocarbons				1277.92	2.214	54376-39-5	C8H14				1548	0	0	Level2	0.00406631	0	0	0	0	0	0	0	0	0	0	0	0	0	0
Cyclopropene	Hydrocarbons				371.976	1.6245	2781-85-3	C3H4				937.5	0	0	Level2	0.000277821	0	0	0	0	0	0	0	0	0	0	0	0	0	0
Cyclopropylacetylene	Hydrocarbons				2444.09	1.61237	6746-94-7	C5H6				2456.88	0	0	Level2	0	0	0.000205043	0	0	0	0	0	0	0	0	0	0	0	0
Cyclotridecane	Hydrocarbons				953.938	5.247	295-02-3	C13H26				1342.3	0	0	Level2	0.000406656	0	0	0	0.000342855	0	0	0.000500982	0	0	0	0	0	0	0
Cycloundecene(E)	Hydrocarbons				815.948	3.47	13151-60-5	C11H20				1258.6	0	0	Level2	0	0	0	0	0	0	0	0	0	0	0	0	0	0	0.000179373
Decane, 2-cyclohexyl-	Hydrocarbons				515.967	4.484	13151-73-0	C16H32				1079.2	0	0	Level2	0	0	0	0	0	0.000836743	0	0	0	0	0	0	0	0	0
Decane, 2,2,6-trimethyl-	Hydrocarbons				1859.88	5.412	62237-97-2	C13H28				1971.4	0	0	Level2	0	0	0	0	0	0	0	0.000377798	0	0	0	0	0	0	0
Decane, 2,2,8-trimethyl-	Hydrocarbons	Saturated hydrocarbons			1235.92	1.835	62238-01-1	C13H28				1520	0	0	Level2	0	0	0	0	0.000233478	0.000204776	0	0	0	0	0	0	0	0	0
Decane, 2,2,9-trimethyl-	Hydrocarbons	Saturated hydrocarbons			1451.91	5.746	62238-00-0	C13H28				1666.7	0	0	Level2	0	0	0	0	0	0	0	0	0	0	0	0.000358543	0	0	0
Decane, 2,3,5,8-tetramethyl-	Hydrocarbons				911.942	0.3015	192823-15-7	C14H30				1315.4	0	0	Level2	0	0	0	0	0	0	0	0	0	0	0.000864513	0	0	0.000523743	0
Decane, 2,3,7-trimethyl-	Hydrocarbons				1072.73	0.1868	62238-13-5	C13H28				1423.16	0	0	Level2	0	0	0	0	0	0	0	0.000548697	0.000461442	0.000320348	0.000415096	0.000250727	0	0	0
Decane, 2,3,8-trimethyl-	Hydrocarbons				891.544	5.5066	62238-14-6	C13H28				1307.5	0	0	Level2	0	0	0.000316996	0	0	0	0	0.000428287	0	0	0	0	0	0	0
Decane, 2,4-dimethyl-	Hydrocarbons				496.635	0.186333	2801-84-5	C12H26				1064.61	0	0	Level2	0.00224572	0	0	0	0	0	0	0.00273965	0.00136662	0.00150373	0.00132406	0.000687762	0.000175776	0.000750124	0.00395999
Decane, 2,4,6-trimethyl-	Hydrocarbons				518.592	0.763188	62108-27-4	C13H28				1080.35	0	0	Level2	0.00158621	0.000918384	0.0014214	0.00128682	0.00220597	0.0024438	0.00170942	0.0021199	0.00213305	0.00199273	0.00373765	0.000752117	0.00241638	0.000830883	0.00377951
Decane, 2,5-dimethyl-	Hydrocarbons				257.983	3.658	17312-50-4	C12H26				858.3	0	0	Level2	0	0	0	0	0	0	0	0	0	0	0	0	0	0	0.00162438
Decane, 2,5,9-trimethyl-	Hydrocarbons				644.958	0.391	62108-22-9	C13H28				1154.7	0	0	Level2	0	0	0	0.00106166	0	0	0	0	0	0	0	0	0	0	0
Decane, 2,6,8-trimethyl-	Hydrocarbons	Saturated hydrocarbons			1277.92	0.334	62108-26-3	C13H28				1549.3	0	0	Level2	0	0	0	0	0.000474292	0	0	0	0	0	0	0	0	0.00176014	0
Decane, 2,9-dimethyl-	Hydrocarbons				547.679	0.6465	1002-17-1	C12H26				1101.03	0	0	Level2	0.00924886	0.00304243	0.00454233	0.00746833	0.0031004	0.00319937	0.003697	0.00444872	0	0.0146593	0.0117702	0.00722942	0.0139794	0	0.0193178
Decane, 3-ethyl-3-methyl-	Hydrocarbons				998.938	5.157	17312-66-2	C13H28				1371.15	0	0	Level2	0	0	0	0	0	0.000248756	0	0	0	0	0	0	0	0	0
Decane, 3,3,4-trimethyl-	Hydrocarbons	Saturated hydrocarbons			755.952	5.276	49622-18-6	C13H28				1224.1	0	0	Level2	0	0	0	0	0	0	0	0.00105086	0	0	0	0	0	0	0
Decane, 3,3,5-trimethyl-	Hydrocarbons				855.945	0.372667	62338-13-0	C13H28				1282.27	0	0	Level2	0	0.000350336	0.000245194	0	0	0.000961199	0	0	0	0	0	0	0	0	0
Decane, 3,3,6-trimethyl-	Hydrocarbons				995.935	0.496	62338-14-1	C13H28				1368.07	0	0	Level2	0	0	0	0	0	0.000611489	0	0	0	0	0	0.000559469	0.000157485	0	0
Decane, 3,3,8-trimethyl-	Hydrocarbons				911.942	0.29	62338-16-3	C13H28				1315.4	0	0	Level2	0	0	0	0	0.000426429	0	0	0	0	0	0	0	0	0	0
Decane, 3,6-dimethyl-	Hydrocarbons				1121.93	0.531	17312-53-7	C12H26				1448.1	0	0	Level2	0	0	0	0	0.000513417	0	0	0	0	0	0	0	0	0	0
Decane, 3,7-dimethyl-	Hydrocarbons				555.464	0.412667	17312-54-8	C12H26				1105.54	0	0	Level2	0.00470217	0.000957042	0.0113264	0	0.00105741	0.00135971	0	0	0.00057958	0.000929936	0.00162696	0.00100803	0.00120138	0.000568942	0.00184921
Decane, 3,8-dimethyl-	Hydrocarbons				981.937	1.65767	17312-55-9	C12H26				1360.23	0	0	Level2	0.00907963	0	0	0	0	0	0	0	0	0.0247953	0	0	0	0	0
Decane, 4-methylene-	Hydrocarbons				509.968	4.581	24949-41-5	C11H22				1074.97	0	0	Level2	0	0	0	0	0	0	0	0	0	0	0.000316159	0	0.000354106	0	0
Decane, 5-propyl-	Hydrocarbons				1547.9	5.751	17312-62-8	C13H28				1734.8	0	0	Level2	0	0	0.00203962	0	0	0	0	0	0	0	0	0	0	0	0
Dicyclopropa[cd,gh]pentalene, octahydro-1-(2-methyl-2-propenylidene)-	Hydrocarbons				2171.86	1.644	62025-04-1	C12H14				2230	0	0	Level2	0	0	0	0	0	0	0	0	0	0	0	0	0	0	8.61541e-05
Dispiro[4.2.4.2]tetradecane	Hydrocarbons				1628.9	3.3575	79273-13-5	C14H24				1793.5	0	0	Level2	0	0	0.000538873	0	0	0	0	0	0	0	0	0	0.000255904	0	0
Dodecane, 2,6,11-trimethyl-	Hydrocarbons				885.694	0.911937	31295-56-4	C15H32				1300.11	0	0	Level2	0.0310918	0.00431488	0.0264284	0.0063197	0.0121255	0.0803879	0.024058	0.00581638	0.00791824	0.00795186	0	0.00172779	0.00460625	0.00428602	0.0201812
Dodecane, 2,7,10-trimethyl-	Hydrocarbons	Saturated hydrocarbons			1073.13	0.943667	74645-98-0	C15H32				1419.67	0	0	Level2	0.00907185	0.00447857	0.000849692	0	0.00175877	0.0165393	0.00478415	0.00247723	0.0128591	0.00204158	0.171721	0.00224276	0.00738309	0.0011037	0.00354586
Dodecane, 3-methyl-	Hydrocarbons				812.675	0.303273	17312-57-1	C13H28				1256.75	0	0	Level2	0.00671476	0.00022653	0	0	0.00293505	0	0.00224695	0.004098	0.00301378	0.00286556	0.00402025	0.00327254	0.0027387	0	0.00329547
Dodecane, 4-methyl-	Hydrocarbons				796.449	0.335437	6117-97-1	C13H28				1247.42	0	0	Level2	0.0179387	0.00265398	0.00342707	0.00706704	0.00446638	0.00497624	0.00104768	0.00283704	0.022783	0.0185857	0.0206064	0.000924823	0.0121965	0.00637789	0.0251727
Dodecane, 4,6-dimethyl-	Hydrocarbons				803.574	0.769375	61141-72-8	C14H30				1251.51	0	0	Level2	0.0337957	0.013986	0.00863365	0.0110765	0.00682487	0.0173205	0.0103046	0.0112671	0.0447118	0.0296165	0.0323214	0.00994028	0.0208704	0.0137347	0.038695
Dodecane, 5-methyl-	Hydrocarbons				461.97	5.56125	17453-93-9	C13H28				1041.7	0	0	Level2	0.000402889	0	0	0	0	0	0	0	0	0	0	0	0.000461999	0	0
Dodecane, 5,8-diethyl-	Hydrocarbons				1247.92	0.026	24251-86-3	C16H34				1528	0	0	Level2	0	0	0	0	0	0	0	0	0	0	0	0.00160017	0	0	0
Eicosane, 7-hexyl-	Hydrocarbons				1157.92	1.272	55333-99-8	C26H54				1470.35	0	0	Level2	0	0	0.00210019	0	0	0	0	0	0	0	0	0	0.00231071	0	0
Ethylidenecyclobutane	Hydrocarbons				227.985	1.997	1528-21-8	C6H10				816.7	0	0	Level2	0	0	0	0	0	0	0	0	0	0	0	0	0	0	0.000991245
Ethylidenecyclooctane	Hydrocarbons				869.944	2.45	19780-51-9	C10H18				1289.7	0	0	Level2	0.000104253	0	0	0	0	0	0	0	0	0	0	0	0	0	0
Heptadecane, 2,6-dimethyl-	Hydrocarbons				818.947	1.13975	54105-67-8	C19H40				1260.83	0	0	Level2	0	0	0.00407056	0	0	0.000803754	0.00393993	0	0	0	0.0035345	0	0	0	0
Heptane, 2,2,3,3,5,6,6-heptamethyl-	Hydrocarbons				749.952	1.6425	7225-67-4	C14H30				1220.1	0	0	Level2	0	0	0.000517877	0	0	0	0	0	0	0	0	0.00224726	0	0	0
Heptane, 2,2,6,6-tetramethyl-4-methylene-	Hydrocarbons				935.94	0.392	141-70-8	C12H24				1330.8	0	0	Level2	0.000455702	0	0	0	0	0	0	0	0	0	0	0	0	0	0
Heptane, 2,3-dimethyl-	Hydrocarbons				262.108	3.26444	3074-71-3	C9H20				856.019	0	0	Level2	0.000452782	0.00092896	0	0.000372099	0.0011286	0.000694756	0.000314925	0.000490469	0.000323209	0.000203655	0	0	0.000277519	0	0.000521142
Heptane, 2,3,4-trimethyl-	Hydrocarbons				341.978	4.74	52896-95-4	C10H22				947.4	0	0	Level2	0	0.00240621	0	0	0	0	0	0	0	0	0	0	0	0	0
Heptane, 2,3,5-trimethyl-	Hydrocarbons				557.964	0.068	20278-85-7	C10H22				1107.1	0	0	Level2	0	0	0	0	0	0	0	0	0	0	0	0	0.000494762	0	0
Heptane, 3-ethyl-2-methyl-	Hydrocarbons				323.979	4.4235	14676-29-0	C10H22				931.6	0	0	Level2	0.000290821	0.000147297	0	0	0	0	0	0	0.000182681	0.000109798	6.89661e-05	0.000138611	0	0	0.000723936
Heptane, 3-ethyl-4-methyl-	Hydrocarbons				299.981	4.36	52896-91-0	C10H22				910.5	0	0	Level2	0	0	0	0	0	0	0	0	0	0	0.000262451	0	0	0	0
Heptane, 3,3,4-trimethyl-	Hydrocarbons				167.989	2.029	20278-87-9	C10H22				733.3	0	0	Level2	0	0	0	0	0	0	0	0	0	0	0	0	0	0.000263205	0
Heptane, 3,4-dimethyl-	Hydrocarbons	Saturated hydrocarbons			1424.91	1.882	922-28-1	C9H20				1649.75	0	0	Level2	0	0	0	0.00393569	0	0	0	0	0	0	0	0	0	0	0
Heptane, 4-(1-methylethyl)-	Hydrocarbons				395.975	4.012	52896-87-4	C10H22				994.7	0	0	Level2	0	0	0.000654039	0	0	0	0	0	0	0	0	0	0	0	0
Heptane, 4-ethyl-	Hydrocarbons				395.975	5.408	2216-32-2	C9H20				994.7	0	0	Level2	0	0	0	0	0	0	0	0.0131788	0	0	0	0	0	0	0
Heptane, 4-ethyl-2,2,6,6-tetramethyl-	Hydrocarbons				1451.91	5.746	62108-31-0	C13H28				1666.7	0	0	Level2	0	0	0	0	0	0	0	0.000283243	0	0	0	0	0.000164629	0.000165866	0
Heptane, 4-methylene-	Hydrocarbons				1115.93	2.253	15918-08-8	C8H16				1444.4	0	0	Level2	0	0	0	0	0	0	0	0.000185741	0	0	0	0	0	0	0
Heptane, 4-propyl-	Hydrocarbons				395.975	4.0105	3178-29-8	C10H22				994.7	0	0	Level2	0	0	0	0	0	0	0.00118108	0.00135934	0	0	0	0	0	0	0
Heptane, 5-ethyl-2-methyl-	Hydrocarbons				421.473	5.47425	13475-78-0	C10H22				1013.02	0	0	Level2	0	0	0.0206622	0.00275124	0	0	0	0.00280535	0	0	0	0.0480679	0	0	0
Hexadecane, 3-methyl-	Hydrocarbons				1451.91	5.74933	6418-43-5	C17H36				1666.7	0	0	Level2	0.000282256	0	0.000652962	0	0	0	0	0	0	0.000273629	0	0	0	0	0
Hexane, 2,2,4-trimethyl-	Hydrocarbons				515.967	1.1665	16747-26-5	C9H20				1074.15	0	0	Level2	0	0.000536502	0	0	0	0	0	0	0	0	0	0	0	0	0
Hexane, 2,2,5-trimethyl-	Hydrocarbons				221.986	3.258	3522-94-9	C9H20				808.3	0	0	Level2	0.000610235	0	0	0	0	0	0	0	0	0	0	0	0	0	0
Hexane, 2,2,5,5-tetramethyl-	Hydrocarbons				587.962	5.092	1071-81-4	C10H22				1125	0	0	Level2	0	0	0	0.000418436	0	0	0	0	0	0	0	0	0	0	0
Hexane, 2,3,4-trimethyl-	Hydrocarbons	Saturated hydrocarbons			503.968	0.027	921-47-1	C9H20				1070.8	0	0	Level2	0	0	0	0	0	0	0	0	0	0	0	0	0.00201589	0	0
Hexane, 2,4-dimethyl-	Hydrocarbons				199.32	2.633	589-43-5	C8H18				773.1	0	0	Level2	0.000563942	0.000226508	0	0.00099492	0.00266959	0.000906474	0.000603054	0	0	0	0	0	0	0	0.00424343
Hexane, 2,4,4-trimethyl-	Hydrocarbons				803.949	1.43	16747-30-1	C9H20				1251.7	0	0	Level2	0	0	0	0	0	0	0	0	0	0	0	0.00388441	0	0	0
Hexane, 3-ethyl-2,5-dimethyl-	Hydrocarbons				257.983	3.661	52897-04-8	C10H22				858.3	0	0	Level2	0	0	0.000381181	0	0	0	0	0	0	0	0	0	0	0	0
Hexane, 3-ethyl-4-methyl-	Hydrocarbons				1127.93	2.146	3074-77-9	C9H20				1451.9	0	0	Level2	0	0	0	0	0	0	0	0	0	0.000240865	0	0	0	0	0
Hexane, 3-methyl-4-methylene-	Hydrocarbons				1054.43	2.14425	3404-67-9	C8H16				1405.8	0	0	Level2	0.00287144	0	0	0	0	0	0.000259149	0	0	0	0	0	0	0.000166806	0.000411677
Hexane, 3,3-dimethyl-	Hydrocarbons	Saturated hydrocarbons			740.618	0.479111	563-16-6	C8H18				1216.9	0	0	Level2	0	0	0	0.00112189	0	0	0.000238838	0.000191336	0	0.000653047	0.000549714	0.0013844	0	0.000297565	0
Hexane, 3,4-bis(1,1-dimethylethyl)-2,2,5,5-tetramethyl-	Hydrocarbons				1069.13	0.76	62850-21-9	C18H38				1415.06	0	0	Level2	0	0	0	0	0	0	0.000283649	0	0	0.000214736	0	0.000385279	0	0.000241126	0
Hexane, 4-ethyl-2-methyl-	Hydrocarbons				293.981	4.451	3074-75-7	C9H20				905.3	0	0	Level2	0	0	0	0	0	0	0	0	0	0	0.000906608	0	0	0	0
Methylenecyclopropane	Hydrocarbons				1433.91	1.53067	6142-73-0	C4H6				1657.47	0	0	Level2	0	0	0	0	0	0	0	0.00102509	0	0	0.00129777	0	0	0.000562788	0
Naphthalene, 2-butyldecahydro-	Hydrocarbons				1227.35	4.21329	6305-52-8	C14H26				1515.76	0	0	Level2	0.000161818	0	0	0	0	0.000154014	0	0	0	0	0	0	0	0	0
Naphthalene, decahydro-2,2-dimethyl-	Hydrocarbons				1019.94	4.386	31124-85-3	C12H22				1384.58	0	0	Level2	0.000297647	0	0	0	0.000119387	0	0	0	0	0.000105743	0	0	0.000114388	0	0
Naphthalene, decahydro-2,6-dimethyl-	Hydrocarbons				825.147	4.41313	1618-22-0	C12H22				1263.91	0	0	Level2	0.000303503	0.000123476	0.000158489	0.000174135	0.000174547	0.000222099	0.000112708	0.000176697	0	0	0.000185894	0.000138569	0	0.00012596	0
Naphthalene, decahydro-2,6-dimethyl-3-octyl-	Hydrocarbons				983.937	4.347	54964-85-1	C20H38				1361.5	0	0	Level2	0	0	0	0	0	0	0	0.000178555	0	0	0	0	0	0	0
Neopentane	Hydrocarbons				1827.88	1.98033	463-82-1	C5H12				1946.03	0	0	Level2	0	0.000109423	0	0	0	0	0	0	0	0	0	0	0	0	0
Nonane, 2-methyl-3-methylene-	Hydrocarbons				523.967	4.54622	55499-08-6	C11H22				1084.69	0	0	Level2	0.00462013	0.00241551	0.00280448	0.00401508	0.00485666	0.000208308	0.00273283	0.0044971	0	0	0	0	0	0	0
Nonane, 2-methyl-5-propyl-	Hydrocarbons				1238.92	0.292	31081-17-1	C13H28				1523.8	0	0	Level2	0	0	0	0.000374694	0	0	0	0	0	0	0	0	0	0	0.00447798
Nonane, 2,6-dimethyl-	Hydrocarbons				406.589	5.45669	17302-28-2	C11H24				1002.9	0	0	Level2	0.0466385	0.0173899	0	0	0.0358342	0	0	0.0232249	0.0642016	0.0655937	0.0531078	0	0.0691027	0.0364894	0
Nonane, 2,8-dimethyl-4-methylene-	Hydrocarbons				1085.93	5.262	7323-15-1	C12H24				1425.9	0	0	Level2	0	0	0	0	0	0	0	0	0	0.000243923	0	0	0	0	0
Nonane, 3-methyl-5-propyl-	Hydrocarbons				1208.92	0.1615	31081-18-2	C13H28				1502.6	0	0	Level2	0.00175937	0.00331042	0	0	0	0	0	0	0	0	0	0	0	0	0
Nonane, 4,5-dimethyl-	Hydrocarbons				578.963	0.2825	17302-23-7	C11H24				1119.65	0	0	Level2	0	0	0	0	0	0	0	0.000968097	0	0	0	0	0.000795847	0	0
Nonane, 5-methyl-5-propyl-	Hydrocarbons				845.946	1.75067	17312-75-3	C13H28				1275.9	0	0	Level2	0	0.000549653	0	0	0	0.000877228	0	0	0	0	0	0	0	0	0
Nonane, 5-methylene-	Hydrocarbons				513.717	4.2625	6795-79-5	C10H20				1073.41	0	0	Level2	0	0.000160026	0	0	0.00036197	0.000436208	0	0.000354801	0.000324059	0	0	0	0	0.000271979	0.0002386
Octadecane, 6-methyl-	Hydrocarbons				805.948	1.37283	10544-96-4	C19H40				1255.18	0	0	Level2	0.00356257	0.00438208	0.000380243	0	0	0.00853229	0	0	0	0.00241573	0.000784925	0	0	0	0
Octane, 2,2-dimethyl-	Hydrocarbons				1274.92	5.419	15869-87-1	C10H22				1550	0	0	Level2	0	0	0	0	0.000280591	0.000261945	0	0	0	0	0	0	0	0	0
Octane, 2,3-dimethyl-	Hydrocarbons				341.978	4.588	7146-60-3	C10H22				947.4	0	0	Level2	0	0	0	0	0	0	0	0	0	0.000554676	0	0.000579139	0	0	0
Octane, 2,3,3-trimethyl-	Hydrocarbons				1237.42	0.54425	62016-30-2	C11H24				1526.78	0	0	Level2	0.00479536	0	0	0	0	0	0.00161314	0.0012846	0	0	0	0	0	0	0
Octane, 2,3,6-trimethyl-	Hydrocarbons				626.96	0.5505	62016-33-5	C11H24				1148.2	0	0	Level2	0	0	0	0	0	0	0	0.00091292	0	0	0	0	0	0	0
Octane, 2,3,6,7-tetramethyl-	Hydrocarbons				436.639	5.81522	52670-34-5	C12H26				1024.08	0	0	Level2	0.00118466	0.000595736	0	0	0	0	0.0004413	0	0.00454048	0	0.00389343	0.00280939	0.00471475	0	0.00913924
Octane, 2,3,7-trimethyl-	Hydrocarbons				440.972	4.70475	62016-34-6	C11H24				1025.95	0	0	Level2	0.000899628	0.000435595	0	0	0	0	0	0	0	0	0	0	0	0	0
Octane, 2,5-dimethyl-	Hydrocarbons				293.981	4.446	15869-89-3	C10H22				905.3	0	0	Level2	0	0	0	0	0	0	0	0	0.00183915	0	0	0.00152909	0	0	0
Octane, 2,6,6-trimethyl-	Hydrocarbons				815.948	1.908	54166-32-4	C11H24				1258.6	0	0	Level2	0	0	0	0	0	0	0	0	0	0	0.000353276	0	0	0	0
Octane, 2,7-dimethyl-	Hydrocarbons				338.978	4.29064	1072-16-8	C10H22				938.9	0	0	Level2	0.00418601	0	0	0.00281772	0.00425533	0.00326689	0.00162077	0.00315887	0.00551113	0.00634527	0.00495405	0.0049989	0.00726091	0.0042172	0.0155676
Octane, 3-ethyl-	Hydrocarbons				881.944	5.215	5881-17-4	C10H22				1296.6	0	0	Level2	0	0	0	0	0.000153837	0	0	0	0	0	0	0	0	0	0
Octane, 3-ethyl-2,7-dimethyl-	Hydrocarbons				711.954	5.39067	62183-55-5	C12H26				1198.03	0	0	Level2	0.000606411	0	0	0	0	0	0	0.00055356	0	0	0	0	0	0	0
Octane, 3-methyl-6-methylene-	Hydrocarbons				1340.49	4.697	74630-07-2	C10H20				1595.13	0	0	Level2	0.000349094	0	0	0	0	0	0	0	0	0.000229976	0	0.000155049	0	0	0
Octane, 3,3-dimethyl-	Hydrocarbons				367.476	5.108	4110-44-5	C10H22				969.75	0	0	Level2	0	0	0.00166173	0	0	0	0	0	0	0.000263374	0	0	0.00429489	0.00270179	0
Octane, 3,4-dimethyl-	Hydrocarbons				497.968	0.101	15869-92-8	C10H22				1066.7	0	0	Level2	0	0	0	0	0	0	0	0.00186176	0	0	0	0	0	0	0
Octane, 3,4,5,6-tetramethyl-	Hydrocarbons				655.958	5.747	62185-21-1	C12H26				1164.73	0	0	Level2	0	0	0	0.000261378	0	0.000317822	0.000600008	0	0.000586547	0	0	0	0.000456932	0	0.000761215
Octane, 3,5-dimethyl-	Hydrocarbons	Saturated hydrocarbons			312.442	4.53246	15869-93-9	C10H22				921.454	0	0	Level2	0.00168163	0.00241599	0.000651845	0.00118414	0.00181567	0.00133269	0.000811119	0.00122093	0	0.000998421	0.00369036	0	0.00122803	0.00129489	0
Octane, 3,6-dimethyl-	Hydrocarbons				312.98	4.45267	15869-94-0	C10H22				921.95	0	0	Level2	0	0	0.00105948	2.7577e-05	0	0	0	0	0.000185964	0	3.98614e-05	0	0	0	0
Octane, 4,5-dimethyl-	Hydrocarbons				335.978	4.451	15869-96-2	C10H22				942.1	0	0	Level2	0	0	0	0	0	0	0	0	0	0	0	0	0	0	0.00198366
Octane, 6-ethyl-2-methyl-	Hydrocarbons				548.365	0.3622	62016-19-7	C11H24				1100.96	0	0	Level2	0	0	0	0	0.000820123	0	0	0.0164857	0	0.014917	0	0	0.00221063	0	0.00444166
Pentadecane, 2-methyl-	Hydrocarbons				1277.92	0.0562727	1560-93-6	C16H34				1548	0	0	Level2	0.0010491	0	0.00142273	0	0	0	0.000445091	0.00026459	0	6.75445e-05	0.00615439	0.00249138	0.00198717	0.0030341	0
Pentadecane, 3-methyl-	Hydrocarbons				1306.42	5.84075	2882-96-4	C16H34				1567	0	0	Level2	0	0	0	0	0	0	0	0	0	0.000262833	0.00494635	0.0111259	0	0	0
Pentadecane, 5-methyl-	Hydrocarbons				1271.92	5.93	25117-33-3	C16H34				1544	0	0	Level2	0	0.00195423	0.00214274	0	0	0	0	0	0	0	0.00174502	0	0	0	0
Pentadecane, 7-methyl-	Hydrocarbons				1112.33	0.1488	6165-40-8	C16H34				1442.18	0	0	Level2	0.00775508	0	0	0	0	0	0.00266017	0	0.00993043	0.0104558	0	0	0	0.00486257	0
Pentane, 2-cyclopropyl-	Hydrocarbons				971.938	2.0065	5458-16-2	C8H16				1353.8	0	0	Level2	0	0.000484049	0	0	0.00187362	0	0	0	0	0	0	0	0	0	0
Pentane, 2,2-dimethyl-	Hydrocarbons				875.944	0.653	590-35-2	C7H16				1293.1	0	0	Level2	0	0	0.00219678	0	0	0	0	0	0	0	0	0	0	0	0
Pentane, 2,2,3,3-tetramethyl-	Hydrocarbons				479.969	0.119	7154-79-2	C9H20				1054.2	0	0	Level2	0	0	0	0	0	0	0	0	0.00103063	0	0	0	0	0	0
Pentane, 2,2,3,4-tetramethyl-	Hydrocarbons	Saturated hydrocarbons			653.958	0.548	1186-53-4	C9H20				1164.3	0	0	Level2	0	0	0	0	0	0	0	0	0.000207855	0	0	0	0	0	0
Pentane, 2,2,4,4-tetramethyl-	Hydrocarbons				213.986	3.049	1070-87-7	C9H20				794.156	0	0	Level2	0	0	0.00281103	0.0042162	0.00105418	0.00443049	0	0.00517989	0	0.00275784	0.00283051	0.00503057	0.00254543	0	0
Pentane, 2,3,3-trimethyl-	Hydrocarbons				1099.93	0.442	560-21-4	C8H18				1437.33	0	0	Level2	0	0	0	0	0	0	0	0	0	0	0.000480752	0.000235039	0	0	0
Pentane, 2,3,3,4-tetramethyl-	Hydrocarbons				203.987	2.699	16747-38-9	C9H20				783.3	0	0	Level2	0	0	0	0	0.000375369	0	0	0	0	0	0	0	0	0	0
Pentane, 2,3,4-trimethyl-	Hydrocarbons				167.989	2.024	565-75-3	C8H18				733.3	0	0	Level2	0	0	0	0	0	0	0	0	0.000280042	0	0	0	0	0	0
Pentane, 3-ethyl-	Hydrocarbons				199.987	2.342	617-78-7	C7H16				777.767	0	0	Level2	0	0	0.000573353	0	0	0	0.00101003	0	0	0	0	0	0	0	0.000417492
Pentane, 3-ethyl-2,2-dimethyl-	Hydrocarbons				1202.92	1.9945	16747-32-3	C9H20				1500.2	0	0	Level2	0	0	0.00221852	0	0	0	0	0	0	0	0	0	0	0	0
Pentane, 3,3-dimethyl-	Hydrocarbons				1433.91	5.796	562-49-2	C7H16				1654.2	0	0	Level2	0	0	0	0	0	0	0	0	0.000455451	0	0	0	0	0	0.000563082
Propene	Hydrocarbons				495.968	1.57633	115-07-1	C3H6	C11505	gassy, aromatic		1043.67	0	0	Level2	0	0	0	0.00823017	4.77265e-05	0	0	0	0	0.00796409	0	0	0	0	0
Propylidencyclohexane	Hydrocarbons				803.949	2.105	2129-93-3	C9H16				1251.7	0	0	Level2	0	0	0	0	0	0	0	0	0.000187914	0	0	0	0	0	0
Spiro[2.4]heptane, 5-methylene-	Hydrocarbons				1679.89	1.899	37745-07-6	C8H12				1831.8	0	0	Level2	0	0	0	0	0.000220164	0	0	0	0	0	0	0	0	0	0
Tetradecane, 3-methyl-	Hydrocarbons	Saturated hydrocarbons			1151.93	5.96458	18435-22-8	C15H32				1466.7	0	0	Level2	0	0	9.7913e-05	0	0	0.000301424	0	0	0	0	0.000137759	0	0	0	0
Tetradecane, 4-ethyl-	Hydrocarbons				1559.9	5.71411	55045-14-2	C16H34				1743.5	0	0	Level2	0.000359177	0.00051942	0	0.000807923	0.000635406	0.000597699	0.000317674	0.000428582	0	0	0	0.00178463	0	0	0
Tetradecane, 5-methyl-	Hydrocarbons				1121.93	0.08125	25117-32-2	C15H32				1448.1	0	0	Level2	0	0	0	0	0	0.00337578	0	0	0	0	0	0	0.00386671	0.00149828	0.0068894
trans-1,2-Diethyl cyclopentane	Hydrocarbons				251.984	3.26471	932-40-1	C9H18				850	0	0	Level2	0	0	0	0	0.000553422	0.000213611	0.000160183	0.000378582	0	0	0	0	0	0	0
trans-1,4-Hexadiene	Hydrocarbons				209.987	1.807	7319-00-8	C6H10				791.7	0	0	Level2	9.11117e-05	0	0	0	0	0	0	0	0	0	0	0	0	0	0
trans-4a-Methyl-decahydronaphthalene	Hydrocarbons				599.962	4.53	2547-27-5	C11H20				1132.1	0	0	Level2	0	0	0	0	0	0	0	0	0	0	0	0	0	0	0.000119869
Tricyclo[3.3.2.0(2,8)]deca-3,6-diene	Hydrocarbons				2225.86	1.391	768-46-7	C10H12				2275	0	0	Level2	0	0	0	0	0	0	0	0.000182721	0	0	0	0	0	0	0
Tridecane, 2-methyl-	Hydrocarbons	Saturated hydrocarbons			972.483	0.284364	1560-96-9	C14H30				1354.15	0	0	Level2	0	0.00244548	0.00159166	0	0.000985316	0.00664356	0	0.00160436	0	0.0325621	0.0401033	0	0.0183026	0.0141143	0.042631
Tridecane, 2,2,4,10,12,12-hexamethyl-7-(3,5,5-trimethylhexyl)-	Hydrocarbons				1193.92	1.664	3035-75-4	C28H58				1492.6	0	0	Level2	0	0.000694541	0	0	0	0	0	0	0	0	0	0	0	0	0
Tridecane, 2,5-dimethyl-	Hydrocarbons				1109.93	0.184	56292-66-1	C15H32				1440.7	0	0	Level2	0	0	0	0	0	0	0	0	0	0	0	0.0053096	0	0	0
Tridecane, 3-ethyl-	Hydrocarbons				1279.92	5.956	13286-73-2	C15H32				1549.33	0	0	Level2	0.000525965	0	0	0	0	0	0	0	0	0	0	0	0	0	0.00268909
Tridecane, 4-methyl-	Hydrocarbons				965.438	0.249583	26730-12-1	C14H30				1349.68	0	0	Level2	0.00124382	0	0	0	0	0	0.00155116	0.000631369	0.000137341	0.00540185	0.00931438	0	0.00223491	0.00249676	0.00215743
Tridecane, 5-propyl-	Hydrocarbons	Saturated hydrocarbons			919.441	0.359	55045-11-9	C16H34				1320.17	0	0	Level2	0	0	0	0	0.00214769	0	0.00186839	0.00321747	0	0	0	0.00308539	0	0	0
Tridecane, 6-methyl-	Hydrocarbons				950.339	0.2816	13287-21-3	C14H30				1340.02	0	0	Level2	0	0	0	0	0	0	0	0	0.0114978	0	0.0166395	0.00830396	0	0.00754012	0.0156415
Tridecane, 7-methylene-	Hydrocarbons				1127.93	2.152	19780-80-4	C14H28				1451.9	0	0	Level2	0	0	0	0	0	0	0	0	0	0	0	0	0	0.000499862	0
Undecane, 2,2-dimethyl-	Hydrocarbons				1301.92	5.866	17312-64-0	C13H28				1564	0	0	Level2	0	0	0	0	0	0	0	0	0	0	0	0	0	0	0.00105116
Undecane, 2,3-dimethyl-	Hydrocarbons				634.459	0.324	17312-77-5	C13H28				1152.67	0	0	Level2	0.00111814	0	0.000564969	0.000888256	0	0.000664848	0.000412871	0	0	0	0.000796356	0.000443054	0	0	0.00163727
Undecane, 2,4-dimethyl-	Hydrocarbons				728.354	0.4736	17312-80-0	C13H28				1206.58	0	0	Level2	0	0	0.000804983	0	0	0	0.00691744	0	0	0.0283425	0	0	0.0213185	0.0133349	0
Undecane, 2,7-dimethyl-	Hydrocarbons				796.45	0.6775	17301-24-5	C13H28				1250.55	0	0	Level2	0.0245064	0.000190795	0	0	0	0	0.00363661	0.000295038	0	0	0	0	0	0	0
Undecane, 2,8-dimethyl-	Hydrocarbons				1367.91	0.046	17301-25-6	C13H28				1608.3	0	0	Level2	0.00045263	0	0	0	0	0	0.000293093	0	0	0	0	0	0	0	0
Undecane, 3-ethyl-	Hydrocarbons				815.948	0.17025	17312-58-2	C13H28				1258.6	0	0	Level2	0	0	0	0	0	0.00031436	0	0	0	0	0.000427003	0	0.000365563	0	0
Undecane, 3-methylene-	Hydrocarbons				862.231	4.80179	71138-64-2	C12H24				1290.68	0	0	Level2	0.0023095	0	0.001085	0.00160131	0.00117108	0.00022402	0	0.0013241	0.000887895	0.000515033	0.00141657	0.00101072	0.00125394	0.000802919	0.000738617
Undecane, 3,5-dimethyl-	Hydrocarbons				1063.93	0.856	17312-81-1	C13H28				1413.18	0	0	Level2	0	0	0	0.000241176	0	0	0	0	0	0	0	0	0	0.00111807	0.000842494
Undecane, 3,7-dimethyl-	Hydrocarbons				672.957	0.933333	17301-29-0	C13H28				1175.2	0	0	Level2	0	0	0	0	0	0	0	0	0	0	0.00378409	0.00156198	0.0012847	0.00205112	0
Undecane, 3,8-dimethyl-	Hydrocarbons				738.953	0.419083	17301-30-3	C13H28				1214.36	0	0	Level2	0	0.000482202	0.000312216	0.000827302	0.000389369	0.000777111	0.000377985	0	0	0.000465051	0	0	0.000420451	0.000228207	0.000272797
Undecane, 3,9-dimethyl-	Hydrocarbons				964.225	0.321429	17301-31-4	C13H28				1348.66	0	0	Level2	0.00233967	0.000504833	0	0	0	0.000296682	0	0.00244793	0	0.000831441	0	0	0.000645137	0	0
Undecane, 4-ethyl-	Hydrocarbons				929.94	0.774	17312-59-3	C13H28				1326.9	0	0	Level2	0	0.00159813	0	0	0	0	0	0	0	0	0	0	0	0	0
Undecane, 4,4-dimethyl-	Hydrocarbons				764.951	0.567	17312-68-4	C13H28				1228.7	0	0	Level2	0	0	0	0	0	0	0	0.000870384	0	0	0	0	0	0	0
Undecane, 4,5-dimethyl-	Hydrocarbons				620.96	5.0025	17312-79-7	C13H28				1144.65	0	0	Level2	0	0	0	0.000394658	0	0.000349891	0	0	0	0	0	0	0	0	0
Undecane, 4,7-dimethyl-	Hydrocarbons				1310.64	0.495	17301-32-5	C13H28				1571.16	0	0	Level2	0.000295096	0.000273269	0.000961162	0.000727808	0	0.000812972	0.000849248	0.00119065	0	0.000184159	0.00117917	0.000399492	0	0	0
Undecane, 4,8-dimethyl-	Hydrocarbons				717.554	0.6166	17301-33-6	C13H28				1202.03	0	0	Level2	0.0502871	0.0163052	0.00948119	0.0179722	0.0121479	0.0178734	0.00703843	0.0109364	0.054953	0.0689647	0.0636775	0.0154416	0.0492888	0.0282974	0.0945047
Undecane, 5-ethyl-	Hydrocarbons				761.201	0.38475	17453-94-0	C13H28				1227.15	0	0	Level2	0	0.000213939	0	0	0.000560112	0.000241159	0	0.000414381	0	0.000243341	0.000367258	0.000376597	0	0.00024726	0
Undecane, 5-methylene-	Hydrocarbons				718.24	4.94157	5698-48-6	C12H24				1202.36	0	0	Level2	0	0	0.000373931	0	0	0	0.000362082	0	0	0	0.000448987	0.000376359	0.000415045	0	0.000242135
Undecane, 5,6-dimethyl-	Hydrocarbons				582.963	0.217333	17615-91-7	C13H28				1122.02	0	0	Level2	0	0	0	0	0	0	0	0	0.000366121	0.000362574	0.000403524	0.000489886	0	0.000375078	0.000487582
Undecane, 5,7-dimethyl-	Hydrocarbons				527.966	0.855455	17312-83-3	C13H28				1086.67	0	0	Level2	0.00311373	0.00151931	0	0	0.00165363	0.00187254	0.000926149	0.00113837	0.00119081	0.00136727	0.00115613	0	0	0.000752829	0.000803308
Undecane, 6-methyl-	Hydrocarbons				606.961	0.432333	17302-33-9	C12H26				1136.3	0	0	Level2	0	0	0	0	0	0	0	0	0.0136275	0.016128	0.0148478	0.00802852	0	0.00850834	0.0252154
(3-Amino-4,6-dimethylthieno[2,3-b]pyridin-2-yl)(phenyl)methanone	Ketones				1923.88	1.918	52505-58-5	C16H14N2OS				2023.33	0	0	Level2	0	0	0	0	0	0	0	0	0	0	0	0.00174698	0	0	0
(R)-3-Methyl-5-propylcyclohex-2-enone	Ketones				1583.9	1.91967	316382-07-7	C10H16O				1760.9	0	0	Level2	0	0	0	0	0	0	0.0001214	0	0.000142123	0.000195607	0.000568465	0	0	0	0
1-(1,3-Dimethyl-1H-pyrazol-4-yl)ethanone	Ketones				573.297	2.52578	52773-23-6	C7H10N2O				1116.27	0	0	Level2	0	0	0	7.68365e-05	0	0	0	3.09664e-05	0.000160863	5.48749e-05	0.000182755	0.000149296	0.000167286	0.000325152	0.000232735
1-(2,4-Dimethyl-furan-3-yl)-ethanone	Ketones				1349.91	1.76917	32933-07-6	C8H10O2				1596	0	0	Level2	0	0	0	0	0	0	0	0	0.00318529	0.00269433	0	0.0036286	0.00267295	0.00271936	0.0030024
1-Butanone, 2-chloro-3-methyl-1-[4-(1-methylethyl)phenyl]-	Ketones				1433.91	2.233	55955-90-3	C14H19ClO				1654.2	0	0	Level2	0	0	0	0	0	0.000134567	0	0	0	0	0	0	0	0	0
1-Octyn-3-ol, 3-methyl-	Ketones				617.96	1.677	23580-51-0	C9H16O				1142.9	0	0	Level2	0	0	0	0	0	0	0	0	0.00111639	0	0	0	0	0	0
1-Pentanone, 1-(1H-imidazol-4-yl)-	Ketones				1655.89	1.772	69393-15-3	C8H12N2O				1813.6	0	0	Level2	0	0	7.44466e-05	0	0	0	0	0	0	0	0	0	0	0	0
1-Pentanone, 1-(4-methylphenyl)-	Ketones				1049.93	2.326	1671-77-8	C12H16O				1403.7	0	0	Level2	0	0	0	0	0	0	0	0	0	0	0.000293058	0	0	0	0
1-Penten-3-one, 2,4-dimethyl-	Ketones				827.947	1.871	3212-68-8	C7H12O				1265.5	0	0	Level2	0	0	0	0	0	0	0	0	0	0.00047909	0	0	0	0	0
1,3-Cyclobutanedione, 2,2,4,4-tetramethyl-	Ketones				1106.93	1.66	933-52-8	C8H12O2				1439.9	0	0	Level2	0.00243021	0	0	0	0	0	0	0	0	7.89598e-05	0	0	0	0	0
1,4,4a,8a-Tetrahydro-1,4-methanonaphthalene-5,8-dione	Ketones				2471.84	1.646	1200-89-1	C11H10O2				2480	0	0	Level2	0	0	4.4347e-05	0	0	0	0	0	0	0	0	0	0	0	0
1,5-Cyclooctanedione	Ketones				515.967	4.512	1489-74-3	C8H12O2				1079.2	0	0	Level2	0	0	0	0	0	0.000572642	0	0	0	0	0	0	0	0	0
2-Acetyl-3-aminothiophene	Ketones				1763.89	1.591	31968-33-9	C6H7NOS				1895.5	0	0	Level2	0	0	0	0	0	0	0	6.78457e-05	0	0	0	0	0	0	0
2-Butanone, 4-(dimethylamino)-	Ketones				221.986	3.267	2543-57-9	C6H13NO				808.3	0	0	Level2	0	0	0	0	0	0	0	0	0	0.000956989	0	0	0	0	0
2-Butanone, 4-(dimethylamino)-3-methyl-	Ketones				827.947	2.558	22104-62-7	C7H15NO				1265.5	0	0	Level2	0	0	0	0	0.00153383	0	0	0	0	0	0	0	0	0	0
2-Butanone, 4-hydroxy-3-(hydroxymethyl)-3-methyl-	Ketones				1235.92	1.709	6868-97-9	C6H12O3				1520	0	0	Level2	0	0	0	0	0	0	0	0	0	0.000150405	0	0	0	0	0
2-Butanone, 4,4-dimethoxy-3-methyl-	Ketones				995.936	1.541	36075-03-3	C7H14O3				1369.2	0	0	Level2	0	0	0	0.000176706	0	0	0	0	0	0	0	0	0	0	0
2-Butyl-3-(4-beta-diethylaminoethoxybenzoyl)benzofuran	Ketones				200.987	2.143	23551-25-9	C25H31NO3				779.15	0	0	Level2	8.69852e-05	0	0	0	0.000463467	0	0	0	0	0	0	0	0	0	0
2-Cyclopenten-1-one, 2-pentyl-	Ketones				1475.91	2.06629	25564-22-1	C10H16O				1684.4	0	0	Level2	0.000196871	0	0	0	0	0	0	0	0.000135474	0.000279122	0	0	0.000232429	0	0
2-Cyclopenten-1-one, 2,3,5-trimethyl-4-methylene-	Ketones				1085.93	2.096	29765-85-3	C9H12O				1425.9	0	0	Level2	0	0	0	0	0	0	0	0	0	0	8.84659e-05	0	0	0	0
2-Decanone, 5,9-dimethyl-	Ketones				1173.92	2.054	33933-82-3	C12H24O				1480.27	0	0	Level2	0	0	0	0	0	0	0	0	0	0	0.00103244	0	0	0	0
2-Hepten-4-one, 6-methyl-	Ketones				1151.93	5.8625	49852-35-9	C8H14O				1466.7	0	0	Level2	0	0	0	0	0	0.000687852	0	0	0	0	0	0	0	0	0
2-Hexanone, 3-methyl-4-methylene-	Ketones				1049.93	1.98433	20690-71-5	C8H14O				1405.63	0	0	Level2	0	0	0	0	0	0	0	0	0.00023191	0	0	0	0	0.000145449	0
2-Hexanone, 3,4-dimethyl-	Ketones				299.981	1.634	19550-10-8	C8H16O				910.5	0	0	Level2	0	0	0	0	0	0.0119338	0	0	0	0	0	0	0	0	0
2-Hexanone, 4-methyl-	Ketones				598.837	2.06969	105-42-0	C7H14O				1131.44	0	0	Level2	0	0	0	0	0.000142445	7.9402e-05	9.36578e-05	0	0	0	0	0	0	0	0
2-Hexyl-2-cyclopenten-1-one	Ketones				1547.9	2.159	95-41-0	C11H18O				1734.8	0	0	Level2	0	0	0	0	0	0	0	0	0	0	0	0	0	0	0.000200234
2-Methyl-3-oxobutyronitrile	Ketones				305.98	1.824	4468-47-7	C5H7NO				915.8	0	0	Level2	0	0	0	0	0	0.0005401	0	0	0	0	0	0	0	0	0
2-n-Hexylcyclopentanone	Ketones				671.957	2.553	13074-65-2	C11H20O				1175	0	0	Level2	0.000138082	0	0	0	0	0	0	0	0	0	0	0	0	0	0
2-Octen-4-one	Ketones	Organooxygen compounds			164.989	1.734	4643-27-0	C8H14O			yeast, jam preserves, fruit, tropical, metallic, mushroom	729.15	0	0	Level2	0	0.000217828	0.000257829	0	0	0	0	0	0	0	0	0	0	0	0
2-Pentanone, 5-hydroxy-	Ketones				284.981	1.777	1071-73-4	C5H10O2				889.7	0	0	Level2	0	0	0	0	0.000100098	0	0	0	0	0	0	0	0	0	0
2-Propanone, 1-(1-methylethoxy)-	Ketones				1445.91	1.751	42781-12-4	C6H12O2				1662.5	0	0	Level2	0	0	0	0	0	0	0	0	0	0	0	0	0	0.000373752	0
2-Propanone, 1-cyclopentyl-	Ketones				1277.92	2.214	1122-98-1	C8H14O				1548	0	0	Level2	0	0	0	0	0	0	0	0.0313237	0	0	0	0	0	0	0
2-Propanone, 1-cyclopropyl-	Ketones				551.965	1.778	4160-75-2	C6H10O				1103.6	0	0	Level2	0	0	0.000409322	0	0	0	0	0	0	0	0	0	0	0.000406644	0
2-Propanone, 1,1-dichloro-	Ketones				1481.15	1.8335	513-88-2	C3H4Cl2O				1688.67	0	0	Level2	0	0	0	0.000304753	0	0	0.000331132	0	0	0.000459246	0.000277817	0	0	0.000836658	0
2-Propanone, 1,1,1-trifluoro-	Ketones				655.158	1.9306	421-50-1	C3H3F3O				1164.66	0	0	Level2	0	0	0.000117208	0	0	7.6106e-05	0	0	0	0.00130205	0	0	0.000136751	0	0
2-Propen-1-one, 1-(2,2-dimethylcyclopropyl)-	Ketones				1199.92	1.826	77846-92-5	C8H12O				1496.3	0	0	Level2	0	0	0	0	0	0	0	0.00830222	0	0	0	0	0	0	0
2,2-Diethoxyacetophenone	Ketones				1909.88	1.34333	6175-45-7	C12H16O3				2011.73	0	0	Level2	0	0	0	0	0	0	0	0	0	0	0.000249036	0	0	0	0
2,2-Dimethyl-3-heptanone	Ketones				1025.93	1.026	19078-97-8	C9H18O				1387.9	0	0	Level2	0.000327323	0	0	0	0	0	0	0	0	0	0	0.00788699	0	0	0
2,2,5,5-Tetramethyl-3-hexanone	Ketones				562.579	2.98831	868-91-7	C10H20O				1109.87	0	0	Level2	0	0.000521554	0	0	0.000177046	2.79448e-05	0.000146946	0.000137106	0.000189466	0.000218517	0.000176485	4.42739e-05	0.000151854	0.000210515	0.000151157
2,4-Heptanedione	Ketones				1029.93	1.846	7307-02-0	C7H12O2				1391.04	0	0	Level2	0	0	0	0.00103139	0.000104988	8.90737e-05	0	0	0	5.40102e-05	0.000455757	0	0	0	7.67866e-05
2,4-Heptanedione, 6-methyl-	Ketones				1063.43	1.95383	3002-23-1	C8H14O2				1412.03	0	0	Level2	8.66275e-05	0	0	0.000933242	0	7.57203e-05	0.000383953	0	8.39457e-05	0.000623546	0.00196173	0	0	0	0.00114363
2,4(1H,3H)-Quinolinedione, 3-benzoyl-3-(phenylmethyl)-	Ketones				2399.85	1.322	70611-42-6	C23H17NO3				2420	0	0	Level2	0	0	0	0	0	0	0	0	0	0	0.000609427	0	0	0	0
2,5-Hexanedione, 3-acetyl-	Ketones				1229.92	1.808	42781-07-7	C8H12O3				1518.37	0	0	Level2	0	0	0	0	0	0.000271448	0	0	0	0	0	0	0	0	0
2,5-Hexanedione, 3,4-dihydroxy-3,4-dimethyl-	Ketones				1199.92	1.5285	28123-56-0	C8H14O4				1505.67	0	0	Level2	0	0.000293634	0	0	0.000313879	0	0	0	0	0	0.000452757	0	0	0	0.000456715
2,5-Hexanedione, 3,4-dimethyl-	Ketones				1163.93	1.881	25234-79-1	C8H14O2				1474.1	0	0	Level2	0	0	0	0	0	0	0	0	0	0.000630241	0	0	0	0	0
2,6-Dimethyl-6-nitro-2-hepten-4-one	Ketones				1985.87	1.66157	73583-56-9	C9H15NO3				2075	0	0	Level2	0	0	0	0	0	0	0	0	0.00110081	0.000330202	0.000525535	0.0010496	0.000560896	0.000383499	0.000911605
2,7-Dimethyloctadiyne-3,5-diol-2,7	Ketones				1565.9	2.013	5929-72-6	C10H14O2				1747.8	0	0	Level2	0	0	0	0	0	0	0	0	0	0	0	0	0.000126004	0	0
2,7-Nonadien-5-one, 4,6-dimethyl-	Ketones				1457.91	1.536	74630-80-1	C11H18O				1670.8	0	0	Level2	0	0	0	0	0	0	0	0	0	0	0.000655473	0	0	0	0
2'-Hydroxy-4',5'-dimethylacetophenone	Ketones				1253.92	2.354	36436-65-4	C10H12O2				1532	0	0	Level2	0	0	0	0	0	0	0	0	0	0	7.0028e-05	0	0	0	0
2(1H)-Naphthalenone, octahydro-4a-methyl-, trans-	Ketones				1817.88	1.788	938-07-8	C11H18O				1938.1	0	0	Level2	0	0	0	0	0	0	0	0	0	0	0	0	0.000176674	0	0
3-(Methylthio)-2-butanone	Ketones				935.94	1.76925	53475-15-3	C5H10OS				1330.8	0	0	Level2	0	0	0	0	0	0	0	0.000557162	0	0	0.00128826	0	0	0	0
3-Acetonylcyclopentanone	Ketones				2112.72	1.52371	75359-72-7	C8H12O2				2180.71	0	0	Level2	0	0	0	0.000716108	0	0	0	0	0	0	0	0	0	0.000309382	0
3-Ethenyl-3-methylcyclopentanone	Ketones				857.946	2.0705	49664-66-6	C8H12O				1283.55	0	0	Level2	0	0	0	0	0	0.000238037	0	0	0	0	0	0	0	0	0
3-Ethylcyclopentanone	Ketones				965.938	1.92925	10264-55-8	C7H12O				1350	0	0	Level2	0.00159824	0	0	0	0.00202177	0.00128695	0	0	0	0	0.00479336	0.00161418	0.00197304	0	0.00438154
3-Hepten-2-one, 3-methyl-	Ketones	Organooxygen compounds			461.971	2.526	39899-08-6	C8H14O				1041.65	0	0	Level2	0	0	0	0	0	0	0	0	0	0.000368283	0	0	0	0	0
3-Heptyne-2,6-dione, 5-methyl-5-(1-methylethyl)-	Ketones				602.462	2.49592	63922-44-1	C11H16O2				1133.61	0	0	Level2	0	0	0	0	0	0	0	0	0.000363236	0.000289777	0.0004968	0	0.000342648	0.000309308	0.000450288
3-Hexene-2,5-dione	Ketones				1251.92	1.44933	4436-75-3	C6H8O2				1530.67	0	0	Level2	0	0	0.000320607	0	0	0	0	0.00151399	0.000476301	0	0	0	0	0	0
3-Octanone, 4-methyl-	Ketones				724.453	2.42833	6137-15-1	C9H18O				1205.87	0	0	Level2	0	0	0.000126127	0.000371	0.000170264	0.000139218	0.000128916	0.000158777	0	0	0	0	0	7.09459e-05	0
3-Pentanone, 2,2,4,4-tetramethyl-	Ketones				903.542	2.6062	815-24-7	C9H18O				1309.98	0	0	Level2	0.000398119	0.000266598	0	0	0	0	0	0	0	0.000305876	0	0.000293745	0	0	0
3-Penten-2-one, 3,4-dimethyl-	Ketones				1247.92	1.524	684-94-6	C7H12O				1528	0	0	Level2	0	0	0	0.000387182	0	0	0	0	0	0.000657666	0	0	0.000135465	0	0
3-Penten-2-one, 4-butoxy-	Ketones				1367.91	1.941	3431-87-6	C9H16O2				1608.3	0	0	Level2	0	0	0	0	0	0	0	0	0	0	0	0	0	0	0.000202218
3,4-Diacetylfurazan	Ketones				227.985	1.531	6102-98-3	C6H6N2O3				816.7	0	0	Level2	0	0	0	0	0	0.146333	0	0	0	0	0	0	0	0	0
3,4-Hexanedione, 2,2,5-trimethyl-	Ketones				915.943	1.30067	20633-03-8	C9H16O2				1321.17	0	0	Level2	0	0	0.000653174	0.000658271	0	0	0	0	0	0	0	0	0	0	0.00147318
3,5-di-tert-Butyl-4-hydroxyacetophenone	Ketones				2027.2	2.27967	14035-33-7	C16H24O2				2109.44	0	0	Level2	0	2.34011e-05	0	0	0	0	0	0	0	0	0	0	0	0	0
3,5-Dimethyl-4-heptanone	Ketones				2045.87	1.8275	19549-84-9	C9H18O				2125	0	0	Level2	0	0.000257255	0	0	0	0	0	0	0	0	0	0	0	0.000129256	0
3,5-Dimethyl-4-octanone	Ketones				911.942	0.283	7335-17-3	C10H20O				1315.4	0	0	Level2	0	0	0.000686946	0	0	0	0	0	0	0	0	0	0	0	0
3,6-Dimethyl-4-octyn-3,6-diol	Ketones				1124.92	2.2765	78-66-0	C10H18O2				1450.1	0	0	Level2	0	0	0	0	0	0	0	0	0	0	0	0	0	0.000337664	0
3,6-Heptanedione	Ketones				731.953	0.0985	1703-51-1	C7H12O2				1209.85	0	0	Level2	0	0	0	0	0.000127647	0	0	0	0	0	0	0	0	0	0
3,6,6-TRIMETHYL-CYCLOHEX-2-ENONE	Ketones				1481.9	1.885	23438-77-9	C9H14O				1688.8	0	0	Level2	0	0	0	0	0	0	0	0	0	0	0	0	0	0	0.000143837
4-Butoxy-2-butanone	Ketones				1181.92	1.488	30536-44-8	C8H16O2				1485.2	0	0	Level2	0	0	0	0	0	0	0	0	0	0	0.00356097	0	0	0	0
4-Butyl-cyclohexanone	Ketones				1463.91	2.118	61203-82-5	C10H18O				1675	0	0	Level2	0	0	0	0	0	0	0	0	0	0	0.00120077	0	0	0	0
4-Decanone	Ketones				1229.92	1.646	624-16-8	C10H20O				1516	0	0	Level2	0.000247011	0	0	0	0	0	0	0	0	0	0	0	0	0	0
4-Heptanone, 5,5-diethyl-2,2,3,3-tetramethyl-	Ketones				1451.91	5.1995	16424-67-2	C15H30O				1666.7	0	0	Level2	0	0	0	0	0.000353904	0	0	0	0	0	0	0.000397321	0	0	0
4-Hexen-2-one	Ketones				1169.93	1.775	25659-22-7	C6H10O				1477.8	0	0	Level2	0	0	0	0	0	0	0	0	0	0	0	0	0.00037246	0	0
4-Isobutoxy-2-butanone	Ketones				911.942	1.988	31576-33-7	C8H16O2				1315.4	0	0	Level2	0	0.0146569	0	0.0360564	0	0	0.0126898	0.0406234	0	0	0.0305065	0.0371224	0.0146654	0	0
4-Propoxy-2-butanone	Ketones				419.973	2.02	89975-71-3	C7H14O2				1012.5	0	0	Level2	0	0	0	0	0.000892891	0	0	0	0	0	0	0	0	0	0
4-sec-Butoxy-2-butanone	Ketones				1445.91	1.7295	57545-63-8	C8H16O2				1662.5	0	0	Level2	0	0	0	0	0.000264609	0	0	0	0	0	0	0	0	0	0
4,5-Heptadien-2-one, 3,3,6-trimethyl-	Ketones				1228.72	2.5652	81250-41-1	C10H16O				1517.26	0	0	Level2	0	0	0	0	0	0	0	0	0	0	0.000145188	0	0	0	0
4'-Methylpropiophenone	Ketones				1367.91	2.0854	5337-93-9	C10H12O				1610.76	0	0	Level2	0.0034229	0	0	0	0	0	0	0	0	0	0	0	0	0.000816385	0.00125096
4'-tert-Butyl-2',6'-dimethylacetophenone	Ketones				1583.9	2.37055	2040-10-0	C14H20O				1760.9	0	0	Level2	0.000786261	0	0.000948116	0.000640729	0	0.0014409	0	0	0.00116511	0.00139608	0.00215659	0.0019002	0	0.00141423	0.00114165
5-Cyanopent-1-ene-3-one	Ketones				965.938	2.015	71159-57-4	C6H7NO				1350	0	0	Level2	0	0	0	0	0	0	0	0	0	0	0	0	0.00280663	0	0
5-Hepten-3-one, 5-ethyl-2-methyl-	Ketones				947.939	5.361	49833-97-8	C10H18O				1338.5	0	0	Level2	0	0	0	0	0	0.000345186	0	0	0	0	0	0	0	0	0
5-Iodopentan-2-one	Ketones				695.955	0.631	3695-29-2	C5H9IO				1189.3	0	0	Level2	0	0	0	0	0	0.00955782	0	0	0	0	0	0	0	0	0
5-Nonen-4-one, 6-methyl-	Ketones				1607.9	1.713	7036-98-8	C10H18O				1778.3	0	0	Level2	0	0	0	0	0	0	0	0	0	0.000276603	0	0	0	0	0
5-Pentadecanone	Ketones				1841.88	2.807	92862-23-2	C15H30O				1957.1	0	0	Level2	0	0	0	0	0	0	0	0	0	0	0	0.000258614	0	0	0
5,6-Decanedione	Ketones				953.939	3.22	5579-73-7	C10H18O2				1342.3	0	0	Level2	0	0	0	0	0	0	0	0	0	0	0.000148841	0	0	0	0
6-Hepten-3-one, 5-hydroxy-4-methyl-	Ketones				362.977	1.5935	61141-71-7	C8H14O2				965.75	0	0	Level2	0	0.000149843	0	0	0	0	0	0	0.000119577	0	0	0	0	0	0
9-Heptadecanone	Ketones				2285.85	1.5335	540-08-9	C17H34O				2325	0	0	Level2	0.00155185	0.00127271	0.00109703	0	0	0	0	0	0.000750418	0.00106639	0	0	0	0	0
9-Oxabicyclo[6.1.0]nonan-4-one	Ketones				2183.86	1.2215	28399-88-4	C8H12O2				2240	0	0	Level2	0	0.000612213	0	0	0	0	0	0	0.00219874	0	0	0	0	0	0
a-Furil	Ketones				383.975	1.892	492-94-4	C10H6O4				984.2	0	0	Level2	9.75656e-05	0	0	0	0	0	0	0	0	0	0	0	0	0	0
Acetone-D6	Ketones				2348.85	2.90275	666-52-4	C3D6O				2377.5	0	0	Level2	0	0	0	0	0	0	0	0	0.000282278	0	0	0	0	0	0
Amyl cyclopentenone	Ketones				677.957	2.531	4819-67-4	C10H18O				1178.6	0	0	Level2	0	0	8.17193e-05	0.000103467	0	0	0	0	0	0	0	0	0	0	0
Benzoic acid, 2-(1-oxopropyl)-, methyl ester	Ketones				2261.86	1.58	32025-37-9	C11H12O3				2305	0	0	Level2	0	0	0	0	0	0	0	0	0	0	0	0	0	0	0.000305045
Bicyclo[2.2.2]oct-5-en-2-one	Ketones				1523.9	1.861	2220-40-8	C8H10O				1717.4	0	0	Level2	0	0	0	0	0	0	0	0	0	0	0.000313992	0	0	0	0
Bicyclo[3.1.1]heptan-2-one	Ketones				1511.9	1.487	17159-87-4	C7H10O				1708.7	0	0	Level2	0	0	0	0	0	0	0	0	0	0.00017503	0	0	0	0	0
Bicyclo[3.2.1]oct-6-en-3-one	Ketones				587.962	2.731	3721-60-6	C8H10O				1125	0	0	Level2	0	0	0	0	0	0	0	0	0	0	0.000126756	0	0	0	0
Bicyclo[3.3.2]decan-9-one	Ketones				1931.88	1.644	28054-91-3	C10H16O				2030	0	0	Level2	0	0	0	0	0	0	0	0	0	0	0	0	9.73164e-05	0	0
Bicyclo[4.1.0]heptan-2-one, 1-methyl-	Ketones				911.942	2.036	14845-40-0	C8H12O				1315.4	0	0	Level2	0	0	0	0	0	0	0	0	9.47973e-05	0	0	0	0	0	0
Bicyclo[4.2.0]octan-7-one	Ketones				1319.92	2.11933	54211-18-6	C8H12O				1576	0	0	Level2	0	0	0	0	0	0	0	0	0	0.000125622	0.000155642	0	0	0	0
Cathinone	Ketones				1544.47	1.51871	71031-15-7	C9H11NO	C08301			1747.74	0	0	Level2	0	0	0	0	0	0	0.000328085	0.000698193	0	0	0	0	0	0.000500108	0
Cyclobutanone, 2-ethyl-	Ketones				785.95	1.545	10374-14-8	C6H10O				1241.4	0	0	Level2	0	0	0	0	0	0	0	0.000597692	0	0	0	0	0	0	0
Cyclobutanone, 2,3,3-trimethyl-	Ketones				1355.91	1.599	28290-01-9	C7H12O				1600	0	0	Level2	0	0	0	0	0.000176362	0	0	0	0	0	0	0	0	0	0
Cyclobutanone, 3,3-dimethyl-	Ketones				173.989	1.8995	1192-33-2	C6H10O				741.7	0	0	Level2	0	0	0	0	0	0	0	0	0.000224289	0	0	0.000289676	0	0	0
Cyclohexaneacetonitrile, 2-oxo-	Ketones				1613.9	1.937	42185-27-3	C8H11NO				1782.6	0	0	Level2	0	0	0	0	0	0	0	0	0.000987636	0	0	0	0	0	0
Cyclohexanone, 2-(2-propenyl)-	Ketones				1247.92	2.032	94-66-6	C9H14O				1528	0	0	Level2	0	0.000195127	0	0	0	0	0	0	0	0	0	0	0	0	0
Cyclohexanone, 2-butyl-	Ketones				1765.6	1.70571	1126-18-7	C10H18O				1899.21	0	0	Level2	0	0	0	0	0.000139759	0	0	0	0.00012907	0.000209925	0.000124928	0	0	0.00010591	0.000400319
Cyclohexanone, 2-isobutyl-	Ketones				1795.08	1.6824	4668-64-8	C10H18O				1922.54	0	0	Level2	0	0.000105264	0.000104651	0	0	0	0	0	0	0	0	0.000117254	0.000269149	0	0.00045293
Cyclohexanone, 2-octyl-	Ketones				1691.89	1.764	6814-21-7	C14H26O				1840.9	0	0	Level2	0	0	0	0	0	0.000112676	0	0	0	0	0	0	0	0	0
Cyclohexanone, 4-ethyl-	Ketones				967.938	2.01233	5441-51-0	C8H14O				1351.3	0	0	Level2	0	0	0	0	0	0	0	0.000209958	0	0.00413772	0	0	0	0	0
Cyclooctanone	Ketones				959.939	2.03	502-49-8	C8H14O			bitter	1346.2	0	0	Level2	0	0.000188029	0	0	0	0	0	0	0	0	0	0	0	0	0
Cyclopentanone, 2-(1-methylheptyl)-	Ketones				1877.88	1.58013	54549-91-6	C13H24O				1985.7	0	0	Level2	0.000165263	0	0	5.51076e-05	0	7.78976e-05	0	0	0	0.000232773	0.000479221	0.000102158	0.000191179	0	0
Cyclopentanone, 2-octyl-	Ketones				1667.89	1.722	40566-23-2	C13H24O				1822.7	0	0	Level2	0	0	0	0	0	0	0	0	0	0	0.00108323	0	0	0	0
Cyclopentanone, 2,2-dimethyl-	Ketones				1175.92	2.325	4541-32-6	C7H12O				1481.5	0	0	Level2	0	0	0	0	0	0	0.000481253	0	0	0	0	0	0	0	0
Ethanone, 1-(1-cyclohexen-1-yl)-	Ketones				605.294	2.268	932-66-1	C8H12O				1135.3	0	0	Level2	0.000211698	0.000202802	0	0	0	0	0	0	0	0.000230584	0.000416134	0.000306943	0.000269738	0	0
Ethanone, 1-(1-methyl-2-cyclopenten-1-yl)-	Ketones				311.98	2.7175	68752-16-9	C8H12O				921.1	0	0	Level2	0	0	0	0	0.000139749	0	0	0	0	0	0	0	0	0	0.000256807
Ethanone, 1-(1-methylcyclohexyl)-	Ketones				473.969	4.3595	2890-62-2	C9H16O				1050	0	0	Level2	0.00224726	0	0	0	0.00150996	0	0	0	0	0	0	0	0	0	0
Ethanone, 1-(2-methyl-2-cyclopenten-1-yl)-	Ketones				605.961	2.265	1767-84-6	C8H12O				1135.7	0	0	Level2	0	0	0	0	0	0	0	0	0	0	0	0	0	0	0.000255105
Ethanone, 1-(2-methylcyclopropyl)-	Ketones				617.96	1.841	930-56-3	C6H10O				1142.9	0	0	Level2	0	0	0	0	0	0	0	0	0	0.000704423	0	0	0	0	0
Ethanone, 1-(2,2-dimethylcyclopentyl)-	Ketones				686.956	2.87	3664-75-3	C9H16O				1183.9	0	0	Level2	0	0	0	0	0	0	0	0.00030396	0	0	0.000288622	0	0	0	0
Ethanone, 1-(2,4,6-trimethylphenyl)-	Ketones				1724.29	1.82027	1667-01-2	C11H14O				1865.43	0	0	Level2	0.000212203	0.000126325	0.000294692	0.000185191	0.000184238	0	0.000201206	0.000315553	8.54368e-05	9.16938e-05	0.000266064	0.000193186	8.30477e-05	0.000121195	0.000115142
Ethanone, 1-(2,5-dimethylphenyl)-	Ketones				1847.88	1.743	2142-73-6	C10H12O				1961.9	0	0	Level2	0	0	0	0	0	0	0	0	0	0.000195816	0	0	0	0	0
Ethanone, 1-(3-butyloxiranyl)-	Ketones				1439.91	1.869	17257-80-6	C8H14O2				1658.3	0	0	Level2	0.000522943	0	0	0	0	0	0	0	0	0	0	0	0	0	0
Ethanone, 1-(3-cyclohexen-1-yl)-	Ketones				655.458	2.27017	7353-76-6	C8H12O				1165.2	0	0	Level2	0	0.000111022	0	0.000112872	0.000282039	0	0	0	0.00017188	0.000446324	0.000345438	0.000221388	0.000320628	0.000152796	0.000553228
Ethanone, 1-(3-ethylcyclobutyl)-	Ketones				425.973	2.52438	56335-71-8	C8H14O				1016.7	0	0	Level2	0	0	0	4.74433e-05	0	9.9083e-05	0	9.10186e-05	0	0	0.00015964	3.1075e-05	0	1.37648e-05	0
Ethanone, 1-(3-hydroxyphenyl)-	Ketones				1673.89	1.645	121-71-1	C8H8O2				1827.3	0	0	Level2	0	0	0	0	0	0	0	0	0	0	6.07546e-05	0	0	0	0
Ethanone, 1-(4-methyl-2-thienyl)-	Ketones				1515.9	2.143	13679-73-7	C7H8OS				1713.53	0	0	Level2	0.00865951	0	0	0	0	0	0.00420247	0	0	0	0	0	0	0	0
Ethanone, 1-cyclohexyl-	Ketones				701.955	2.426	823-76-7	C8H14O				1192.9	0	0	Level2	0	0	0	0	0	0.000145106	0	0	0	0	0	0	0	0	0
Ethanone, 1-cyclopropyl-	Ketones				611.961	1.6905	765-43-5	C5H8O				1139.3	0	0	Level2	0	0	0	0	0.000586507	0	0	0	0.000555969	0	0	0	0	0	0
Ethanone, 1-oxiranyl-	Ketones				749.952	1.484	4401-11-0	C4H6O2				1219.95	0	0	Level2	0	0	0	0	0.000269544	0	0	0.000108054	0	0	0	0	0	0	0
Ethanone, 1,2-di-2-furanyl-2-hydroxy-	Ketones				1121.93	2.85	552-86-3	C10H8O4				1448.1	0	0	Level2	0	0	0	0	0.000390192	0	0	0	0	0	0	0	0	0	0
Ethanone, 2-(formyloxy)-1-phenyl-	Ketones				1817.88	1.6804	55153-12-3	C9H8O3				1946.9	0	0	Level2	9.75056e-05	0	0	0.000600487	0	0	0	0	9.4955e-05	0	0	0	0	0	0
Hex-4-yn-3-one, 2,2-dimethyl-	Ketones				1175.92	2.358	71932-99-5	C8H12O				1481.5	0	0	Level2	0	0	0	0	0	0.000235828	0	0	0	0	0	0	0	0	0
Methanone, (1-hydroxycyclohexyl)phenyl-	Ketones				1944.63	2.75175	947-19-3	C13H16O2				2040.62	0	0	Level2	0	0.00103847	0.000556542	0.00324461	0.000787571	0.00152866	0.00194577	0.00135073	0.00175063	0	0	0	0	0	0
n-Octyl phenyl ketone	Ketones				1211.92	1.765	6008-36-2	C15H22O				1504	0	0	Level2	0	0	0	0	0	0	0	0	0	0	0.000454092	0	0	0	0
Nona-3,5-dien-2-one	Ketones				1775.89	1.95111	80387-31-1	C9H14O				1904.8	0	0	Level2	0.000679474	0	0	0	0	0	0	0	0.0011086	0.000817352	0.0020872	0.00084437	0.000603205	0.000790733	0.00204279
ortho-Hydroxypropiophenone	Ketones				1193.92	2.217	610-99-1	C9H10O2				1492.6	0	0	Level2	0	0	0	0	0	0	0	0	0	0	0.0001625	0	0	0	0
Pent-4-yn-3-one, 2,2-dimethyl-	Ketones				711.954	2.376	5891-25-8	C7H10O				1197.9	0	0	Level2	0	0	0	0	0	0.000258184	0	0	0	0	0	0	0	0	0
Phenacylidene diacetate	Ketones				2123.86	1.44	5062-30-6	C12H12O5				2195.9	0	0	Level2	0	0	0	0	0	0	0	0	0.000289009	0	0	0	0.000446791	0	0
Phenyl cyclohexyl ketone	Ketones				2207.86	1.91667	712-50-5	C13H16O				2260	0	0	Level2	0	0	0.000179138	0	0	0.00014905	0	0.000156072	0	0	0	0	0	0	0
Propiophenone, 2'-methyl-	Ketones				1433.91	1.97389	2040-14-4	C10H12O				1654.2	0	0	Level2	0	0.00184409	0.00208087	0.00311313	0.00174707	0.00126133	0.00130493	0	0.000549331	0.00179411	0	0	0.0011443	0	0
Spiro[4.4]nonan-1-one	Ketones				1565.9	1.807	14727-58-3	C9H14O				1747.8	0	0	Level2	0	0	0	0	0.000249239	0	0	0	0	0	0	0	0	0	0
Benzene, 1,1'-(1-ethenyl-1,3-propanediyl)bis-	Lignans, neolignans and related compounds				949.942	2.03167	61141-97-7	C17H18				1340.7	0	0	Level2	0	0	0	0	0	0	0	0	0.00015603	0.000151508	0	0	0.000182804	0	0
(3R,3aS,8aS)-3,6,8,8-Tetramethyl-2,3,4,7,8,8a-hexahydro-1H-3a,7-methanoazulene	Lipids and lipid-like molecules				1343.91	3.635	22567-43-7	C15H24				1592	0	0	Level2	0	0	0	0	0	0	0	0	0	0	0	0.000954521	0	0	0
(R)-(-)-4-Methylhexanoic acid	Lipids and lipid-like molecules				1823.88	1.39527	52745-93-4	C7H14O2				1942.9	0	0	Level2	0.000207787	0.000102647	0.000117868	0.000174135	0.00010384	0.000220318	0.000193591	0.000663408	0.000107642	0.00028862	0.00117332	0	0.000172502	0.000168567	0.000240508
1-Dodecanol, 3,7,11-trimethyl-	Lipids and lipid-like molecules	Prenol lipids			1164.43	5.30092	6750-34-1	C15H32O				1479.04	0	0	Level2	0.001021	0.000862777	0.00119075	0	0.00094492	0.000515588	0.000738732	0.000427875	0	0	0.000800079	0.000876245	0	0.000613937	0.00158359
1,2,3-Propanetriol, tripropanoate	Lipids and lipid-like molecules	Glycerolipids			419.973	1.778	139-45-7	C12H20O6			chemical, bitter, oily	1012.5	0	0	Level2	0	0	0	0	0	0	0	0	0	0	0.000150926	0	0	0	0
1,3,8-p-Menthatriene	Lipids and lipid-like molecules	Prenol lipids			947.939	2.3885	18368-95-1	C10H14			woody, herbal, turpentine, camphor	1338.5	0	0	Level2	0	0	0.000319539	0	0	0	0	0	0	0	0	0	0	0	0.000510423
1,4-Methanobenzocyclodecene, 1,2,3,4,4a,5,8,9,12,12a-decahydro-	Lipids and lipid-like molecules				1829.88	3.00367	74708-73-9	C15H22				1947.6	0	0	Level2	0	0	0.000182708	0	0	0.000112126	0.000124191	0	3.95665e-05	2.33727e-05	0	0	0.000382085	0	0
1,5,7-Octatrien-3-ol, 2,6-dimethyl-	Lipids and lipid-like molecules				893.943	1.526	29414-56-0	C10H16O				1303.8	0	0	Level2	0	0	0	0	0	0	0	0	0	0	0	0	0	0.000216804	0
1,7-Dimethyl-4-(1-methylethyl)cyclodecane	Lipids and lipid-like molecules				979.936	4.47233	645-10-3	C15H30				1358.93	0	0	Level2	0	0	0	0	0	0.000283894	0.000195214	0	0	0	0	0	0	0	0
1,7-Nonadiene, 4,8-dimethyl-	Lipids and lipid-like molecules				1289.92	1.847	62108-28-5	C11H20				1556	0	0	Level2	0	0	0	0	0	0	0	0.00311696	0	0	0	0	0	0	0
11-(2-Cyclopenten-1-yl)undecanoic acid, (+)-	Lipids and lipid-like molecules				1693.89	1.25833	459-67-6	C16H28O2	C16795			1856.8	0	0	Level2	0	0.000194809	0	0	0.000194168	0	0	0	0	0	0	0	0	0	0
12-Methylaminolauric acid	Lipids and lipid-like molecules				161.99	1.366	7408-81-3	C13H27NO2				725	0	0	Level2	0	0	0	0	0	0	0	0	0	0	0.00704216	0	0	0	0
2-Chloroethyl linoleate	Lipids and lipid-like molecules				2482.34	3.445	25525-76-2	C20H35ClO2				2488.75	0	0	Level2	0	0	0	0	0	0.000224057	0.000252037	0	0	0	0.000198632	0	0	0	0
2-Hexynoic acid	Lipids and lipid-like molecules				809.948	1.722	764-33-0	C6H8O2				1255.2	0	0	Level2	0	0.00435305	0	0	0	0	0	0	0	0	0	0	0	0	0.0111651
2-Octene, 2,6-dimethyl-	Lipids and lipid-like molecules				464.97	4.119	4057-42-5	C10H20				1043.75	0	0	Level2	0	0	0.000498297	0	0	0	0	0	0	0	0	0	0	0	0
2,3-Dimethylpentanoic acid	Lipids and lipid-like molecules				1481.91	1.3795	82608-03-5	C7H14O2				1687.5	0	0	Level2	0	0	0	0.00466112	0	0	0	0	0	0	0	0	0.00400689	0	0
2,6-Octadienoic acid, 3,7-dimethyl-, ethyl ester	Lipids and lipid-like molecules				1583.9	2.262	13058-12-3	C12H20O2				1760.9	0	0	Level2	0	0	0	0	0	0	0	0	0	0	0	0.000349919	0	0	0
2,6,10-Dodecatrienal, 3,7,11-trimethyl-	Lipids and lipid-like molecules				2219.86	2.096	19317-11-4	C15H24O	C16501			2270	0	0	Level2	0	0.0011608	0.000883484	0.000808616	0.000432034	0.00043443	0.000432957	0	0.00126918	0	0.000446638	0.00132626	0	0.000635672	0
2,6,10-Trimethyltridecane	Lipids and lipid-like molecules				1181.92	0.254	3891-99-4	C16H34				1485.2	0	0	Level2	0	0	0	0	0	0	0	0	0	0	0.00711829	0	0	0	0
2H-1b,4-Ethanopentaleno[1,2-b]oxirene, hexahydro-, (1aa,1bbeta,4beta,4aa,5aa)-	Lipids and lipid-like molecules				1727.89	1.864	117221-80-4	C10H14O				1868.2	0	0	Level2	0	0	0.000738015	0	0.00115404	0	0	0.000616044	0.00105881	0	0	0	0	0	0
3-Butenoic acid, 2,2-diethyl-3-methyl-	Lipids and lipid-like molecules				1481.91	2.2215	38477-06-4	C9H16O2				1687.5	0	0	Level2	0	0	0	0	5.41198e-05	7.82651e-05	0	0	0	0	0	0	0	0	0
3-Butynoic acid	Lipids and lipid-like molecules				683.957	2.05367	2345-51-9	C4H4O2	C06144			1182.12	0	0	Level2	0	0	0	0	0.00709133	0	0	0.00445596	0	0	0	0	0.0094489	0.000522649	0
3-Methyldodecanoic acid	Lipids and lipid-like molecules				2213.86	2.8135	13490-36-3	C13H26O2				2265	0	0	Level2	0	0	0	0	0.000150033	0	0	0	0	0	0	0	0	0	0.000127184
6-Methylheptanoic acid	Lipids and lipid-like molecules	Fatty Acyls			1931.88	1.415	929-10-2	C8H16O2				2030	0	0	Level2	0	0	0	0	0	0	0	0.000323028	0	0	0.00113363	0	0	0	0
7-Methyloctanoic acid	Lipids and lipid-like molecules				2057.87	1.44214	693-19-6	C9H18O2				2135	0	0	Level2	0	0	0	0	0	0.000102243	0.000440924	0.00291433	0	0.000139118	0.0203775	0.000412544	0	0	0.000439262
8-Methylnonanoic acid	Lipids and lipid-like molecules				2177.86	1.466	5963-14-4	C10H20O2				2235	0	0	Level2	0	0	0	0	0	0	0.000629972	0.000905333	0	0	0.00126157	0	0	0	0
8,11,14-Eicosatrienoic acid, (Z,Z,Z)-	Lipids and lipid-like molecules	Fatty Acyls			692.956	1.4135	1783-84-2	C20H34O2	C03242			1187.25	0	0	Level2	0	0.000130595	0	0	0	0	0	0	0.000203713	0	0	0	0	0	0
[truncated: 958 more rows]

## Sheet: Standardized VOCs-584
name	Lys_Mean	Lys_Median	Lys_RSD	Control_Mean	Control_Median	Control_RSD	FC	log2FC	P.value	-log10(P.value)	FDR	VIP	Class	Chinese_name	Chinese_Class	Class_HMDB	Class_KEGG_Level1	Class_KEGG_Level2	1st Dimension Time (s)	2nd Dimension Time (s)	CAS	Formula	KEGG	OdorCharacter	flavor_profile	Retention Index	Lib_RI	RI_sd	Indentify_Level	Lys100-1	Lys100-2	Lys100-3	Lys100-4	Lys100-5	Lys100-6	Lys100-7	Lys100-8	Lys145-1	Lys145-2	Lys145-3	Lys145-4	Lys145-5	Lys145-6	Lys145-7
2-Pyrrolidinone, 1-ethenyl-	1.09635e-07	1.09635e-07	0	0.000863861	0.000870327	20.46	0.000126912	-12.9439	1.02147e-12	11.9908	5.96538e-10	2.23233	Organoheterocyclic compounds	N-乙烯基-2-吡咯烷酮	有机杂环化合物				1595.9	1.60256	88-12-0	C6H9NO	C19548			1769.6	0	0	Level2	0.000913867	0.000826085	0.000854448	0.000730337	0.00103272	0.0011217	0.000545524	0.000886206	1.09635e-07	1.09635e-07	1.09635e-07	1.09635e-07	1.09635e-07	1.09635e-07	1.09635e-07
2,4-Azetidinedione, 3-ethyl-3-phenyl-	1.09635e-07	1.09635e-07	0	0.000120025	0.00011046	21.23	0.000913429	-10.0964	3.65743e-12	11.4368	1.06797e-09	2.23274	Organoheterocyclic compounds	2,4-氮杂环丁二酮，3-乙基-3-苯基	有机杂环化合物				1811.88	1.75989	42282-82-6	C11H11NO2				1933.3	0	0	Level2	0.000135556	9.19165e-05	9.74042e-05	0.000115371	0.000103708	0.000153022	0.000105549	0.000157675	1.09635e-07	1.09635e-07	1.09635e-07	1.09635e-07	1.09635e-07	1.09635e-07	1.09635e-07
2-Methyl-1-nonene	1.09635e-07	1.09635e-07	0	0.00109618	0.00117438	33.48	0.000100015	-13.2875	2.30693e-11	10.637	4.11124e-09	2.23096	Hydrocarbons	2-甲基-1-壬烯	烃类				461.97	4.05122	2980-71-4	C10H20				1041.7	0	0	Level2	0.00117313	0.000763274	0.000623379	0.00130285	0.00169438	0.00117563	0.000715528	0.00132126	1.09635e-07	1.09635e-07	1.09635e-07	1.09635e-07	1.09635e-07	1.09635e-07	1.09635e-07
Tridecane, 5-methyl-	1.09635e-07	1.09635e-07	0	0.00822423	0.00672527	54.59	1.33307e-05	-16.1949	2.81592e-11	10.5504	4.11124e-09	2.22966	Hydrocarbons	5-甲基十三烷	烃类				956.606	0.256333	25117-31-1	C14H30				1344.03	1342	2.03333	Level1	0.0182998	0.00559811	0.00702806	0.00657575	0.00455685	0.0109958	0.00586469	0.00687478	1.09635e-07	1.09635e-07	1.09635e-07	1.09635e-07	1.09635e-07	1.09635e-07	1.09635e-07
Pyridine, 2,4,6-trimethyl-	0.0584204	0.0486162	44.92	0.0019244	0.00171291	36.84	30.3577	4.92399	5.03059e-11	10.2984	5.87573e-09	2.19149	Organoheterocyclic compounds	2,4,6-三甲基吡啶	有机杂环化合物				1007.94	1.94762	108-75-8	C8H11N				1376.9	1371	5.9	Level1	0.00173045	0.00134878	0.00193602	0.00169537	0.00159155	0.00233749	0.0012814	0.00347415	0.0578276	0.0406374	0.116477	0.0486162	0.0469173	0.0443989	0.0540683
Benzene, propyl-	1.09635e-07	1.09635e-07	0	0.00451069	0.00444438	42.69	2.43055e-05	-15.3284	6.35001e-11	10.1972	6.18068e-09	2.23068	Benzenoids	丙基苯	苯环型化合物				747.552	2.34627	103-65-1	C9H12				1219.3	1212	7.3	Level1	0.00468025	0.00199434	0.00236301	0.00545772	0.00706423	0.00420851	0.00333798	0.00697949	1.09635e-07	1.09635e-07	1.09635e-07	1.09635e-07	1.09635e-07	1.09635e-07	1.09635e-07
1H-Inden-1-ol, 2,3-dihydro-2-methyl-	1.09635e-07	1.09635e-07	0	0.000940018	0.000900692	42.34	0.00011663	-13.0658	1.86357e-10	9.72965	1.55475e-08	2.22838	Benzenoids	1H-茚-1-醇，2,3-二氢-2-甲基	苯环型化合物				1601.9	1.84767	17496-18-3	C10H12O				1773.9	0	0	Level2	0.00085802	0.000342092	0.0011281	0.00105311	0.000819555	0.00171652	0.00065939	0.000943364	1.09635e-07	1.09635e-07	1.09635e-07	1.09635e-07	1.09635e-07	1.09635e-07	1.09635e-07
Benzaldehyde, 4-propyl-	1.09635e-07	1.09635e-07	0	0.000327025	0.000287971	39.81	0.000335249	-11.5425	4.38087e-10	9.35844	3.19803e-08	2.22791	Benzenoids	4-丙基苯甲醛	苯环型化合物				1705.89	1.81378	28785-06-0	C10H12O				1851.5	0	0	Level2	0.000118403	0.00027489	0.000507007	0.000294199	0.000244948	0.000423723	0.000281743	0.000471284	1.09635e-07	1.09635e-07	1.09635e-07	1.09635e-07	1.09635e-07	1.09635e-07	1.09635e-07
Phorone	0.00275588	0.00290387	27.98	0.000317262	0.000306325	22.82	8.68646	3.11877	8.04647e-10	9.09439	5.22127e-08	2.1797	Ketones	佛罗酮	酮类				1223.92	1.98875	504-20-1	C9H14O				1512	1528	16	Level1	0.000395955	0.000291384	0.000303319	0.000248161	0.00030933	0.000437995	0.000217627	0.000334323	0.00309028	0.00158157	0.00338076	0.00382827	0.00231738	0.00218902	0.00290387
4,5-Dimethyl-3-heptanol	1.09635e-07	1.09635e-07	0	0.000337589	0.000335322	40.26	0.000324758	-11.5883	2.08431e-09	8.68104	1.21724e-07	2.22406		4,5-二甲基-3-庚醇					1088.93	1.9673	19549-76-9	C9H20O				1428.98	0	0	Level2	0.000329073	8.0993e-05	0.000332006	0.000391495	0.000466635	0.000338639	0.000239431	0.00052244	1.09635e-07	1.09635e-07	1.09635e-07	1.09635e-07	1.09635e-07	1.09635e-07	1.09635e-07
2,6-Dimethyl-6-nitro-2-hepten-4-one	0.000694592	0.000560896	46.06	1.09635e-07	1.09635e-07	0	6335.52	12.6292	6.13993e-09	8.21184	3.25975e-07	2.22938	Ketones	2,6-二甲基-6-硝基-2-庚烯-4-酮	酮类				1985.87	1.66157	73583-56-9	C9H15NO3				2075	0	0	Level2	1.09635e-07	1.09635e-07	1.09635e-07	1.09635e-07	1.09635e-07	1.09635e-07	1.09635e-07	1.09635e-07	0.00110081	0.000330202	0.000525535	0.0010496	0.000560896	0.000383499	0.000911605
Benzene, tert-butyl-	0.00299179	0.00304392	11.04	0.000346586	0.000333234	30.55	8.63218	3.10973	1.83633e-08	7.73605	8.93682e-07	2.18081	Benzenoids	叔丁基苯	苯环型化合物				796.449	2.44694	98-06-6	C10H14				1247.42	1238	9.425	Level1	0.00036001	0.000215804	0.000220572	0.000306457	0.000486586	0.000392374	0.000302606	0.000488277	0.00304392	0.00317017	0.00300746	0.00331572	0.00266994	0.00243127	0.00330405
Nonane, 2-methyl-3-methylene-	1.09635e-07	1.09635e-07	0	0.00326876	0.00340978	47.69	3.35401e-05	-14.8638	2.28499e-08	7.64112	1.02649e-06	2.20992	Hydrocarbons	壬烷，2-甲基-3-亚甲基	烃类				523.967	4.54622	55499-08-6	C11H22				1084.69	0	0	Level2	0.00462013	0.00241551	0.00280448	0.00401508	0.00485666	0.000208308	0.00273283	0.0044971	1.09635e-07	1.09635e-07	1.09635e-07	1.09635e-07	1.09635e-07	1.09635e-07	1.09635e-07
Nonane, 2-methyl-	0.0486703	0.0446001	52.32	0.0115653	0.0104225	48.82	4.2083	2.07324	3.716e-05	4.42992	0.0015501	1.92155	Hydrocarbons	2-甲基壬烷	烃类				347.978	4.74256	871-83-0	C10H22				952.6	961	8.4	Level1	0.0210454	0.00655518	0.00613997	0.0116496	0.0182061	0.00919538	0.00645907	0.0132717	0.0446001	0.0459017	0.0356917	0.0299316	0.0522636	0.0292568	0.103047
2-Pyrrolidinone	0.000208125	0.000195559	43.33	0.00067524	0.00073307	26.9	0.308224	-1.69795	5.11949e-05	4.29077	0.00199319	1.90316	Organoheterocyclic compounds	2-吡咯烷酮	有机杂环化合物	Pyrrolidines			1937.88	1.40406	616-45-5	C4H7NO				2035	2020	15	Level1	0.000820866	0.000809812	0.000737549	0.000570157	0.000548345	0.000861865	0.000324734	0.000728592	0.000115169	0.000217256	0.000333513	0.000192232	0.000195559	9.23624e-05	0.000310785
2-Methyl-2-nonanol	0.000362708	0.000311412	31.99	2.07401e-05	1.09635e-07	281.35	17.4882	4.12831	9.5419e-05	4.02037	0.00348279	2.00644	Alcohols	2-壬醇，2-甲基	醇类				1163.92	2.07963	10297-57-1	C10H22O				1473.81	0	0	Level2	1.09635e-07	1.09635e-07	0.000165154	1.09635e-07	1.09635e-07	1.09635e-07	1.09635e-07	1.09635e-07	0.000370404	0.000311412	0.000594175	0.000420008	0.000255585	0.000303663	0.000283706
Nona-3,5-dien-2-one	0.00118489	0.00084437	52.26	8.50302e-05	1.09635e-07	282.48	13.935	3.80064	0.000123391	3.90872	0.00423886	1.98301	Ketones		酮类				1775.89	1.95111	80387-31-1	C9H14O				1904.8	0	0	Level2	0.000679474	1.09635e-07	1.09635e-07	1.09635e-07	1.09635e-07	1.09635e-07	1.09635e-07	1.09635e-07	0.0011086	0.000817352	0.0020872	0.00084437	0.000603205	0.000790733	0.00204279
Nonane, 5-methyl-	1.09635e-07	1.09635e-07	0	0.00486983	0.00519534	48.44	2.2513e-05	-15.4389	0.000214101	3.66938	0.00623378	1.96101	Hydrocarbons	5-甲基壬烷	烃类				341.978	4.68775	15869-85-9	C10H22				947.4	960	12.6	Level1	0.00678508	0.00401503	1.09635e-07	0.00527656	0.00767802	0.00619996	0.00388979	0.00511411	1.09635e-07	1.09635e-07	1.09635e-07	1.09635e-07	1.09635e-07	1.09635e-07	1.09635e-07
1-Octene, 2,6-dimethyl-	1.09635e-07	1.09635e-07	0	0.00156661	0.00182741	53.7	6.99821e-05	-13.8027	0.000218297	3.66095	0.00623378	1.94192	Hydrocarbons	2,6-二甲基-1-辛烯	烃类				413.974	3.87513	6874-29-9	C10H20				1008.3	0	0	Level2	0.00220794	0.000956592	0.00110018	0.00196466	0.00264856	0.00169577	1.09635e-07	0.00195905	1.09635e-07	1.09635e-07	1.09635e-07	1.09635e-07	1.09635e-07	1.09635e-07	1.09635e-07
2,6-Dimethyldecane	1.09635e-07	1.09635e-07	0	0.00264999	0.00273786	61.27	4.13717e-05	-14.561	0.000218813	3.65993	0.00623378	1.93447	Hydrocarbons	2,6-二甲基癸烷	烃类				473.97	0.14075	13150-81-7	C12H26				1050	0	0	Level2	0.00566312	0.00241795	0.00158767	0.00324816	0.00318095	0.00305778	0.00204416	1.09635e-07	1.09635e-07	1.09635e-07	1.09635e-07	1.09635e-07	1.09635e-07	1.09635e-07	1.09635e-07
1-Undecene, 4-methyl-	1.09635e-07	1.09635e-07	0	0.000688202	0.000657684	65.61	0.000159306	-12.6159	0.000229908	3.63845	0.00623378	1.95637	Hydrocarbons	4-甲基-1-十一碳烯	烃类				662.207	5.08125	74630-39-0	C12H24				1169.19	0	0	Level2	0.00124311	1.09635e-07	0.000363217	0.00042103	0.00104709	0.00114554	0.000894339	0.000391174	1.09635e-07	1.09635e-07	1.09635e-07	1.09635e-07	1.09635e-07	1.09635e-07	1.09635e-07
1-Heptanol, 2,4-dimethyl-, (2S,4R)-(-)-	1.09635e-07	1.09635e-07	0	0.00450912	0.00463671	74.75	2.43139e-05	-15.3279	0.000240518	3.61885	0.00623378	1.95509	Alcohols	（2S，4R）-（-）-2,4-二甲基庚烷-1-醇	醇类				1261.72	1.8506	18450-74-3	C9H20O				1542.22	0	0	Level2	1.09635e-07	0.00076113	0.00403409	0.00577169	0.00585816	0.00523933	0.0035677	0.0108408	1.09635e-07	1.09635e-07	1.09635e-07	1.09635e-07	1.09635e-07	1.09635e-07	1.09635e-07
Cyclopentane, 1,1,3-trimethyl-	1.09635e-07	1.09635e-07	0	0.000574442	0.000643169	72.14	0.000190854	-12.3552	0.000248047	3.60547	0.00623378	1.95341	Hydrocarbons	1,1,3-三甲基环戊烷	烃类				185.988	2.34575	4516-69-2	C8H16				758.3	0	0	Level2	1.09635e-07	0.000163826	0.000228068	0.000731299	0.00120074	0.000806057	0.000555038	0.000910404	1.09635e-07	1.09635e-07	1.09635e-07	1.09635e-07	1.09635e-07	1.09635e-07	1.09635e-07
1-Hexanol, 4-methyl-	1.09635e-07	1.09635e-07	0	0.00179283	0.002217	59.57	6.11515e-05	-13.9973	0.000256183	3.59145	0.00623378	1.94979	Alcohols	4-甲基-1-己醇	醇类				1103.93	1.68756	818-49-5	C7H16O			sweat	1437	1439	2	Level1	1.09635e-07	0.000204538	0.00234125	0.00236163	0.00268948	0.00260809	0.00204484	0.00209274	1.09635e-07	1.09635e-07	1.09635e-07	1.09635e-07	1.09635e-07	1.09635e-07	1.09635e-07
Cyclopentane, 1,1,3-trimethyl-3-(2-methyl-2-propenyl)-	1.09635e-07	1.09635e-07	0	0.00235244	0.00215816	77.75	4.66046e-05	-14.3892	0.00028153	3.55048	0.00657653	1.94374	Hydrocarbons	环戊烷，1,1,3-三甲基-3-（2-甲基-2-丙烯基）	烃类				1255.63	1.79529	74421-09-3	C12H22				1533.14	0	0	Level2	0.000158397	1.09635e-07	0.00211519	0.00212875	0.00496596	0.00218757	0.00482145	0.00244211	1.09635e-07	1.09635e-07	1.09635e-07	1.09635e-07	1.09635e-07	1.09635e-07	1.09635e-07
dl-Isoleucine, ethyl ester	0.00272094	0.00256023	33.01	0.00119055	0.00117825	24.3	2.28545	1.19248	0.000301376	3.52089	0.00676936	1.81286		DL-异亮氨酸，乙酯					1257.67	1.92306	55056-62-7	C8H17NO2				1534.5	0	0	Level2	0.00146425	0.000730242	0.00144025	0.00127359	0.000930556	0.00155222	0.0010829	0.00105038	0.00252388	0.00204005	0.00130663	0.00397958	0.00340281	0.00323342	0.00256023
4-Piperidinone, 2,2,6,6-tetramethyl-	2.92215e-05	1.09635e-07	263.58	0.000746062	0.000792344	44.26	0.0391677	-4.67419	0.000329143	3.48262	0.00711924	2.00609	Organoheterocyclic compounds	四甲基哌啶酮	有机杂环化合物	Piperidines			1319.92	1.90336	826-36-8	C9H17NO				1576	0	0	Level2	0.000901468	0.000790394	0.000630112	0.000336363	0.000887115	0.00132629	0.000302455	0.000794294	1.09635e-07	1.09635e-07	1.09635e-07	1.09635e-07	1.09635e-07	1.09635e-07	0.000203893
1-(1,3-Dimethyl-1H-pyrazol-4-yl)ethanone	0.000181852	0.000167286	45.43	1.35576e-05	1.09635e-07	204.72	13.4133	3.74559	0.000579462	3.23698	0.0120859	1.84845	Ketones	1-(1,3-二甲基-1H-吡唑-4-基)乙酮	酮类				573.297	2.52578	52773-23-6	C7H10N2O				1116.27	0	0	Level2	1.09635e-07	1.09635e-07	1.09635e-07	7.68365e-05	1.09635e-07	1.09635e-07	1.09635e-07	3.09664e-05	0.000160863	5.48749e-05	0.000182755	0.000149296	0.000167286	0.000325152	0.000232735
2-Heptanone, 4-methyl-	0.00791281	0.00747832	15.29	0.00433432	0.00485968	29.07	1.82562	0.868386	0.000619053	3.20827	0.0124664	1.72896	Ketones	4-甲基-2-庚酮	酮类				743.952	2.19844	6137-06-0	C8H16O				1217.2	1206	11.2	Level1	0.00221119	0.00261419	0.00411273	0.00532557	0.00537619	0.00531529	0.00477772	0.00494164	0.00882516	0.00646404	0.00859598	0.009828	0.00747832	0.00741508	0.0067831
1-(2,4-Dimethyl-furan-3-yl)-ethanone	0.00255758	0.00271936	46.09	1.09635e-07	1.09635e-07	0	23328.2	14.5098	0.000966619	3.01474	0.0170146	1.95789	Ketones	3-乙酰基-2,4-二甲基呋喃	酮类				1349.91	1.76917	32933-07-6	C8H10O2				1596	0	0	Level2	1.09635e-07	1.09635e-07	1.09635e-07	1.09635e-07	1.09635e-07	1.09635e-07	1.09635e-07	1.09635e-07	0.00318529	0.00269433	1.09635e-07	0.0036286	0.00267295	0.00271936	0.0030024
Undecane, 5,6-dimethyl-	0.000354982	0.000375078	46.67	1.09635e-07	1.09635e-07	0	3237.87	11.6608	0.000968805	3.01376	0.0170146	1.96177	Hydrocarbons	5,6-二甲基十一烷	烃类				582.963	0.217333	17615-91-7	C13H28				1122.02	0	0	Level2	1.09635e-07	1.09635e-07	1.09635e-07	1.09635e-07	1.09635e-07	1.09635e-07	1.09635e-07	1.09635e-07	0.000366121	0.000362574	0.000403524	0.000489886	1.09635e-07	0.000375078	0.000487582
3-Heptyne-2,6-dione, 5-methyl-5-(1-methylethyl)-	0.000321738	0.000342648	49.79	1.09635e-07	1.09635e-07	0	2934.64	11.519	0.000974566	3.01119	0.0170146	1.92991	Ketones	3-庚烯-2,6-二酮，5-甲基-5-（1-甲基乙基）	酮类				602.462	2.49592	63922-44-1	C11H16O2				1133.61	0	0	Level2	1.09635e-07	1.09635e-07	1.09635e-07	1.09635e-07	1.09635e-07	1.09635e-07	1.09635e-07	1.09635e-07	0.000363236	0.000289777	0.0004968	1.09635e-07	0.000342648	0.000309308	0.000450288
Undecane, 6-methyl-	0.0123365	0.0136275	63.97	1.09635e-07	1.09635e-07	0	112524	16.7799	0.000984319	3.00686	0.0170146	1.95884	Hydrocarbons	6-甲基十一烷	烃类				606.961	0.432333	17302-33-9	C12H26				1136.3	0	0	Level2	1.09635e-07	1.09635e-07	1.09635e-07	1.09635e-07	1.09635e-07	1.09635e-07	1.09635e-07	1.09635e-07	0.0136275	0.016128	0.0148478	0.00802852	1.09635e-07	0.00850834	0.0252154
Benzene, 1-(1,1-dimethylethyl)-4-methoxy-	8.4793e-05	8.99175e-05	55.19	1.09635e-07	1.09635e-07	0	773.415	9.5951	0.000990576	3.00411	0.0170146	1.95708	Benzenoids	4-叔丁烷醇	苯环型化合物				1439.91	2.08433	5396-38-3	C11H16O				1658.3	0	0	Level2	1.09635e-07	1.09635e-07	1.09635e-07	1.09635e-07	1.09635e-07	1.09635e-07	1.09635e-07	1.09635e-07	8.99175e-05	0.000101817	1.09635e-07	0.000157286	6.65388e-05	9.26601e-05	8.52222e-05
Phenol, 2,4,6-trimethyl-	9.96098e-06	1.09635e-07	261.66	0.000153901	0.000139401	57.35	0.0647233	-3.94957	0.0010634	2.9733	0.0177437	1.70828	Benzenoids	2,4,6-三甲基苯酚	苯环型化合物	Phenols			1907.88	1.5279	527-60-6	C9H12O			phenolic, mild	2010	0	0	Level2	0.000150282	1.09635e-07	0.000171599	0.000127219	0.00012852	0.000287064	0.000113414	0.000253001	6.9069e-05	1.09635e-07	1.09635e-07	1.09635e-07	1.09635e-07	1.09635e-07	1.09635e-07
Undecane, 2-methyl-	0.0364462	0.0359883	66.85	0.00159955	1.09635e-07	282.82	22.7853	4.51003	0.00127959	2.89293	0.0207578	1.66353	Hydrocarbons	2-甲基十一烷	烃类				623.96	0.487312	7045-71-8	C12H26				1146.42	1155	8.575	Level1	0.0127956	1.09635e-07	1.09635e-07	1.09635e-07	1.09635e-07	1.09635e-07	1.09635e-07	1.09635e-07	0.0359883	0.0566201	0.0327587	1.09635e-07	0.0462585	0.0129397	0.070558
Nonanohydrazide	0.000931746	0.000925804	58.15	0.000105112	1.09635e-07	282.55	8.86431	3.14801	0.00173011	2.76193	0.0273077	1.65244	Carboxylic_Acids		羧酸及衍生物				1479.66	2.1355	3338-51-0	C9H20N2O				1689.4	0	0	Level2	1.09635e-07	1.09635e-07	1.09635e-07	1.09635e-07	1.09635e-07	0.000840129	1.09635e-07	1.09635e-07	0.000719034	0.00101989	0.00080659	0.00128081	1.09635e-07	0.000925804	0.00176999
1H-Indene, 1,1,3-trimethyl-	1.01296e-05	1.09635e-07	261.71	7.0092e-05	6.56322e-05	54.09	0.144518	-2.79067	0.00184612	2.73374	0.0283719	1.6334	Benzenoids	1,1,3-三甲基-1H-茚	苯环型化合物				1527.91	2.13378	2177-45-9	C12H14				1720.67	0	0	Level2	6.92206e-05	5.27374e-05	0.000128816	0.000102399	6.06427e-05	8.47666e-05	1.09635e-07	6.20438e-05	1.09635e-07	7.02493e-05	1.09635e-07	1.09635e-07	1.09635e-07	1.09635e-07	1.09635e-07
Methanone, (1-hydroxycyclohexyl)phenyl-	0.000250184	1.09635e-07	264.46	0.00130656	0.0011946	75.58	0.191483	-2.38471	0.00236039	2.62702	0.033037	1.62841	Ketones	1-羟基环己基苯基酮	酮类				1944.63	2.75175	947-19-3	C13H16O2				2040.62	0	0	Level2	1.09635e-07	0.00103847	0.000556542	0.00324461	0.000787571	0.00152866	0.00194577	0.00135073	0.00175063	1.09635e-07	1.09635e-07	1.09635e-07	1.09635e-07	1.09635e-07	1.09635e-07
Benzene, chloro-	9.98592e-05	6.01717e-05	144.19	1.09635e-07	1.09635e-07	0	910.836	9.83105	0.00244832	2.61113	0.033037	1.86589	Benzenoids	氯苯	苯环型化合物	Benzene and substituted derivatives			761.576	1.86525	108-90-7	C6H5Cl	C06990	almond-like, shoepolish		1227.38	1233	5.61875	Level1	1.09635e-07	1.09635e-07	1.09635e-07	1.09635e-07	1.09635e-07	1.09635e-07	1.09635e-07	1.09635e-07	4.73395e-05	0.000114428	6.01717e-05	6.02536e-05	1.09635e-07	2.45696e-06	0.000414255
Heptane, 2,4-dimethyl-	0.119731	0.116183	11.29	0.047123	0.0346117	67.51	2.54081	1.34529	0.00249177	2.60349	0.033037	1.66939	Hydrocarbons	2,4-二甲基庚烷	烃类				215.986	3.20788	2213-23-2	C9H20				800	797	3	Level1	0.0168801	0.016362	0.0231091	0.0365351	0.0943485	0.0707007	0.0326883	0.0863605	0.129378	0.116183	0.113993	0.111868	0.102758	0.119536	0.1444
1-Octanol, 2-methyl-	1.09635e-07	1.09635e-07	0	0.000784077	0.000961144	63.78	0.000139826	-12.8041	0.0025418	2.59486	0.033037	1.72169	Alcohols	2-甲基辛-1-醇	醇类				1361.91	1.8255	818-81-5	C9H20O				1604.2	0	0	Level2	1.09635e-07	1.09635e-07	0.000979419	0.000942868	0.00110704	0.00122845	0.000839197	0.00117541	1.09635e-07	1.09635e-07	1.09635e-07	1.09635e-07	1.09635e-07	1.09635e-07	1.09635e-07
2-Hexanol, 3,4-dimethyl-	1.09635e-07	1.09635e-07	0	0.000267089	0.000330866	63.82	0.00041048	-11.2504	0.00254349	2.59457	0.033037	1.72109	Alcohols	3,4-二甲基-2-己醇	醇类				959.938	1.8634	19550-05-1	C8H18O				1346.16	0	0	Level2	1.09635e-07	1.09635e-07	0.00041996	0.000320463	0.000410867	0.00034127	0.000287189	0.000356743	1.09635e-07	1.09635e-07	1.09635e-07	1.09635e-07	1.09635e-07	1.09635e-07	1.09635e-07
Furan, tetrahydro-3,4-dimethyl-, cis-	1.09635e-07	1.09635e-07	0	0.000229419	0.000279348	66.26	0.000477879	-11.0311	0.00255064	2.59335	0.033037	1.72123	Organoheterocyclic compounds	呋喃，四氢-3,4-二甲基-，顺式	有机杂环化合物				364.262	2.16743	27953-97-5	C6H12O				966.3	0	0	Level2	1.09635e-07	1.09635e-07	0.000234661	0.000297093	0.000427691	0.000280743	0.000316995	0.000277952	1.09635e-07	1.09635e-07	1.09635e-07	1.09635e-07	1.09635e-07	1.09635e-07	1.09635e-07
1,3-Dimethylcyclopentanol	1.09635e-07	1.09635e-07	0	0.000209604	0.000232001	67.17	0.000523056	-10.9007	0.00255821	2.59206	0.033037	1.7213	Alcohols	1,3-二甲基环戊醇	醇类				815.948	1.76486	19550-46-0	C7H14O				1258.6	0	0	Level2	1.09635e-07	1.09635e-07	0.000220922	0.00024308	0.0003482	0.000321174	0.000199613	0.000343622	1.09635e-07	1.09635e-07	1.09635e-07	1.09635e-07	1.09635e-07	1.09635e-07	1.09635e-07
1-Decene, 2-methyl-	1.09635e-07	1.09635e-07	0	0.000309516	0.000371892	74.42	0.000354213	-11.4631	0.00261397	2.5827	0.033037	1.72723	Hydrocarbons	2-甲基-1-癸烯	烃类				647.958	4.67286	13151-27-4	C11H22				1160.6	0	0	Level2	0.00056021	1.09635e-07	0.000157371	1.09635e-07	0.000445724	0.000384772	0.000359012	0.000568818	1.09635e-07	1.09635e-07	1.09635e-07	1.09635e-07	1.09635e-07	1.09635e-07	1.09635e-07
N-(5-Tert-butyl-3-isoxazolyl)-1,3-benzodioxole-5-carboxamide	1.09635e-07	1.09635e-07	0	7.8719e-05	7.43521e-05	98.12	0.00139273	-9.48787	0.0026588	2.57531	0.033037	1.7007	Organoheterocyclic compounds	N-（5-（叔丁基）异恶唑-3-基）苯并[d][1,3]二氧杂环戊烯-5-甲酰胺	有机杂环化合物				2321.85	2.56113	919458-14-3	C15H16N2O4				2355	0	0	Level2	1.09635e-07	7.93882e-05	0.000249845	8.11416e-05	1.09635e-07	7.52045e-05	7.34998e-05	7.04538e-05	1.09635e-07	1.09635e-07	1.09635e-07	1.09635e-07	1.09635e-07	1.09635e-07	1.09635e-07
Undecane, 4,8-dimethyl-	0.0535897	0.054953	48.94	0.0177552	0.0142266	77.39	3.01825	1.59371	0.00272503	2.56463	0.0331545	1.5969	Hydrocarbons	4,8-二甲基十一烷	烃类				717.554	0.6166	17301-33-6	C13H28				1202.03	0	0	Level2	0.0502871	0.0163052	0.00948119	0.0179722	0.0121479	0.0178734	0.00703843	0.0109364	0.054953	0.0689647	0.0636775	0.0154416	0.0492888	0.0282974	0.0945047
1-Pentanol, 2-ethyl-4-methyl-	1.09635e-07	1.09635e-07	0	0.00259447	0.00148297	116.22	4.2257e-05	-14.5304	0.00318717	2.49659	0.0379859	1.70612	Alcohols	2-乙基-4-甲基戊-1-醇	醇类	Organooxygen compounds			1351.42	1.98925	106-67-2	C8H18O				1600.25	0	0	Level2	0.000534612	0.000133716	1.09635e-07	1.09635e-07	0.00243133	0.00535069	0.00801543	0.00428977	1.09635e-07	1.09635e-07	1.09635e-07	1.09635e-07	1.09635e-07	1.09635e-07	1.09635e-07
Hexane, 1-nitro-	0.000822372	0.00069532	68.03	0.000312521	1.09635e-07	187.09	2.63141	1.39584	0.00383684	2.41603	0.043942	1.65358	Organic 1,3-dipolar compounds	1-硝基己烷	有机的1,3 -偶极的化合物	Allyl-type 1,3-dipolar organic compounds			1236.59	1.78122	646-14-0	C6H13NO2				1520.44	1519	1.44444	Level1	0.00109059	1.09635e-07	0.00140892	1.09635e-07	1.09635e-07	1.09635e-07	1.09635e-07	1.09635e-07	0.000615843	0.000602095	0.0020349	0.000751732	0.00077583	0.000280881	0.00069532
Heptane, 2-methyl-	0.0148791	0.0130793	46.6	0.00185575	1.09635e-07	200.46	8.01783	3.00321	0.0038374	2.41596	0.043942	1.64158	Hydrocarbons	2-甲基庚烷	烃类				191.988	2.65773	592-27-8	C8H18				766.7	765	1.7	Level1	1.09635e-07	1.09635e-07	0.000528152	1.09635e-07	0.0104491	0.00386818	1.09635e-07	1.09635e-07	0.0139113	0.0123831	0.00836684	0.0155156	0.0130793	0.0111426	0.029755
Tetradecane, 4-ethyl-	0.000255041	1.09635e-07	264.46	0.000458249	0.000474001	53.27	0.556555	-0.845404	0.00404399	2.39319	0.0454171	1.53716	Hydrocarbons	4-乙基十四烷	烃类				1559.9	5.71411	55045-14-2	C16H34				1743.5	0	0	Level2	0.000359177	0.00051942	1.09635e-07	0.000807923	0.000635406	0.000597699	0.000317674	0.000428582	1.09635e-07	1.09635e-07	1.09635e-07	0.00178463	1.09635e-07	1.09635e-07	1.09635e-07
Decane, 2,4-dimethyl-	0.00139544	0.00132406	87.76	0.000623254	1.09635e-07	186.34	2.23896	1.16283	0.00471345	2.32666	0.0517465	1.58775	Hydrocarbons	2,4-二甲基癸烷	烃类				496.635	0.186333	2801-84-5	C12H26				1064.61	0	0	Level2	0.00224572	1.09635e-07	1.09635e-07	1.09635e-07	1.09635e-07	1.09635e-07	1.09635e-07	0.00273965	0.00136662	0.00150373	0.00132406	0.000687762	0.000175776	0.000750124	0.00395999
Nonanoic acid, 2-oxo-, methyl ester	0.000870806	0.000428643	107.39	9.87395e-05	1.09635e-07	146.64	8.81923	3.14065	0.00478478	2.32014	0.0517465	1.57832	Esters	2-氧代壬酸甲酯	酯类				1731.12	1.71715	56275-54-8	C10H18O3				1872.31	0	0	Level2	0.000342153	1.09635e-07	1.09635e-07	1.09635e-07	1.09635e-07	0.000285539	0.000161676	1.09635e-07	0.000383597	0.000649788	0.00284042	0.000428643	0.000388448	0.000156108	0.00124864
2-Nonenal, (E)-	0.004513	0.00313251	67.13	0.00150164	0.00113343	66.5	3.00539	1.58755	0.00503444	2.29805	0.0534566	1.52859	Aldehydes	2-壬烯醛	醛类				1283.92	2.04881	18829-56-6	C9H16O		Fatty, Cucumber	waxy, green, fatty, paper, melon, cucumber	1552	1534	18	Level1	0.00311541	0.00137228	0.000648803	0.000843362	0.00161698	0.00291903	0.000894587	0.000602631	0.00192874	0.00379702	0.00935528	0.00313251	0.00311233	0.00198653	0.00827859
2-Octenal, (E)-	0.0169283	0.0166802	44.78	0.00785949	0.00660206	51.5	2.15386	1.10693	0.00530416	2.27538	0.0553148	1.53115	Aldehydes	2-辛烯醛	醛类	Organooxygen compounds			1121.93	1.98237	2548-87-0	C8H14O		Nuts, Green, Fatty	nut, fat, herbal, fresh, green, fatty, banana, waxy, leaf, cucumber	1448.1	1429	19.1	Level1	0.0152793	0.00745928	0.00424713	0.00574484	0.010721	0.0107001	0.00514388	0.00358038	0.00916995	0.0175499	0.017059	0.0153352	0.0166802	0.0103408	0.0323628
Ethanone, 1-(3-cyclohexen-1-yl)-	0.000315955	0.000320628	46.68	6.33101e-05	1.09635e-07	160.8	4.99059	2.31921	0.00589552	2.22948	0.0604032	1.59192	Ketones	乙酮，1-（3-环己烯-1-基）	酮类				655.458	2.27017	7353-76-6	C8H12O				1165.2	0	0	Level2	1.09635e-07	0.000111022	1.09635e-07	0.000112872	0.000282039	1.09635e-07	1.09635e-07	1.09635e-07	0.00017188	0.000446324	0.000345438	0.000221388	0.000320628	0.000152796	0.000553228
1-Octen-3-one	0.0100832	0.0105924	36.6	0.00542367	0.00441808	41.3	1.85911	0.89461	0.00826071	2.08298	0.0779181	1.47405	Ketones	1-辛烯-3-酮	酮类	Organooxygen compounds			905.942	2.04513	4312-99-6	C8H14O		Mushroom-Like	herbal, earthy, metal, musty, mushroom, dirty	1311.5	1301	10.5	Level1	0.00876105	0.00433477	0.00348752	0.00450139	0.00693099	0.00834884	0.00370213	0.00332267	0.00539919	0.0105924	0.00908753	0.0125003	0.0106339	0.00618725	0.0161817
Tridecane, 6-methyl-	0.00851758	0.00830396	79	1.09635e-07	1.09635e-07	0	77690.7	16.2455	0.00828732	2.08159	0.0779181	1.70619	Hydrocarbons	6-甲基十三烷	烃类				950.339	0.2816	13287-21-3	C14H30				1340.02	0	0	Level2	1.09635e-07	1.09635e-07	1.09635e-07	1.09635e-07	1.09635e-07	1.09635e-07	1.09635e-07	1.09635e-07	0.0114978	1.09635e-07	0.0166395	0.00830396	1.09635e-07	0.00754012	0.0156415
Propanoic acid, 2-methyl-, 3-hydroxy-2,2,4-trimethylpentyl ester	0.00101884	0.0009725	33.79	0.00148155	0.00141564	17.85	0.687683	-0.540185	0.00833629	2.07903	0.0779181	1.45465	Esters		酯类				1751.89	1.94306	77-68-9	C12H24O3				1886.4	0	0	Level2	0.00131848	0.00141889	0.0018306	0.00103334	0.00141239	0.00138481	0.00169827	0.00175566	0.000834553	0.00103025	0.00117802	0.00169526	0.000679777	0.0009725	0.000741507
Pentanoic acid, 5-hydroxy-, p-t-butylphenyl ester	6.75644e-05	8.20131e-05	78.1	1.09635e-07	1.09635e-07	0	616.269	9.26742	0.00833838	2.07892	0.0779181	1.67861							1469.91	2.593	166273-37-6	C15H22O3				1679.2	0	0	Level2	1.09635e-07	1.09635e-07	1.09635e-07	1.09635e-07	1.09635e-07	1.09635e-07	1.09635e-07	1.09635e-07	6.68974e-05	9.07773e-05	0.000148637	1.09635e-07	1.09635e-07	8.20131e-05	8.44068e-05
2,5,6-Trimethylbenzimidazole	2.11469e-05	2.6539e-05	75.8	1.09635e-07	1.09635e-07	0	192.886	7.5916	0.00834998	2.07831	0.0779181	1.70359	Organoheterocyclic compounds	2,5,6-三甲基苯并咪唑	有机杂环化合物				1649.89	1.9598	3363-56-2	C10H12N2				1809.1	0	0	Level2	1.09635e-07	1.09635e-07	1.09635e-07	1.09635e-07	1.09635e-07	1.09635e-07	1.09635e-07	1.09635e-07	2.25863e-05	1.09635e-07	1.09635e-07	4.47493e-05	2.73863e-05	2.65483e-05	2.6539e-05
Phenol, 2,4-bis(1,1-dimethylpropyl)-	1.25623e-05	1.09635e-07	169.42	9.63944e-05	9.6846e-05	57.02	0.130322	-2.93985	0.00857577	2.06673	0.0779181	1.44806	Benzenoids	2,4-二叔戊基苯酚	苯环型化合物				2453.84	1.92044	120-95-6	C16H26O				2465	0	0	Level2	0.000105925	0.000147299	0.00018238	0.00010244	8.56146e-05	9.12519e-05	5.61357e-05	1.09635e-07	4.22678e-05	1.09635e-07	4.51198e-05	1.09635e-07	1.09635e-07	1.09635e-07	1.09635e-07
1,3-trans,5-cis-Octatriene	0.000302488	0.00023297	72.66	3.20264e-05	1.09635e-07	186.1	9.44497	3.23955	0.00864003	2.06348	0.0779181	1.44879	Hydrocarbons	1,3,5-辛三烯	烃类				561.714	2.34975	40087-61-4	C8H12				1109.35	1108	2.025	Level1	1.09635e-07	1.09635e-07	1.09635e-07	1.09635e-07	0.00014225	0.000113304	1.09635e-07	1.09635e-07	0.00023297	1.09635e-07	0.000589597	0.000194858	0.000290337	0.000206626	0.000602918
2-Undecenal	0.0041945	0.00331513	57.52	0.00193208	0.0017483	36.11	2.17098	1.11834	0.00876789	2.0571	0.0779181	1.45468	Aldehydes	反-2-十一烯醛	醛类	Organooxygen compounds			1595.9	2.15694	2463-77-6	C11H20O			citrus, soap, orange peel, fat, fresh, sweet, fruity, green	1769.6	1751	18.6	Level1	0.00254749	0.00155554	0.00277845	0.00126434	0.0017133	0.00281643	0.0017833	0.00099777	0.00210524	0.00353861	0.00858006	0.00290163	0.00331513	0.00242186	0.00649896
4-Heptenal, (Z)-	0.0012031	0.00129266	41.5	0.000320027	1.09635e-07	144.16	3.75939	1.9105	0.00888139	2.05152	0.0779181	1.52756	Aldehydes	顺式-4-庚烯醇	醛类	Organooxygen compounds			793.75	1.9282	6728-31-0	C7H12O			cream, biscuit, milky, oily, fatty, creamy, dairy, green	1245.87	1239	6.87	Level1	0.000876863	1.09635e-07	1.09635e-07	0.000591973	1.09635e-07	0.00109083	1.09635e-07	1.09635e-07	0.000393528	0.00150223	0.00173167	0.000663355	0.00129266	0.00161759	0.00122071
2-Heptanone, 6-(2-furanyl)-6-methyl-	0.000243903	0.000199102	107.69	5.86703e-06	1.09635e-07	277.56	41.5717	5.37753	0.00893923	2.0487	0.0779181	1.44092	Organoheterocyclic compounds	6-(2-呋喃基)-6-甲基-2-庚酮	有机杂环化合物				1307.91	1.9515	51595-87-0	C12H18O2				1569.73	0	0	Level2	1.09635e-07	1.09635e-07	1.09635e-07	1.09635e-07	1.09635e-07	1.09635e-07	4.61688e-05	1.09635e-07	0.000199102	0.000267257	0.00077265	0.000313898	1.09635e-07	0.000154192	1.09635e-07
Benzenepropanoic acid, ethyl ester	0.000343362	0.000355673	58.05	9.47011e-05	1.09635e-07	146.77	3.62574	1.85828	0.00970924	2.01281	0.0780527	1.49901	Esters	3-苯基丙酸乙酯	酯类	Fatty Acyls			1775.89	1.84582	2021-28-5	C11H14O2		Floral, Rosy-Flavor, Fruity	rose, rum, fruity, honey, hyacinth, flower	1904.8	1893	11.8	Level1	0.000354666	1.09635e-07	1.09635e-07	0.000211896	1.09635e-07	1.09635e-07	0.000190499	1.09635e-07	0.000300289	0.000355673	8.82509e-05	0.000592053	0.000523615	8.92271e-05	0.000454425
Furan, 2-ethyl-	0.00258116	0.00189314	48.86	0.00126446	0.00121595	50.08	2.0413	1.02949	0.0106821	1.97134	0.0780527	1.43008	Organoheterocyclic compounds	2-乙基呋喃	有机杂环化合物	Heteroaromatic compounds			359.977	1.85975	3208-16-0	C6H8O		Burnt,Sweet,Coffee-Like	earthy, sweet, burnt, malty	963.2	951	12.2	Level1	0.00230071	0.00124424	0.000462459	0.00118766	0.00196822	0.00146869	0.000752296	0.000731431	0.00184762	0.00239242	0.00339298	0.0018098	0.00189314	0.0016328	0.00509932
Methyl Isobutyl Ketone	0.00228172	0.00213733	49.12	0.000326925	0.000115097	139.49	6.97936	2.80309	0.010974	1.95964	0.0780527	1.42588	Ketones	甲基异丁基酮	酮类	Organooxygen compounds			425.973	1.9068	108-10-1	C6H12O	C19263		solvent, spice, herbal, sharp, fruity, dairy, green	1016.7	1010	6.7	Level1	1.09635e-07	1.09635e-07	1.09635e-07	1.09635e-07	0.00122422	0.000230084	0.000787197	0.000373457	0.0036123	0.00202172	0.00365356	0.00213733	0.00186583	0.00230293	0.000378404
1-Pentanol, 2,3-dimethyl-	1.09635e-07	1.09635e-07	0	0.000283407	0.000405741	84.26	0.000386845	-11.336	0.0112142	1.95023	0.0780527	1.48666	Alcohols	2,3-二甲基-1-戊醇	醇类				1031.93	1.7108	10143-23-4	C7H16O				1392.3	1388	4.3	Level1	1.09635e-07	1.09635e-07	0.00040573	0.000484926	0.000541906	1.09635e-07	0.000405753	0.000428611	1.09635e-07	1.09635e-07	1.09635e-07	1.09635e-07	1.09635e-07	1.09635e-07	1.09635e-07
4-Octene, 2,3,6-trimethyl-	1.09635e-07	1.09635e-07	0	0.000245037	0.000324862	85.66	0.000447421	-11.1261	0.0112302	1.94961	0.0780527	1.49689	Hydrocarbons	4-辛烯，2,3,6-三甲基	烃类				430.772	4.7286	63830-65-9	C11H22				1020	0	0	Level2	0.000302496	1.09635e-07	0.000459797	1.09635e-07	1.09635e-07	0.000347228	0.000382517	0.000467926	1.09635e-07	1.09635e-07	1.09635e-07	1.09635e-07	1.09635e-07	1.09635e-07	1.09635e-07
5-Undecene, 9-methyl-, (Z)-	1.09635e-07	1.09635e-07	0	0.000476974	0.000637687	86.71	0.000229855	-12.087	0.0112309	1.94959	0.0780527	1.47646	Hydrocarbons	5-十一碳烯，9-甲基-，（Z）	烃类				1613.9	1.8426	74630-65-2	C12H24				1782.6	0	0	Level2	0.000811217	0.000598151	0.000708982	1.09635e-07	0.000677223	1.09635e-07	1.09635e-07	0.00101989	1.09635e-07	1.09635e-07	1.09635e-07	1.09635e-07	1.09635e-07	1.09635e-07	1.09635e-07
Heptane, 4-methyl-	1.09635e-07	1.09635e-07	0	0.0044432	0.00529651	91.07	2.46747e-05	-15.3066	0.0112542	1.94869	0.0780527	1.47329	Hydrocarbons	4-甲基庚烷	烃类				197.987	2.6552	589-53-7	C8H18				775	768	7	Level1	0.00675579	0.00402698	1.09635e-07	0.00809188	1.09635e-07	1.09635e-07	0.00656605	0.0101046	1.09635e-07	1.09635e-07	1.09635e-07	1.09635e-07	1.09635e-07	1.09635e-07	1.09635e-07
4-Octene, 2,3,7-trimethyl-, [S-(E)]-	1.09635e-07	1.09635e-07	0	0.000220877	0.000262552	91.29	0.00049636	-10.9763	0.0112853	1.94749	0.0780527	1.45892	Hydrocarbons	(3S,4E)-2,3,7-三甲基-4-辛烯	烃类				427.973	4.70567	52763-13-0	C11H22				1018.05	0	0	Level2	0.000299321	1.09635e-07	0.000239109	0.000505664	0.000436601	1.09635e-07	0.000285995	1.09635e-07	1.09635e-07	1.09635e-07	1.09635e-07	1.09635e-07	1.09635e-07	1.09635e-07	1.09635e-07
1-Dodecene	1.09635e-07	1.09635e-07	0	0.0011748	0.00126843	92.08	9.33219e-05	-13.3874	0.0112932	1.94718	0.0780527	1.48045	Hydrocarbons	1-十二碳烯	烃类				782.95	4.80408	112-41-4	C12H24				1239.66	1243	3.34167	Level1	0.00159476	1.09635e-07	1.09635e-07	0.00209056	0.000942105	0.00254703	1.09635e-07	0.00222362	1.09635e-07	1.09635e-07	1.09635e-07	1.09635e-07	1.09635e-07	1.09635e-07	1.09635e-07
1-Heptanol, 2,4-dimethyl-, (R,R)-(+)-	1.09635e-07	1.09635e-07	0	0.000502447	0.000579615	96.94	0.000218201	-12.1621	0.0112993	1.94695	0.0780527	1.47965	Alcohols	（R，R）-（+）-2,4-二甲基庚烷-1-醇	醇类				1442.48	1.82143	18450-73-2	C9H20O				1661.91	0	0	Level2	1.09635e-07	1.09635e-07	0.00136427	0.000637195	0.000624617	0.00085855	1.09635e-07	0.000534613	1.09635e-07	1.09635e-07	1.09635e-07	1.09635e-07	1.09635e-07	1.09635e-07	1.09635e-07
1-Heptene, 2-methyl-	1.09635e-07	1.09635e-07	0	0.000592402	0.000620885	98	0.000185068	-12.3997	0.011322	1.94608	0.0780527	1.48604	Hydrocarbons	2-甲基-1-庚烯	烃类				239.985	2.6398	15870-10-7	C8H16				833.3	0	0	Level2	0.000748435	1.09635e-07	1.09635e-07	0.00121201	1.09635e-07	0.000569419	0.000672352	0.00153668	1.09635e-07	1.09635e-07	1.09635e-07	1.09635e-07	1.09635e-07	1.09635e-07	1.09635e-07
Cyclopentane, 3-hexyl-1,1-dimethyl-	1.09635e-07	1.09635e-07	0	0.000484218	0.000501569	108.65	0.000226416	-12.1087	0.0113657	1.9444	0.0780527	1.47904	Hydrocarbons	环戊烷，3-己基-1,1-二甲基	烃类				842.946	4.97083	61142-65-2	C13H26				1274.15	0	0	Level2	0.00156417	0.00051331	0.000581039	1.09635e-07	1.09635e-07	1.09635e-07	0.000489828	0.000725065	1.09635e-07	1.09635e-07	1.09635e-07	1.09635e-07	1.09635e-07	1.09635e-07	1.09635e-07
2,4-Dimethyl-1-hexene	1.09635e-07	1.09635e-07	0	0.00112757	0.00101254	98.78	9.72305e-05	-13.3282	0.0113761	1.944	0.0780527	1.48496	Hydrocarbons	2,4-二甲基-1-己烯	烃类				215.986	2.454	16746-87-5	C8H16				800	0	0	Level2	0.000709371	1.09635e-07	1.09635e-07	0.0019696	0.00275038	1.09635e-07	0.00131571	0.00227522	1.09635e-07	1.09635e-07	1.09635e-07	1.09635e-07	1.09635e-07	1.09635e-07	1.09635e-07
Naphthalene, 5-ethyl-1,2,3,4-tetrahydro-	1.09635e-07	1.09635e-07	0	4.73157e-05	4.85239e-05	92.28	0.00231709	-8.75347	0.0113809	1.94382	0.0780527	1.48614	Benzenoids	萘，5-乙基-1,2,3,4-四氢	苯环型化合物				1176.92	2.55083	42775-75-7	C12H16				1482.12	0	0	Level2	9.06978e-05	1.09635e-07	1.09635e-07	5.10361e-05	1.09635e-07	8.59651e-05	4.60116e-05	0.000104486	1.09635e-07	1.09635e-07	1.09635e-07	1.09635e-07	1.09635e-07	1.09635e-07	1.09635e-07
Naphthalene, 6-(1-ethylpropyl)-1,2,3,4-tetrahydro-	1.09635e-07	1.09635e-07	0	0.00011137	0.000113472	97.29	0.000984418	-9.98844	0.0113911	1.94344	0.0780527	1.46797	Benzenoids	6-（1-乙基丙基）-1,2,3,4-四氢萘	苯环型化合物				1799.88	2.3935	54889-56-4	C15H22				1923.8	0	0	Level2	1.09635e-07	0.000146949	0.000269822	0.000246915	1.09635e-07	1.09635e-07	0.000101287	0.000125657	1.09635e-07	1.09635e-07	1.09635e-07	1.09635e-07	1.09635e-07	1.09635e-07	1.09635e-07
3-Octanone, 4-methyl-	1.02291e-05	1.09635e-07	261.74	0.000136815	0.000134067	84.7	0.0747658	-3.74148	0.0114366	1.9417	0.0780527	1.42029	Ketones	4-甲基辛-3-酮	酮类				724.453	2.42833	6137-15-1	C9H18O				1205.87	0	0	Level2	1.09635e-07	1.09635e-07	0.000126127	0.000371	0.000170264	0.000139218	0.000128916	0.000158777	1.09635e-07	1.09635e-07	1.09635e-07	1.09635e-07	1.09635e-07	7.09459e-05	1.09635e-07
Benzoic acid, 2,4,6-trimethyl-, methyl ester	1.09635e-07	1.09635e-07	0	0.000110603	0.000105275	96.63	0.000991242	-9.97847	0.0114608	1.94079	0.0780527	1.48914	Esters	2,4,6-三甲基苯甲酸甲酯	酯类				1776.89	1.84217	2282-84-0	C11H14O2				1905.58	0	0	Level2	1.09635e-07	7.42893e-05	0.000188733	1.09635e-07	0.000136261	0.000228465	1.09635e-07	0.000256748	1.09635e-07	1.09635e-07	1.09635e-07	1.09635e-07	1.09635e-07	1.09635e-07	1.09635e-07
4-Methyl-2-hexanol	1.09635e-07	1.09635e-07	0	0.000749405	0.000663512	129.06	0.000146295	-12.7388	0.0114695	1.94046	0.0780527	1.49774	Alcohols	4-甲基-2-己醇	醇类				899.084	1.77643	2313-61-3	C7H16O				1308.69	0	0	Level2	1.09635e-07	1.09635e-07	1.09635e-07	0.000751135	0.000882695	0.00294191	0.000575888	0.000843285	1.09635e-07	1.09635e-07	1.09635e-07	1.09635e-07	1.09635e-07	1.09635e-07	1.09635e-07
3-Hexadecanol	1.09635e-07	1.09635e-07	0	0.000189353	0.000200584	97.39	0.000578996	-10.7542	0.0115066	1.93905	0.0780527	1.45702	Alcohols	十六烷-3-醇	醇类				2131.06	2.4487	593-03-3	C16H34O				2196	0	0	Level2	1.09635e-07	0.000301946	0.000359377	0.000300117	1.09635e-07	0.000101051	0.000452002	1.09635e-07	1.09635e-07	1.09635e-07	1.09635e-07	1.09635e-07	1.09635e-07	1.09635e-07	1.09635e-07
1-Undecene, 5-methyl-	1.09635e-07	1.09635e-07	0	0.000505327	0.000377825	142.52	0.000216958	-12.1703	0.0116277	1.93451	0.0780527	1.4628	Hydrocarbons	5-甲基-1-十一碳烯	烃类				1115.93	5.0848	74630-38-9	C12H24				1444.28	0	0	Level2	0.00217939	0.000471085	0.000454348	1.09635e-07	1.09635e-07	0.000636163	0.000301302	1.09635e-07	1.09635e-07	1.09635e-07	1.09635e-07	1.09635e-07	1.09635e-07	1.09635e-07	1.09635e-07
1-Pentanol, 2-methyl-	1.09635e-07	1.09635e-07	0	0.077031	0.0154701	153.07	1.42325e-06	-19.4224	0.0118567	1.92604	0.0786852	1.47725	Alcohols	2-甲基-1-戊醇	醇类				894.943	1.65117	105-30-6	C6H14O				1304.45	1293	11.45	Level1	1.09635e-07	1.09635e-07	0.010562	0.0203782	0.098631	0.153578	1.09635e-07	0.333099	1.09635e-07	1.09635e-07	1.09635e-07	1.09635e-07	1.09635e-07	1.09635e-07	1.09635e-07
Butyl isocyanatoacetate	1.09635e-07	1.09635e-07	0	0.000982629	0.000301814	123.66	0.000111573	-13.1297	0.0122325	1.91249	0.080267	1.4415	Esters	异氰酸丁酯	酯类				358.777	1.599	17046-22-9	C7H11NO3				955.3	0	0	Level2	1.09635e-07	0.00261822	0.0026599	0.00197896	1.09635e-07	0.00017688	0.000426748	1.09635e-07	1.09635e-07	1.09635e-07	1.09635e-07	1.09635e-07	1.09635e-07	1.09635e-07	1.09635e-07
Nonanoic acid, ethyl ester	0.0811026	0.0808427	37.45	0.0458789	0.0393274	51.06	1.76776	0.821919	0.0126979	1.89627	0.0823951	1.40603	Esters	壬酸乙酯	酯类	Fatty Acyls			1277.92	2.66481	123-29-5	C11H22O2		Floral, Fruity	rose, wine, waxy, rum, fruity, tropical, natural	1548	1532	16	Level1	0.098122	0.0275062	0.0342929	0.0490059	0.0350239	0.043631	0.0250197	0.0544295	0.0667415	0.0638973	0.0854412	0.0808427	0.0878493	0.0427298	0.140217
Isothiazole	3.91446e-05	1.09635e-07	170.32	0.000182411	0.000181627	56.1	0.214595	-2.22031	0.0138277	1.85925	0.088461	1.38955	Organoheterocyclic compounds	异噻唑	有机杂环化合物				801.767	1.58491	288-16-4	C3H3NS				1251.78	0	0	Level2	0.000192029	0.000117589	0.000223927	1.09635e-07	0.000171224	0.000300297	0.000137508	0.000316606	1.09635e-07	0.000138473	1.09635e-07	0.00013499	1.09635e-07	1.09635e-07	1.09635e-07
Furan, 2-(2-propenyl)-	0.000100828	9.97292e-05	73.74	2.08329e-05	1.09635e-07	185.86	4.83983	2.27496	0.0139416	1.85569	0.088461	1.36725	Organoheterocyclic compounds	2-烯丙基呋喃	有机杂环化合物				749.029	1.87238	75135-41-0	C7H8O				1220.16	1204	16.1615	Level1	9.27038e-05	1.09635e-07	1.09635e-07	1.09635e-07	7.33017e-05	1.09635e-07	1.09635e-07	1.09635e-07	5.48126e-05	0.000121538	9.97292e-05	1.09635e-07	0.000125107	6.68022e-05	0.000237696
Tetradecane	0.025653	0.0232311	119.44	0.000937272	1.09635e-07	282.81	27.3698	4.77451	0.0140871	1.85118	0.088461	1.36528	Hydrocarbons	十四烷	烃类				1043.93	5.97058	629-59-4	C14H30			alkane, waxy, mild	1400	1400	0	Level1	1.09635e-07	1.09635e-07	1.09635e-07	1.09635e-07	1.09635e-07	0.00749741	1.09635e-07	1.09635e-07	0.0232311	0.0368897	0.0863037	1.09635e-07	1.09635e-07	0.00351845	0.0296275
Isopropyl Alcohol	0.0111182	0.00382168	146.19	0.00118698	1.09635e-07	203.96	9.36673	3.22754	0.0145559	1.83696	0.0904321	1.38336	Alcohols	异丙醇	醇类	Organooxygen compounds			320.98	1.5385	67-63-0	C3H8O	C01845	sharp, rubbingalcohol	woody, bitter, musty, alcohol	928.938	926	2.9375	Level1	1.09635e-07	0.00284758	1.09635e-07	1.09635e-07	1.09635e-07	0.00664763	1.09635e-07	1.09635e-07	0.0441296	0.00235254	1.09635e-07	0.00382168	0.0021262	0.0215242	0.00387274
Naphthalene, 1-ethyl-1,2,3,4-tetrahydro-	0.000713014	0.000740443	55.42	0.000267396	0.000212873	69.98	2.66651	1.41495	0.0151342	1.82004	0.0930354	1.36995	Benzenoids	萘，1-乙基-1,2,3,4-四氢	苯环型化合物				1450.78	2.38112	13556-58-6	C12H16				1667.09	0	0	Level2	0.000445385	0.000167043	0.000238915	0.000356243	7.26501e-05	7.07096e-05	0.000601391	0.000186831	0.000752981	0.000740443	0.00118144	0.000475425	0.000404738	0.00124886	0.000187211
1H-3a,7-Methanoazulene, 2,3,4,7,8,8a-hexahydro-3,6,8,8-tetramethyl-, [3R-(3a,3abeta,7beta,8aa)]-	0.000158875	1.09635e-07	174.15	0.000683282	0.000638546	69.3	0.232517	-2.10459	0.0156224	1.80625	0.0939546	1.38732	Lipids and lipid-like molecules		脂质和类脂分子				1346.91	3.6162	469-61-4	C15H24	C09630		sweet, woody, fresh, cedar	1594	1577	17	Level1	0.00104603	0.000402267	1.09635e-07	0.000690561	0.00058653	0.000701375	0.000446816	0.00159257	1.09635e-07	0.000460385	0.000651189	1.09635e-07	1.09635e-07	1.09635e-07	1.09635e-07
1-Ethyl-3-methylcyclohexane (c,t)	3.42181e-05	1.09635e-07	263.73	0.000210772	0.000249932	69.08	0.162347	-2.62285	0.0156617	1.80516	0.0939546	1.38715	Hydrocarbons	1-乙基-3-甲基环己烷	烃类				323.979	3.56514	3728-55-0	C9H18				931.6	0	0	Level2	1.09635e-07	0.000183621	1.09635e-07	0.000292305	0.000400251	0.000305633	0.000207558	0.000296589	1.09635e-07	1.09635e-07	0.000238869	1.09635e-07	1.09635e-07	1.09635e-07	1.09635e-07
Thiazole, 5-ethyl-2,4-dimethyl-	1.60649e-05	1.09635e-07	262.77	0.000102978	0.00010562	80.57	0.156003	-2.68035	0.0158875	1.79894	0.0939546	1.38296	Organoheterocyclic compounds	5-乙基-2,4-二甲基噻唑	有机杂环化合物	Azoles			1132.13	2.0483	38205-61-7	C7H11NS			roasted, earthy, earth, nutty, meaty	1454.49	1438	16.49	Level1	0.000119921	6.71382e-05	9.13187e-05	1.09635e-07	1.09635e-07	0.00013997	0.000157404	0.000247855	1.09635e-07	1.09635e-07	0.000111797	1.09635e-07	1.09635e-07	1.09635e-07	1.09635e-07
Cyclohexene, 3-(1-hexenyl)-, (E)-	0.00010388	0.000105888	79.93	1.24228e-05	1.09635e-07	280.35	8.3621	3.06386	0.0159272	1.79786	0.0939546	1.36973	Hydrocarbons	环己烯，3-（1-己烯基）-，（E）	烃类				1391.91	2.21829	55976-11-9	C12H20				1625	0	0	Level2	1.09635e-07	1.09635e-07	1.09635e-07	1.09635e-07	1.09635e-07	9.86147e-05	1.09635e-07	1.09635e-07	1.09635e-07	1.09635e-07	0.000189273	0.000165274	0.000105888	7.39301e-05	0.000192579
Cyclohexanone, 2-butyl-	0.000138624	0.000124928	99.12	1.75658e-05	1.09635e-07	281.08	7.89171	2.98034	0.0170157	1.76915	0.0986069	1.33885	Ketones	2-丁基环己酮	酮类				1765.6	1.70571	1126-18-7	C10H18O				1899.21	0	0	Level2	1.09635e-07	1.09635e-07	1.09635e-07	1.09635e-07	0.000139759	1.09635e-07	1.09635e-07	1.09635e-07	0.00012907	0.000209925	0.000124928	1.09635e-07	1.09635e-07	0.00010591	0.000400319
1H-Indene, 2,3-dihydro-1,1-dimethyl-	5.27015e-05	5.58536e-05	75.89	7.8808e-06	1.09635e-07	278.91	6.68733	2.74143	0.0170536	1.76818	0.0986069	1.3314	Benzenoids	2,3-二氢-1,1-二甲基-1H-茚	苯环型化合物				1383.34	2.25686	4912-92-9	C11H14				1619.7	0	0	Level2	1.09635e-07	1.09635e-07	1.09635e-07	1.09635e-07	1.09635e-07	6.22789e-05	1.09635e-07	1.09635e-07	1.09635e-07	5.26231e-05	0.000106097	1.09635e-07	8.01374e-05	5.58536e-05	7.39803e-05
1-Pentanol	0.0302095	0.0230582	70.2	0.0123212	0.00946091	47.8	2.45184	1.29386	0.0179146	1.74679	0.102505	1.34887	Alcohols	1-戊醇	醇类	Organooxygen compounds			809.948	1.58787	71-41-0	C5H12O			oil, balsamic, vanilla, fusel, sweet, balsam	1255.2	1250	5.2	Level1	0.0227484	0.0190457	0.00619595	0.00917767	0.0146087	0.00925263	0.00966918	0.00787125	0.0114063	0.0230582	0.0479224	0.0198433	0.0281483	0.0117813	0.0693068
Furan, 2-propyl-	0.00159105	0.00133393	59.5	0.000726006	0.000708057	42.11	2.19152	1.13193	0.0182386	1.73901	0.102505	1.34763	Organoheterocyclic compounds	2-丙基呋喃	有机杂环化合物	Heteroaromatic compounds			462.345	2.0745	4229-91-8	C7H10O				1041.96	1026	15.9563	Level1	0.00109727	0.000780134	0.000460931	0.000635981	0.00113186	0.000927785	0.000386101	0.000387985	0.000605832	0.00161616	0.00246559	0.00092661	0.00133393	0.000948622	0.00324062
3-Cyclohexene-1-carboxaldehyde, 1-methyl-	0.000259406	0.000207368	102.17	3.4551e-05	1.09635e-07	281.95	7.50793	2.90842	0.0184146	1.73484	0.102505	1.36031	Organic oxygen compounds	1-甲基-3-环己烯-1-甲醛	有机氧化合物				1221.92	1.94917	931-96-4	C8H12O				1510.92	0	0	Level2	0.00027564	1.09635e-07	1.09635e-07	1.09635e-07	1.09635e-07	1.09635e-07	1.09635e-07	1.09635e-07	1.09635e-07	0.000429813	1.09635e-07	0.000724847	0.000361845	0.000207368	9.17535e-05
1,3-Octadiene	0.0135294	0.0120281	37.85	0.00774048	0.00747777	45.16	1.74787	0.805601	0.0184298	1.73448	0.102505	1.34814	Hydrocarbons	1,3-辛二烯	烃类	Unsaturated hydrocarbons			359.977	2.58887	1002-33-1	C8H14				963.2	956	7.2	Level1	0.0102125	0.00996177	0.0045241	0.00590298	0.0136016	0.00905255	0.00519699	0.00347137	0.00849297	0.014289	0.0171596	0.0116508	0.0120281	0.00832103	0.0227642
trans,trans-nona-2,4-dienol	0.000477626	0.000461867	45.02	0.000135223	6.8689e-05	126.48	3.53215	1.82055	0.0189292	1.72287	0.104289	1.35477	Alcohols	2,4-壬二烯-1-醇	醇类	Fatty Acyls			1862.88	1.7305	64576-90-5	C9H16O				1973.88	0	0	Level2	1.09635e-07	1.09635e-07	1.09635e-07	0.000137268	1.09635e-07	0.000465928	0.000219055	0.00025909	0.000225215	0.000526244	0.000461867	0.000569529	0.000304719	0.00037538	0.000880429
Thiophene, 3-methyl-	0.000164347	0.000153046	55.81	6.13441e-05	1.09635e-07	194.34	2.6791	1.42175	0.0198798	1.70159	0.108503	1.32882	Organoheterocyclic compounds	3-甲基噻吩	有机杂环化合物	Heteroaromatic compounds			575.297	1.86533	616-44-4	C5H6S		Plastic, Sulfurous		1117.49	1122	11.8444	Level1	1.09635e-07	1.09635e-07	1.09635e-07	0.000176136	1.09635e-07	1.09635e-07	1.09635e-07	0.00031396	0.000119437	1.09635e-07	0.000265973	0.000152269	0.000153046	0.000263891	0.000195704
Pentadecane	0.0238127	0.0193938	75.63	0.00645364	0.0014314	156.61	3.68981	1.88355	0.0209005	1.67984	0.113017	1.32821	Hydrocarbons	十五烷	烃类				1202.17	5.86975	629-62-9	C15H32	C08388		alkane, waxy	1497.69	1500	2.3125	Level1	1.09635e-07	1.09635e-07	0.0284554	1.09635e-07	1.09635e-07	0.0136255	0.00286269	0.00668513	0.011264	0.0194061	0.0597658	0.0339722	0.00654848	0.0163384	0.0193938
Benzene, 2,4-dichloro-1-methyl-	0.0011868	0.00109843	23.31	0.000381277	0.000245188	119.13	3.1127	1.63817	0.0221082	1.65545	0.118183	1.33206	Benzenoids	2,4-二氯甲苯	苯环型化合物				1289.92	2.01633	95-73-8	C7H6Cl2	C18300			1556.17	0	0	Level2	0.0012025	1.09635e-07	1.09635e-07	1.09635e-07	0.000685226	0.000671787	0.000490267	1.09635e-07	0.000915329	0.000846992	0.00159554	0.00131214	0.00109843	0.00108853	0.00145065
1-Ethyl-5-methylcyclopentene	0.000385859	0.000388804	52.47	0.000120298	6.63453e-05	114.07	3.20753	1.68146	0.0222604	1.65247	0.118183	1.33322	Hydrocarbons	1-乙基-5-甲基环戊烯	烃类				1012.94	1.89117	97797-57-4	C8H14				1382.62	0	0	Level2	0.000295336	0.000256962	1.09635e-07	1.09635e-07	0.000277064	1.09635e-07	1.09635e-07	0.000132581	0.000189234	0.000457222	0.000457908	0.000224519	0.000388804	0.00021909	0.000764233
4-Nonanol, 2,6,8-trimethyl-	0.000129823	1.09635e-07	147.91	0.00140616	0.00136736	63.1	0.0923244	-3.43714	0.023839	1.62271	0.125423	1.30174	Alcohols	2,6,8-三甲基-4-壬醇	醇类				1187.92	2.29123	123-17-1	C12H26O				1489.36	0	0	Level2	0.000596249	1.09635e-07	0.00136595	0.00112973	0.00203228	0.00288673	0.00136876	0.00186945	1.09635e-07	1.09635e-07	0.00036549	0.00044213	0.000100701	1.09635e-07	1.09635e-07
2-Heptanol, 4-methyl-	0.000249161	0.000360128	97.59	0.00218573	0.00191743	70.28	0.113995	-3.13296	0.0249849	1.60232	0.127343	1.4417	Alcohols	4-甲基-2-庚醇	醇类	Fatty Acyls			989.937	1.83562	56298-90-9	C8H18O				1365.4	1372	6.6	Level1	0.000635114	0.000605305	0.00155405	0.00185077	0.00278982	0.00264184	0.00542484	0.00198408	0.000570583	1.09635e-07	1.09635e-07	0.000360128	1.09635e-07	0.000448553	0.000364537
Naphthalene, decahydro-2,6-dimethyl-	6.44087e-05	1.09635e-07	127.69	0.000180707	0.000174341	33.26	0.356427	-1.48832	0.0261011	1.58334	0.127343	1.4487	Hydrocarbons	2,6-二甲基十氢萘	烃类				825.147	4.41313	1618-22-0	C12H22				1263.91	0	0	Level2	0.000303503	0.000123476	0.000158489	0.000174135	0.000174547	0.000222099	0.000112708	0.000176697	1.09635e-07	1.09635e-07	0.000185894	0.000138569	1.09635e-07	0.00012596	1.09635e-07
2,6-Dodecadien-1-al	0.000328529	0.00027752	31.52	0.000220371	0.000185712	41.03	1.4908	0.576086	0.0261492	1.58254	0.127343	1.28628	Aldehydes	2-反式-6-顺式十二碳二烯醛	醛类	Organooxygen compounds			1781.89	2.07419	21662-13-5	C12H20O				1909.5	0	0	Level2	0.000264107	0.000179628	0.000163965	0.000159676	0.000191796	0.000426576	0.000215322	0.000161897	0.000245427	0.000261765	0.000343059	0.000469503	0.00027752	0.000230271	0.000472159
Heptanoic acid, ethyl ester	0.0102851	0.00809471	68	0.00511703	0.00386925	65.14	2.00997	1.00717	0.026389	1.57858	0.127343	1.28837	Esters	庚酸乙酯	酯类	Fatty Acyls			958.439	2.50806	106-30-9	C9H18O2		Fruity	pineapple, wine, fruit, plum, fruity, melon, rum, cognac	1345.22	1331	14.225	Level1	0.0130634	0.00289939	0.00375545	0.00583596	0.00348269	0.00455202	0.00336429	0.00398304	0.00681571	0.00809471	0.00882412	0.00772889	0.0111558	0.00400118	0.0253752
Tetradecane, 4-methyl-	0.00456587	0.00408943	59.46	0.000514688	1.09635e-07	189.1	8.87114	3.14912	0.0264429	1.57769	0.127343	1.25026	Hydrocarbons	4-甲基十四烷	烃类				1133.93	0.0305	25117-24-2	C15H32				1455.6	1455	0.6	Level1	1.09635e-07	0.000887599	1.09635e-07	1.09635e-07	0.000442486	0.00278687	1.09635e-07	1.09635e-07	0.00408943	0.00594207	0.00871976	1.09635e-07	0.00333403	0.00388571	0.00598998
9-Octadecenoic acid, ethyl ester	0.000535169	0.000751826	95.91	1.09635e-07	1.09635e-07	0	4881.39	12.2531	0.0300553	1.52208	0.127343	1.42111	Esters	十八碳-9-烯酸乙酯	酯类				2483.84	3.91875	6512-99-8	C20H38O2				2490	2473	17	Level1	1.09635e-07	1.09635e-07	1.09635e-07	1.09635e-07	1.09635e-07	1.09635e-07	1.09635e-07	1.09635e-07	0.000751826	0.000889675	1.09635e-07	1.09635e-07	0.000966452	1.09635e-07	0.0011379
Benzene, 1-ethyl-4-(2-methylpropyl)-	0.000251349	0.000372301	95.67	1.09635e-07	1.09635e-07	0	2292.61	11.1628	0.0300572	1.52205	0.127343	1.46533	Benzenoids	1-乙基-4-异丁基苯	苯环型化合物				1175.92	2.6628	100319-40-2	C12H18				1481.5	0	0	Level2	1.09635e-07	1.09635e-07	1.09635e-07	1.09635e-07	1.09635e-07	1.09635e-07	1.09635e-07	1.09635e-07	1.09635e-07	1.09635e-07	1.09635e-07	0.00047118	0.000372301	0.000389422	0.000526212
2-Hexen-1-ol, (E)-	0.000168408	0.000208919	96.69	1.09635e-07	1.09635e-07	0	1536.08	10.585	0.0300973	1.52147	0.127343	1.4644	Alcohols	反式-2-己烯-1-醇	醇类	Fatty Acyls			1067.93	1.646	928-95-0	C6H12O		Fruity,Fresh,Green		1414.8	1406	8.8	Level1	1.09635e-07	1.09635e-07	1.09635e-07	1.09635e-07	1.09635e-07	1.09635e-07	1.09635e-07	1.09635e-07	1.09635e-07	1.09635e-07	1.09635e-07	0.000309804	0.000316954	0.000208919	0.000342849
[truncated: 465 more rows]
