# Supplementary material for: Dietary Lysine Supplementation Above Requirement Improves Carcass Traits and Enhances Pork Flavor Profiles in Finishing Pigs Under Commercial Conditions
Source: Foods. 2025 Sep 20;14(18):3262. doi: 10.3390/foods14183262 (PMC12469675; doi:10.3390/foods14183262)
Supplement: Supplementary file 1 [file foods-14-03262-s001.zip › Table S2.xlsx]

## Sheet: Sheet1
Flavor Compounds	Formula	Class	Relative content (ng/g)		Log2FC	P-value	VIP	Odor characteristics
			Lys100	Lys145
Up
2,6-Dimethyl-6-nitro-2-hepten-4-one	C9H15NO3	Ketones	0.000109635	0.694592	12.6292	<0.001	2.22938
Pyridine, 2,4,6-trimethyl-	C8H11N	Organoheterocyclic compounds	1.9244	58.4204	4.92399	<0.001	2.19149
Benzene, tert-butyl-	C10H14	Benzenoids	0.346586	2.99179	3.10973	<0.001	2.18081
Phorone	C9H14O	Ketones	0.317262	2.75588	3.11877	<0.001	2.1797
2-Methyl-2-nonanol	C10H22O	Alcohols	0.0207401	0.362708	4.12831	<0.001	2.00644
Nona-3,5-dien-2-one	C9H14O	Ketones	0.0850302	1.18489	3.80064	<0.001	1.98301
Undecane, 5,6-dimethyl-	C13H28	Hydrocarbons	0.000109635	0.354982	11.6608	0.000968805	1.96177
Undecane, 6-methyl-	C12H26	Hydrocarbons	0.000109635	12.3365	16.7799	0.000984319	1.95884
1-(2,4-Dimethyl-furan-3-yl)-ethanone	C8H10O2	Ketones	0.000109635	2.55758	14.5098	0.000966619	1.95789
Benzene, 1-(1,1-dimethylethyl)-4-methoxy-	C11H16O	Benzenoids	0.000109635	0.084793	9.5951	0.000990576	1.95708
3-Heptyne-2,6-dione, 5-methyl-5-(1-methylethyl)-	C11H16O2	Ketones	0.000109635	0.321738	11.519	0.000974566	1.92991
Nonane, 2-methyl-	C10H22	Hydrocarbons	11.5653	48.6703	2.07324	<0.001	1.92155
Benzene, chloro-	C6H5Cl	Benzenoids	0.000109635	0.0998592	9.83105	0.00244832	1.86589	almond-like, shoepolish
1-(1,3-Dimethyl-1H-pyrazol-4-yl)ethanone	C7H10N2O	Ketones	0.0135576	0.181852	3.74559	0.000579462	1.84845
dl-Isoleucine, ethyl ester	C8H17NO2		1.19055	2.72094	1.19248	<0.001	1.81286
2-Heptanone, 4-methyl-	C8H16O	Ketones	4.33432	7.91281	0.868386	0.000619053	1.72896
Tridecane, 6-methyl-	C14H30	Hydrocarbons	0.000109635	8.51758	16.2455	0.00828732	1.70619
2,5,6-Trimethylbenzimidazole	C10H12N2	Organoheterocyclic compounds	0.000109635	0.0211469	7.5916	0.00834998	1.70359
Pentanoic acid, 5-hydroxy-, p-t-butylphenyl ester	C15H22O3		0.000109635	0.0675644	9.26742	0.00833838	1.67861
Heptane, 2,4-dimethyl-	C9H20	Hydrocarbons	47.123	119.731	1.34529	0.00249177	1.66939
Undecane, 2-methyl-	C12H26	Hydrocarbons	1.59955	36.4462	4.51003	0.00127959	1.66353
Hexane, 1-nitro-	C6H13NO2	Organic 1,3-dipolar compounds	0.312521	0.822372	1.39584	0.00383684	1.65358
Nonanohydrazide	C9H20N2O	Carboxylic_Acids	0.105112	0.931746	3.14801	0.00173011	1.65244
Heptane, 2-methyl-	C8H18	Hydrocarbons	1.85575	14.8791	3.00321	0.0038374	1.64158
Undecane, 4,8-dimethyl-	C13H28	Hydrocarbons	17.7552	53.5897	1.59371	0.00272503	1.5969
Ethanone, 1-(3-cyclohexen-1-yl)-	C8H12O	Ketones	0.0633101	0.315955	2.31921	0.00589552	1.59192
Decane, 2,4-dimethyl-	C12H26	Hydrocarbons	0.623254	1.39544	1.16283	0.00471345	1.58775
Nonanoic acid, 2-oxo-, methyl ester	C10H18O3	Esters	0.0987395	0.870806	3.14065	0.00478478	1.57832
(E)-2-Octenal	C8H14O	Aldehydes	7.85949	16.9283	1.10693	0.00530416	1.53115	nut, fat, herbal, fresh, green, fatty, banana, waxy, leaf, cucumber
(E)-2-Nonenal	C9H16O	Aldehydes	1.50164	4.513	1.58755	0.00503444	1.52859	waxy, green, fatty, paper, melon, cucumber
(Z)-4-Heptenal	C7H12O	Aldehydes	0.320027	1.2031	1.9105	0.00888139	1.52756	cream, biscuit, milky, oily, fatty, creamy, dairy, green
Benzenepropanoic acid, ethyl ester	C11H14O2	Esters	0.0947011	0.343362	1.85828	0.00970924	1.49901	rose, rum, fruity, honey, hyacinth, flower
1-Octen-3-one	C8H14O	Ketones	5.42367	10.0832	0.89461	0.00826071	1.47405	herbal, earthy, metal, musty, mushroom, dirty
1-Pyrrolidinamine, N-ethylidene-	C6H12N2	Organoheterocyclic compounds	0.000109635	0.223393	10.9927	0.030357	1.46753
Benzene, 1-ethyl-4-(2-methylpropyl)-	C12H18	Benzenoids	0.000109635	0.251349	11.1628	0.0300572	1.46533
(E)-2-Hexen-1-ol	C6H12O	Alcohols	0.000109635	0.168408	10.585	0.0300973	1.4644	fruity,fresh,green
Cyclohexene, 3-methyl-6-(1-methylethylidene)-	C10H16	Lipids and lipid-like molecules	0.000109635	0.0576417	9.03827	0.0303657	1.46405
2-Undecenal	C11H20O	Aldehydes	1.93208	4.1945	1.11834	0.00876789	1.45468	citrus, soap, orange peel, fat, fresh, sweet, fruity, green
Indane	C9H10	Benzenoids	0.000109635	0.144214	10.3613	0.0301127	1.45041
3(2H)-Furanone, 5-methyl-2-octyl-	C13H22O2	Organoheterocyclic compounds	0.000109635	0.0454677	8.696	0.030156	1.44898
1,3-trans,5-cis-Octatriene	C8H12	Hydrocarbons	0.0320264	0.302488	3.23955	0.00864003	1.44879
1-Isopropyl-3-tert-butylbenzene	C13H20		0.000109635	0.102922	9.87463	0.0301238	1.44864
3,5-Octadien-2-one	C8H12O	Ketones	0.000109635	0.128402	10.1937	0.0301646	1.44861
Benzoic acid, 3,4-dimethyl-, ethyl ester	C11H14O2	Esters	0.000109635	1.02521	13.1909	0.0308433	1.44742
Undecane, 3,7-dimethyl-	C13H28	Hydrocarbons	0.000109635	1.24032	13.4657	0.0302448	1.44349
2-Heptanone, 6-(2-furanyl)-6-methyl-	C12H18O2	Organoheterocyclic compounds	0.00586703	0.243903	5.37753	0.00893923	1.44092
Butanenitrile, 2,3-dioxo-, dioxime, O,O'-diacetyl-	C8H9N3O4		0.000109635	0.936871	13.0609	0.030438	1.4378
3-Thietanol	C3H6OS	Organoheterocyclic compounds	0.000109635	0.215056	10.9378	0.03066	1.4377
2-Buten-1-ol, (E)-	C4H8O	Alcohols	0.000109635	0.894521	12.9942	0.0301766	1.43558
Furmecyclox	C14H21NO3	Organoheterocyclic compounds	0.000109635	0.152302	10.44	0.0306675	1.43055
2-Ethylfuran	C6H8O	Organoheterocyclic compounds	1.26446	2.58116	1.02949	0.0106821	1.43008	earthy, sweet, burnt, malty,coffee-like
Methyl isobutyl ketone	C6H12O	Ketones	0.326925	2.28172	2.80309	0.010974	1.42588	solvent, spice, herbal, sharp, fruity, dairy, green
9-Octadecenoic acid, ethyl ester	C20H38O2	Esters	0.000109635	0.535169	12.2531	0.0300553	1.42111
1,3-Cyclohexadiene, 5-butyl-	C10H16		0.000109635	0.69172	12.6233	0.0304659	1.42071
n-Nonylcyclohexane	C15H30		0.000109635	0.259788	11.2104	0.0301403	1.42035
Chromafenozide	C24H30N2O3	Organoheterocyclic compounds	0.000109635	0.116388	10.052	0.0307704	1.41267
Nonanoic acid, ethyl ester	C11H22O2	Esters	45.8789	81.1026	0.821919	0.0126979	1.40603	rose, wine, waxy, rum, fruity, tropical, natural,floral
Isopropyl Alcohol	C3H8O	Alcohols	1.18698	11.1182	3.22754	0.0145559	1.38336	woody, bitter, musty, alcohol,sharp
Naphthalene, 1-ethyl-1,2,3,4-tetrahydro-	C12H16	Benzenoids	0.267396	0.713014	1.41495	0.0151342	1.36995
Cyclohexene, 3-(1-hexenyl)-, (E)-	C12H20	Hydrocarbons	0.0124228	0.10388	3.06386	0.0159272	1.36973
Furan, 2-(2-propenyl)-	C7H8O	Organoheterocyclic compounds	0.0208329	0.100828	2.27496	0.0139416	1.36725
Tetradecane	C14H30	Hydrocarbons	0.937272	25.653	4.77451	0.0140871	1.36528	alkane, waxy, mild
3-Cyclohexene-1-carboxaldehyde, 1-methyl-	C8H12O	Organic oxygen compounds	0.034551	0.259406	2.90842	0.0184146	1.36031
trans,trans-nona-2,4-dienol	C9H16O	Alcohols	0.135223	0.477626	1.82055	0.0189292	1.35477
1-Pentanol	C5H12O	Alcohols	12.3212	30.2095	1.29386	0.0179146	1.34887	oil, balsamic, vanilla, fusel, sweet, balsam
1,3-Octadiene	C8H14	Hydrocarbons	7.74048	13.5294	0.805601	0.0184298	1.34814
Furan, 2-propyl-	C7H10O	Organoheterocyclic compounds	0.726006	1.59105	1.13193	0.0182386	1.34763
Cyclohexanone, 2-butyl-	C10H18O	Ketones	0.0175658	0.138624	2.98034	0.0170157	1.33885
1-Ethyl-5-methylcyclopentene	C8H14	Hydrocarbons	0.120298	0.385859	1.68146	0.0222604	1.33322
Benzene, 2,4-dichloro-1-methyl-	C7H6Cl2	Benzenoids	0.381277	1.1868	1.63817	0.0221082	1.33206
1H-Indene, 2,3-dihydro-1,1-dimethyl-	C11H14	Benzenoids	0.0078808	0.0527015	2.74143	0.0170536	1.3314
Thiophene, 3-methyl-	C5H6S	Organoheterocyclic compounds	0.0613441	0.164347	1.42175	0.0198798	1.32882	plastic, sulfurous
Pentadecane	C15H32	Hydrocarbons	6.45364	23.8127	1.88355	0.0209005	1.32821	alkane, waxy
4-Ethylcyclohexanol	C8H16O	Alcohols	0.490932	2.47245	2.33235	0.0411167	1.32368
Heptanoic acid, ethyl ester	C9H18O2	Esters	5.11703	10.2851	1.00717	0.026389	1.28837	pineapple, wine, fruit, plum, fruity, melon, rum, cognac
2,6-Dodecadien-1-al	C12H20O	Aldehydes	0.220371	0.328529	0.576086	0.0261492	1.28628
Tetradecane, 4-methyl-	C15H32	Hydrocarbons	0.514688	4.56587	3.14912	0.0264429	1.25026
Benzene, 1,3-bis(1,1-dimethylethyl)-	C14H22	Benzenoids	235.611	298.2	0.339875	0.032729	1.23221
Dodecane, 4,6-dimethyl-	C14H30	Hydrocarbons	14.1511	27.1272	0.938822	0.0311743	1.23174
Methyl 2-ethyldecanoate	C13H26O2		0.0425368	0.0597628	0.490538	0.03333	1.21267
Tetradecanal	C14H28O	Aldehydes	4.13283	6.33938	0.617211	0.0402494	1.2067	citrus peel, incense, amber, wax, waxy, fatty, musk, flower, dry
Furan, 2-(1-pentenyl)-, (E)-	C9H12O		0.040633	0.156317	1.94375	0.0418138	1.18684
1-Octanol	C8H18O	Alcohols	10.2328	20.4802	1.00103	0.0389458	1.18639	burnt, orange, rose, waxy, chemical, metal, aldehydic, mushroom, green,penetrating
Acetic acid, mercapto-, ethyl ester	C4H8O2S		0.0269229	0.0828699	1.62201	0.04919	1.17529
Pentanoic acid, ethyl ester	C7H14O2	Esters	1.16769	2.20043	0.914124	0.0485637	1.17509	yeast, apple, pineapple, fruit, sweet, fruity, tropical, green
2-Heptanone, 6-methyl-	C8H16O	Ketones	1.60287	2.6651	0.733529	0.0417098	1.16893
Tridecane, 4-methyl-	C14H30	Hydrocarbons	0.428362	3.10611	2.85821	0.0470253	1.12393
Down
2,4-Azetidinedione, 3-ethyl-3-phenyl-	C11H11NO2	Organoheterocyclic compounds	0.120025	0.000109635	-10.0964	<0.001	2.23274
2-Pyrrolidinone, 1-ethenyl-	C6H9NO	Organoheterocyclic compounds	0.863861	0.000109635	-12.9439	<0.001	2.23233
2-Methyl-1-nonene	C10H20	Hydrocarbons	1.09618	0.000109635	-13.2875	<0.001	2.23096
Benzene, propyl-	C9H12	Benzenoids	4.51069	0.000109635	-15.3284	<0.001	2.23068
Tridecane, 5-methyl-	C14H30	Hydrocarbons	8.22423	0.000109635	-16.1949	<0.001	2.22966
1H-Inden-1-ol, 2,3-dihydro-2-methyl-	C10H12O	Benzenoids	0.940018	0.000109635	-13.0658	<0.001	2.22838
Benzaldehyde, 4-propyl-	C10H12O	Benzenoids	0.327025	0.000109635	-11.5425	<0.001	2.22791
4,5-Dimethyl-3-heptanol	C9H20O		0.337589	0.000109635	-11.5883	<0.001	2.22406
Nonane, 2-methyl-3-methylene-	C11H22	Hydrocarbons	3.26876	0.000109635	-14.8638	<0.001	2.20992
4-Piperidinone, 2,2,6,6-tetramethyl-	C9H17NO	Organoheterocyclic compounds	0.746062	0.0292215	-4.67419	<0.001	2.00609
Nonane, 5-methyl-	C10H22	Hydrocarbons	4.86983	0.000109635	-15.4389	<0.001	1.96101
1-Undecene, 4-methyl-	C12H24	Hydrocarbons	0.688202	0.000109635	-12.6159	<0.001	1.95637
1-Heptanol, 2,4-dimethyl-, (2S,4R)-(-)-	C9H20O	Alcohols	4.50912	0.000109635	-15.3279	<0.001	1.95509
Cyclopentane, 1,1,3-trimethyl-	C8H16	Hydrocarbons	0.574442	0.000109635	-12.3552	<0.001	1.95341
1-Hexanol, 4-methyl-	C7H16O	Alcohols	1.79283	0.000109635	-13.9973	<0.001	1.94979	sweat
Cyclopentane, 1,1,3-trimethyl-3-(2-methyl-2-propenyl)-	C12H22	Hydrocarbons	2.35244	0.000109635	-14.3892	<0.001	1.94374
1-Octene, 2,6-dimethyl-	C10H20	Hydrocarbons	1.56661	0.000109635	-13.8027	<0.001	1.94192
2,6-Dimethyldecane	C12H26	Hydrocarbons	2.64999	0.000109635	-14.561	<0.001	1.93447
2-Pyrrolidinone	C4H7NO	Organoheterocyclic compounds	0.67524	0.208125	-1.69795	<0.001	1.90316
1-Decene, 2-methyl-	C11H22	Hydrocarbons	0.309516	0.000109635	-11.4631	0.00261397	1.72723
1-Octanol, 2-methyl-	C9H20O	Alcohols	0.784077	0.000109635	-12.8041	0.0025418	1.72169
1,3-Dimethylcyclopentanol	C7H14O	Alcohols	0.209604	0.000109635	-10.9007	0.00255821	1.7213
Furan, tetrahydro-3,4-dimethyl-, cis-	C6H12O	Organoheterocyclic compounds	0.229419	0.000109635	-11.0311	0.00255064	1.72123
2-Hexanol, 3,4-dimethyl-	C8H18O	Alcohols	0.267089	0.000109635	-11.2504	0.00254349	1.72109
Phenol, 2,4,6-trimethyl-	C9H12O	Benzenoids	0.153901	0.00996098	-3.94957	0.0010634	1.70828	phenolic, mild
1-Pentanol, 2-ethyl-4-methyl-	C8H18O	Alcohols	2.59447	0.000109635	-14.5304	0.00318717	1.70612
N-(5-Tert-butyl-3-isoxazolyl)-1,3-benzodioxole-5-carboxamide	C15H16N2O4	Organoheterocyclic compounds	0.078719	0.000109635	-9.48787	0.0026588	1.7007
1H-Indene, 1,1,3-trimethyl-	C12H14	Benzenoids	0.070092	0.0101296	-2.79067	0.00184612	1.6334
Methanone, (1-hydroxycyclohexyl)phenyl-	C13H16O2	Ketones	1.30656	0.250184	-2.38471	0.00236039	1.62841
Tetradecane, 4-ethyl-	C16H34	Hydrocarbons	0.458249	0.255041	-0.845404	0.00404399	1.53716
4-Methyl-2-hexanol	C7H16O	Alcohols	0.749405	0.000109635	-12.7388	0.0114695	1.49774
4-Octene, 2,3,6-trimethyl-	C11H22	Hydrocarbons	0.245037	0.000109635	-11.1261	0.0112302	1.49689
Benzoic acid, 2,4,6-trimethyl-, methyl ester	C11H14O2	Esters	0.110603	0.000109635	-9.97847	0.0114608	1.48914
1-Pentanol, 2,3-dimethyl-	C7H16O	Alcohols	0.283407	0.000109635	-11.336	0.0112142	1.48666
Naphthalene, 5-ethyl-1,2,3,4-tetrahydro-	C12H16	Benzenoids	0.0473157	0.000109635	-8.75347	0.0113809	1.48614
1-Heptene, 2-methyl-	C8H16	Hydrocarbons	0.592402	0.000109635	-12.3997	0.011322	1.48604
2,4-Dimethyl-1-hexene	C8H16	Hydrocarbons	1.12757	0.000109635	-13.3282	0.0113761	1.48496
1-Dodecene	C12H24	Hydrocarbons	1.1748	0.000109635	-13.3874	0.0112932	1.48045
1-Heptanol, 2,4-dimethyl-, (R,R)-(+)-	C9H20O	Alcohols	0.502447	0.000109635	-12.1621	0.0112993	1.47965
Cyclopentane, 3-hexyl-1,1-dimethyl-	C13H26	Hydrocarbons	0.484218	0.000109635	-12.1087	0.0113657	1.47904
1-Pentanol, 2-methyl-	C6H14O	Alcohols	77.031	0.000109635	-19.4224	0.0118567	1.47725
5-Undecene, 9-methyl-, (Z)-	C12H24	Hydrocarbons	0.476974	0.000109635	-12.087	0.0112309	1.47646
Heptane, 4-methyl-	C8H18	Hydrocarbons	4.4432	0.000109635	-15.3066	0.0112542	1.47329
Naphthalene, 6-(1-ethylpropyl)-1,2,3,4-tetrahydro-	C15H22	Benzenoids	0.11137	0.000109635	-9.98844	0.0113911	1.46797
1-Undecene, 5-methyl-	C12H24	Hydrocarbons	0.505327	0.000109635	-12.1703	0.0116277	1.4628
4-Octene, 2,3,7-trimethyl-, [S-(E)]-	C11H22	Hydrocarbons	0.220877	0.000109635	-10.9763	0.0112853	1.45892
3-Hexadecanol	C16H34O	Alcohols	0.189353	0.000109635	-10.7542	0.0115066	1.45702
Propanoic acid, 2-methyl-, 3-hydroxy-2,2,4-trimethylpentyl ester	C12H24O3	Esters	1.48155	1.01884	-0.540185	0.00833629	1.45465
Naphthalene, decahydro-2,6-dimethyl-	C12H22	Hydrocarbons	0.180707	0.0644087	-1.48832	0.0261011	1.4487
Phenol, 2,4-bis(1,1-dimethylpropyl)-	C16H26O	Benzenoids	0.0963944	0.0125623	-2.93985	0.00857577	1.44806
2-Heptanol, 4-methyl-	C8H18O	Alcohols	2.18573	0.249161	-3.13296	0.0249849	1.4417
Butyl isocyanatoacetate	C7H11NO3	Esters	0.982629	0.000109635	-13.1297	0.0122325	1.4415
3-Octanone, 4-methyl-	C9H18O	Ketones	0.136815	0.0102291	-3.74148	0.0114366	1.42029
Isothiazole	C3H3NS	Organoheterocyclic compounds	0.182411	0.0391446	-2.22031	0.0138277	1.38955
Cedarwood terpenes	C15H24	Lipids and lipid-like molecules	0.683282	0.158875	-2.10459	0.0156224	1.38732	sweet, woody, fresh, cedar
1-Ethyl-3-methylcyclohexane (c,t)	C9H18	Hydrocarbons	0.210772	0.0342181	-2.62285	0.0156617	1.38715
5-Ethyl-2,4-dimethylthiazole	C7H11NS	Organoheterocyclic compounds	0.102978	0.0160649	-2.68035	0.0158875	1.38296	roasted, earthy, earth, nutty, meaty
Cyclobutylamine	C4H9N	Heterocyclic_Compounds	28.1835	10.3785	-1.44125	0.0381681	1.34032
1H-Inden-1-one, 2,3-dihydro-2-methyl-	C10H10O	Benzenoids	0.026633	0.000109635	-7.92437	0.0332175	1.30371
4-Nonanol, 2,6,8-trimethyl-	C12H26O	Alcohols	1.40616	0.129823	-3.43714	0.023839	1.30174
trans-1,2-Diethyl cyclopentane	C9H18	Hydrocarbons	0.16328	0.000109635	-10.5404	0.0336249	1.30071
3-Hepten-1-ol	C7H14O	Alcohols	0.112938	0.000109635	-10.0086	0.0332033	1.28362
1-Undecene, 9-methyl-	C12H24	Hydrocarbons	0.225875	0.000109635	-11.0086	0.033201	1.27935
2-Pentene, 4,4-dimethyl-, (E)-	C7H14	Hydrocarbons	0.162814	0.000109635	-10.5363	0.0332716	1.27538
Benzene, 1-methyl-4-propyl-	C10H14	Benzenoids	5.75848	0.000109635	-15.6807	0.0332865	1.27312
Isobutylene epoxide	C4H8O	Organoheterocyclic compounds	2.92619	0.000109635	-14.704	0.0355067	1.26852
1-Octene, 7-methyl-	C9H18	Hydrocarbons	0.234197	0.000109635	-11.0608	0.033404	1.2646
Ethyl 2-isocyanatopropionate	C6H9NO3	Esters	0.599537	0.000109635	-12.4169	0.0342344	1.26195
1-Pentanol, 4-methyl-2-propyl-	C9H20O	Alcohols	0.67141	0.000109635	-12.5803	0.0342192	1.26048
1-Octene, 3,7-dimethyl-	C10H20		0.242277	0.000109635	-11.1097	0.0334316	1.25912
1-Decene, 2,4-dimethyl-	C12H24	Hydrocarbons	0.23517	0.000109635	-11.0668	0.0332892	1.25736
p-tert.-Butylcatechol	C10H14O2	Benzenoids	0.0363678	0.000109635	-8.37382	0.03337	1.25413
Boron, (N,2-dimethyl-2-propanamine)tris(trifluoromethyl)-, (t-4)-	C8H13BF9N		1.07336	0.000109635	-13.2571	0.0348881	1.25355
1-Pentanol, 2-ethyl-	C7H16O	Alcohols	0.305691	0.000109635	-11.4452	0.0331552	1.25102
4-pentylphenyl 4-propylbenzoate	C21H26O2	Phenylpropanoids and polyketides	0.0864949	0.000109635	-9.62377	0.0331937	1.25003
1,3,2-Oxazaborolane, 2-butyl-	C6H14BNO	Esters	2.26067	0.000109635	-14.3318	0.033288	1.24974
2-Buten-1-ol	C4H8O	Alcohols	0.834685	0.000109635	-12.8943	0.0333045	1.245
1,4-Dimethyl-2-cyclopentylbenzene	C13H18	Benzenoids	0.0335685	0.000109635	-8.25826	0.0341853	1.241
Phenol, 4-chloro-2,6-bis(1,1-dimethylethyl)-	C14H21ClO	Benzenoids	0.0598559	0.000109635	-9.09265	0.0333535	1.24057
Undecane, 2,7-dimethyl-	C13H28	Hydrocarbons	3.57866	0.000109635	-14.9944	0.03869	1.23549
Diethyl Phthalate	C12H14O4	Esters	6.72087	0.140519	-5.57982	0.0379759	1.2311	bitter
Hexane, 2,4-dimethyl-	C8H18	Hydrocarbons	0.745589	0.606298	-0.298354	0.03056	1.22855
1,3,7-Octatriene, 2,7-dimethyl-	C10H16		0.068662	0.000109635	-9.29066	0.033164	1.21556
Pivalic acid vinyl ester	C7H12O2	Esters	0.9204	0.147208	-2.6444	0.0450726	1.19398
2-Decanol	C10H22O	Alcohols	0.379415	0.0326686	-3.5378	0.049806	1.15597
3-tert-Butyl-2-pyrazolin-5-one	C7H12N2O	Organoheterocyclic compounds	0.77563	0.0448983	-4.11064	0.0499972	1.14041
