# Supplementary material for: Dietary Lysine Supplementation Above Requirement Improves Carcass Traits and Enhances Pork Flavor Profiles in Finishing Pigs Under Commercial Conditions
Source: Foods. 2025 Sep 20;14(18):3262. doi: 10.3390/foods14183262 (PMC12469675; doi:10.3390/foods14183262)
Supplement: Supplementary file 1 [file foods-14-03262-s001.zip › Table S3.xlsx]

## Sheet: Sheet1
Aspect	Category	Specific content
Carcass traits	Pros	Increasing loin eye area; decreasing backfat thickness at 10th rib
Pork flavor	Pros	Increasing glycine and methionine contents in pork; Enhancing the sweet, fruity, fatty and waxy flavor profiles
Growth performance	--	Having no effects on ADG, ADFI and the ratio of feed to gain
Meat quality	--	Having no effect on meat color, pH, drip loss, shear force and IMF content
Feed cost	Cons	Raising feed cost and need to balance improvement effect and economy
